# Supplementary material for: The largest hoplophonine and a complex new hypothesis of nimravid evolution
Source: Sci Rep. 2021 Oct 26;11:21078. doi: 10.1038/s41598-021-00521-1 (PMC8548586; doi:10.1038/s41598-021-00521-1)
Supplement: Supplementary file 1 — Supplementary Information 1. [file 41598_2021_521_MOESM1_ESM.zip]

Archive with 11 entries (11 files):
- Nimravidae_FBD_5.3_complex_4.xml
- Nimravidae_FBD_5.3_complex_4_no_Ginsburgsmilus_dent.xml
- Nimravidae_FBD_5.5_nstates.xml
- Nimravidae_FBD_cPC_5.3_complex_3.xml
- Nimravidae_FBD_cPC_5.4.xml
- Nimravidae_FBD_cPC_nstates_5.3_complex_3.xml
- Nimravidae_FBD_cPC_nstates_5.5.xml
- Nimravidae_FBD_sabre_5.4.xml
- Nimravidae_FBD_sabre_complex_2.0.xml
- Nimravidae_FBD_sabre_nstates_5.4.xml
- Nimravidae_FBD_sabre_nstates_5.4_complex.xml
