# Supplementary material for: The largest hoplophonine and a complex new hypothesis of nimravid evolution
Source: Sci Rep. 2021 Oct 26;11:21078. doi: 10.1038/s41598-021-00521-1 (PMC8548586; doi:10.1038/s41598-021-00521-1)
Supplement: Supplementary file 1 — Supplementary Information 1. [file 41598_2021_521_MOESM1_ESM.zip › Nimravidae_FBD_cPC_nstates_5.5.xml]

<?xml version="1.0" encoding="UTF-8" standalone="no"?><beast beautitemplate='Standard' beautistatus='' namespace="beast.core:beast.evolution.alignment:beast.evolution.tree.coalescent:beast.core.util:beast.evolution.nuc:beast.evolution.operators:beast.evolution.sitemodel:beast.evolution.substitutionmodel:beast.evolution.likelihood" required="" version="2.6">


    <data
id="Nimravidae_1"
spec="Alignment"
dataType="standard">
                                <sequence id="seq_Procynodictis_vulpiceps" spec="Sequence" taxon="Procynodictis_vulpiceps" totalcount="5" value="0??0000011111?11000100100001011101001?0?00?000??0110111111001010?0011011010111111??????00101010100010010010112101101101?1??1010???????0003?000000?00??002?1000?10???????????111000000??0????0?0??00000???0?????00??????0?????0?0001234"/>
                        <sequence id="seq_Hesperocyon_gregarius" spec="Sequence" taxon="Hesperocyon_gregarius" totalcount="5" value="010?110011100111210301200112011100101001011000?01?1?20110000100000011010010111101?????000000?101010111111111011010111?10111??0000010?000000000100011?00020100011110???01000?1111000000000?000000000100?200??111101010010??0??0?0001234"/>
                        <sequence id="seq_Tapocyon_robustus" spec="Sequence" taxon="Tapocyon_robustus" totalcount="5" value="000?0000101111100101000010?2010102000??000?000??01001000000010101000101110011?111??0?1?1?11?0001001100?00??1?10011???????????????1?1?020000010110113?000201000001100000??00?11110000000011001000000000?200??1?2000100000??0??0?0001234"/>
                        <sequence id="seq_Nandinia_binotata" spec="Sequence" taxon="Nandinia_binotata" totalcount="5" value="1011001110100100111201200020110011110001200001011111101010011010001011?001011000000100011111?0001011111001011211001101101011110011010102120010110?230000001010111211100{01}0100121000000000000000000000100100010111000000010010?0?0001234"/>
                        <sequence id="seq_Barbourofelis_morrisi" spec="Sequence" taxon="Barbourofelis_morrisi" totalcount="5" value="211001012{02}0001?1020?00211??021?21?11111011?111?0????01110110111011010011101111100??1?1????11000?000110????????????1010??01???????1?010020001132112421112?001{12}10?2100001?001?31121111111210122331202221?001001200111231?01?0??0-0001234"/>
                        <sequence id="seq_Oriensmilus_liupanensis" spec="Sequence" taxon="Oriensmilus_liupanensis" totalcount="5" value="2110000120010??00200102110?021?212111{01}01110111???????????????????????????????????????????????????????????????????????????????????1?0?002000113211243101210{01}11101210??00?000?111211110{01}0000101221202?21?00{01}001200110??010?????0-0001234"/>
                        <sequence id="seq_Sansanosmilus_palmidens" spec="Sequence" taxon="Sansanosmilus_palmidens" totalcount="5" value="11100101221101000200102110?021?21211111011?111?00???011101101?1011?1101111110110?????1?11110100?00?111?010000111011?10??01???????1?01002000113211243111210111101210???00001111121111000010121?3120?12?00000012001?0230?01?1??0-0001234"/>
                        <sequence id="seq_Barbourofelis_fricki" spec="Sequence" taxon="Barbourofelis_fricki" totalcount="5" value="21120121221011?00200102110??2??2??1101??11?111?0????01110110011011010010101111100?1???????110011000010????????????0010?101111????1?01012000213?1124311121001?101200??011001?31331111111210122341202?2??011001100?11230101?0?00-1001234"/>
                        <sequence id="seq_Barbourofelis_loveorum" spec="Sequence" taxon="Barbourofelis_loveorum" totalcount="5" value="21120121220101?00200102110??2??1??11001011?1110000100111011{01}0110110100{01}1101111100?1101111111000000?11110?0?0011101101000?1?1?????1?0?01200021321124311120001210120????1??011111?111111121?11233120222100?10?120011123110?1?000-0001234"/>
                        <sequence id="seq_Albanosmilus_whitfordi" spec="Sequence" taxon="Albanosmilus_whitfordi" totalcount="5" value="211?0121220?11?002???02110?021?21?11110?11?111?0????011101100110110???????????1?0?????????1100?00000??????????????1010???????????1?00002000113211243111220011101210??011000?2112111{01}?1111012{12}231202221?0?1?0120011123110??0??0-0001234"/>
                        <sequence id="seq_Hoplophoneus_cerebralis" spec="Sequence" taxon="Hoplophoneus_cerebralis" totalcount="5" value="1112010{01}2211110001021021103021?212110001010111?00??001?10010011101111??01?????100?????????110000000??10??00?00110?1110??01?0011110?1000201011{23}2112411012?100010?11020{01}10101??1120101001100122340203231011101111000?1?110??1??00?001234"/>
                        <sequence id="seq_Hoplophoneus_primaevus" spec="Sequence" taxon="Hoplophoneus_primaevus" totalcount="5" value="11110100201101?00102102110?021?21211010001011110000001000010101101111000110101101?00111111110000001010001001021101111000111{01}111110?1?00201011{12}111241101{01}1110100021020011000111110{01}010010001112{23}0202121010000110001022110?001000{01}001234"/>
                        <sequence id="seq_Hoplophoneus_occidentalis" spec="Sequence" taxon="Hoplophoneus_occidentalis" totalcount="5" value="111001012011111001021021100021?21211?100010111?00??00100001010110111100011011110010011111111000000111100100002110111100011111101?1?1?00?01011{12}11124210121110100020000?110001111200?10010001112302021210100?0100?00022010??0??{01}01001234"/>
                        <sequence id="seq_Nimravus_brachyops" spec="Sequence" taxon="Nimravus_brachyops" totalcount="5" value="111210100{01}01010{01}02001021100021?212100100010{01}11?0????01010110111101011010111101100?110111111100010001111010000111010010001110011111?1100201011{12}21123310{01}01110100011020000000111110000000011011011001010100010121001011010?11?001{01}001234"/>
                        <sequence id="seq_Pogonodon_platycopis" spec="Sequence" taxon="Pogonodon_platycopis" totalcount="5" value="111?1010000101?0020110211??001?1121001?1010111?0??????????????????????????????????????????1100010001?????????????????????????????0?11002010011211241100011100001200?0000000?12110000000000101120211001?000??101000?21010??0??010001234"/>
                        <sequence id="seq_Pogonodon_davisi" spec="Sequence" taxon="Pogonodon_davisi" totalcount="5" value="1112101000000??0020110211?0001?112100001010111?00??00101?010100101111??01100011?0?????????111???00????101000010100101000111??1???1?1?002010011211241100{012}11100000200??001000?121200000000001011{23}01020011100?010100{01}021010??0??010001234"/>
                        <sequence id="seq_Dinictis_felina" spec="Sequence" taxon="Dinictis_felina" totalcount="5" value="1112101000{01}1010002011021100001?11210010101011110000001010010100101111000110101101?1001111111000100011000100001010110100?111{01}011110?110{02}20100111112{23}{12}100011100000110200010001{01}1{01}10000000000{01}100201020010000001210010{12}111010{12}1001{01}001234"/>
                        <sequence id="seq_Nanosmilus_kurteni" spec="Sequence" taxon="Nanosmilus_kurteni" totalcount="5" value="1112?0002001011001021021100021?212110100010111???????????????????????????????????????????????????????????????????????????????????0?1?002010112211241101111101000210???01?00?111?00010010???1123020?121?1010?11?001?1111???0??000001234"/>
                        <sequence id="seq_Nimravus_intermedius" spec="Sequence" taxon="Nimravus_intermedius" totalcount="5" value="11?{12}?0100001?1?00200102110?021?{12}1210010?010001??????{01}101?1101{01}1??10???????????1?1????1??1?????????????????????????0010???????????1?11?02010112211233100011100000110???00000?1111000000001101101100101010?010121001?1?010??0??01{01}001234"/>
                        <sequence id="seq_Ginsburgsmilus_napakensis" spec="Sequence" taxon="Ginsburgsmilus_napakensis" totalcount="5" value="???????????????????????????001?112101??????111??????????????????????????????????????????1?????????????????????????????????????????????0100001????243??102?2000000???????????11111000?0?0????1?11?02000???0?????0?????0?0????0??1001234"/>
                        <sequence id="seq_Prosansanosmilus_eggeri" spec="Sequence" taxon="Prosansanosmilus_eggeri" totalcount="5" value="???????????????????????????001?112101??????111???????????????????????????????????????????????????????????????????????????????????????022000112111242??101?1110001???????????010??011?000????0??1???001???0?????00????01??????0?1001234"/>
                        <sequence id="seq_Prosansanosmilus_peregrinus" spec="Sequence" taxon="Prosansanosmilus_peregrinus" totalcount="5" value="???????????????????????????????????0????????11???????????????????????????????????????????????????????????????????????????????????????0?200???2111?42??1?2?110?00????????????10?2??11??00????1231??2?2????0?????001???110?????0?1001234"/>
                        <sequence id="seq_Afrosmilus_hispanicus" spec="Sequence" taxon="Afrosmilus_hispanicus" totalcount="5" value="???????????????????????????????????01??????1??????????????????????????????????????????????????????????????????????????????????????????02??0??2111?????12??1?00?????????????????2??1??????????????0?1?????0?????00????????????0??001234"/>
                        <sequence id="seq_Afrosmilus_turkanae" spec="Sequence" taxon="Afrosmilus_turkanae" totalcount="5" value="???????????????????????????0???????0????????11????????????????????????????????????????????????????????????????????????????????????????02??001211124???1?2?2100?0????????????1?????00?00?1???0?11?????0???0?????001???1???????0?1001234"/>
                        <sequence id="seq_Afrosmilus_africanus" spec="Sequence" taxon="Afrosmilus_africanus" totalcount="5" value="?1??0?????????????????????????????101??????11????????????????????????????????????????????????????????????????????????????????????????0020001?????2?3??122?111000120????10???1112?10000001???1?1??0?10????0????10???????????????1001234"/>
                        <sequence id="seq_Albanosmilus_jourdani" spec="Sequence" taxon="Albanosmilus_jourdani" totalcount="5" value="?11?012?220?0???0????0211??021?2121111?011?111???????????????????????????????????????????????????????????????????????????????????1?0?00200011321124211121001110010????11?01?211211111{01}111?11233120?121???100110011133110??0??0-0001234"/>
                        <sequence id="seq_Maofelis_cantonensis" spec="Sequence" taxon="Maofelis_cantonensis" totalcount="5" value="011??01?001?0????10??01????001?112100100???0?????????????????????????????????????????????????????????????????????????????????????1?10?22??011????2???000?11?00??020???0?000???20000?00??0?00????1010???0?0?01010??000??0??1???0?001234"/>
                        <sequence id="seq_Eofelis_edwardsii" spec="Sequence" taxon="Eofelis_edwardsii" totalcount="5" value="????????????????????????????01??12100??????{01}{01}1????????????????????????????????????????????????????????????????????????????????????????2?0101112112{34}1??001?1000001???????????11110000?000????101010200????0????1001???110?????0?1101234"/>
                        <sequence id="seq_Dinailurictis_bonali" spec="Sequence" taxon="Dinailurictis_bonali" totalcount="5" value="?11????????????????????????001?2121001???????1??????01????????0??1?????????????????????????1??????????????????????????????????????????21010111211241??0?1?1000001??20???????11110000?0?0????1?10?02?0??0?0?????00????0?0?????0?0101234"/>
                        <sequence id="seq_Quercylurus_major" spec="Sequence" taxon="Quercylurus_major" totalcount="5" value="??1????????????????????????????2??100??????1??????????????????????????????????????????????????????????????????????????????????????????21??011????2????00??1?00??20????????????1??00??0?????????????0?0?0?0?????0????????????????101234"/>
                        <sequence id="seq_Dinaelurus_crassus" spec="Sequence" taxon="Dinaelurus_crassus" totalcount="5" value="?1121010001?0????????0211??021?2121001??0101?????????????????????????????????????????????????????????????????????????????????????1?1??02??111????2??1002?11?00??020???00?00???10000?00??1111????0000?0?000?01210??012??0??1???1?001234"/>
                        <sequence id="seq_Hoplophoneus_oharrai" spec="Sequence" taxon="Hoplophoneus_oharrai" totalcount="5" value="0110000020110??0010?10211????1?212110100010111?00?1?01000010100101110000110101?0??0?????1?110010001111?????????????????011011????1?1000?01001211124010?01110?00?110?0?00000??1?20?0100000011123021??2??1000?1100?0?22110??0?100?001234"/>
                        <sequence id="seq_MA_PHQ_348" spec="Sequence" taxon="MA_PHQ_348" totalcount="5" value="?1??01?0001?00??02011021110???????10????0100?????????????????????????????????????????????????????????????????????????????????????1?1??2???1??????????0?0?11??0??0?????0??00???200???00????0??????0??????00???21????11??0??1???0?001234"/>
                        <sequence id="seq_Hoplophoneus_dakotensis" spec="Sequence" taxon="Hoplophoneus_dakotensis" totalcount="5" value="11?001012??????0?????0211??021?212110?00?10111?????????????????????????????????????????????????????????????????????????????????????1?00201011221124110?2?110?00?200??0??100??11200?100100012223021?131?101001?00000??1?0??0??00?001234"/>
                        <sequence id="seq_Hoplophoneus_sicarius" spec="Sequence" taxon="Hoplophoneus_sicarius" totalcount="5" value="1112010121111??00?0?10211??021?212110?00010111???????????????????????????????????????????????????????????????????????????????????1?100020101122112411012?110000?11020011011??103000100100012234021?131?10100110000012110??0??00?001234"/>
                        <sequence id="seq_Hoplophoneus_adelos" spec="Sequence" taxon="Hoplophoneus_adelos" totalcount="5" value="1112010121010??00?0?10211??020?2121100000101?1??????0?0??0?01????0?1?010???0001?1??????????????????????????????????????????0?110?1?1??02??011????24?101{12}?11?00??110?0011101??01?000?00?00012????2131?1?111011000??0221?0??0???0?001234"/>
                        <sequence id="seq_Hoplophoneus_bidentatus" spec="Sequence" taxon="Hoplophoneus_bidentatus" totalcount="5" value="111201012211111002021021101?2??1??110001010111?000000?0100??1?????1?0???0???00?00?????11?11???0?0011??????????????0????0????0???11?1000?010012{12}112411012?10{01}100?11020?10?011?{01}1{12}00010010???22340203231?1010?121001?22010?01??00?001234"/>
                        <sequence id="seq_Hoplophoneus_villebramarensis" spec="Sequence" taxon="Hoplophoneus_villebramarensis" totalcount="5" value="111?0101200?0?10010210211?1021?21211010?010111???????????????????????????????????????????????????????????????????????????????????1?1??02010012{12}112421012?100100?110???10101??102000100?0???213?0?1?23??1?1??1100?1?220?0?????00?001234"/>
                        <sequence id="seq_Barbourofelis_piveteaui" spec="Sequence" taxon="Barbourofelis_piveteaui" totalcount="5" value="?1??0?????????????????????????????110??????111???????????????????????????????????????????????????????????????????????????????????????002000??3211241??12???1110?210?????0????11?111111121???2??120?2{23}1???1?0??001?1???10??0??0??001234"/>
                        <userDataType id="StandardData.0" spec="beast.evolution.datatype.StandardData" ambiguities="01 12 23 012 34 02" nrOfStates="5"/>
                    </data>


    


    


    
<map name="Uniform" >beast.math.distributions.Uniform</map>
<map name="Exponential" >beast.math.distributions.Exponential</map>
<map name="LogNormal" >beast.math.distributions.LogNormalDistributionModel</map>
<map name="Normal" >beast.math.distributions.Normal</map>
<map name="Beta" >beast.math.distributions.Beta</map>
<map name="Gamma" >beast.math.distributions.Gamma</map>
<map name="LaplaceDistribution" >beast.math.distributions.LaplaceDistribution</map>
<map name="prior" >beast.math.distributions.Prior</map>
<map name="InverseGamma" >beast.math.distributions.InverseGamma</map>
<map name="OneOnX" >beast.math.distributions.OneOnX</map>


<run id="mcmc" spec="MCMC" chainLength="50000000">
    <state id="state" spec="State" storeEvery="5000">
        <tree id="Tree.t:Tree" spec="beast.evolution.tree.Tree" name="stateNode">
            <trait id="dateTrait.t:Tree" spec="beast.evolution.tree.TraitSet" traitname="date-backward">
                Procynodictis_vulpiceps=45.15,
Hesperocyon_gregarius=41.4,
Tapocyon_robustus=46.5,
Nandinia_binotata=0,
Barbourofelis_morrisi=12.0,
Oriensmilus_liupanensis=16.0,
Sansanosmilus_palmidens=16.0,
Barbourofelis_fricki=9.0,
Barbourofelis_loveorum=9.5,
Albanosmilus_whitfordi=12.0,
Hoplophoneus_cerebralis=34.7,
Hoplophoneus_primaevus=35.7,
Hoplophoneus_occidentalis=33.4,
Nimravus_brachyops=31.4,
Pogonodon_platycopis=32.0,
Pogonodon_davisi=32.0,
Dinictis_felina=35.7,
Nanosmilus_kurteni=33.89,
Nimravus_intermedius=35.37,
Ginsburgsmilus_napakensis=20.0,
Prosansanosmilus_eggeri=16.7,
Prosansanosmilus_peregrinus=18.0,
Afrosmilus_hispanicus=16.7,
Afrosmilus_turkanae=17.8,
Afrosmilus_africanus=17.8,
Albanosmilus_jourdani=11.9,
Maofelis_cantonensis=41.03,
Eofelis_edwardsii=35.37,
Dinailurictis_bonali=32.63,
Quercylurus_major=28.82,
Dinaelurus_crassus=29.5,
Hoplophoneus_oharrai=34.7,
MA_PHQ_348=47.4,
Hoplophoneus_dakotensis=30.5,
Hoplophoneus_sicarius=33.4,
Hoplophoneus_adelos=33.7,
Hoplophoneus_bidentatus=33.77,
Hoplophoneus_villebramarensis=32.63,
Barbourofelis_piveteaui=10.899                <taxa id="TaxonSet.Cranial2" spec="TaxonSet">
                    <alignment id="Cranial2" spec="FilteredAlignment" ascertained="true" excludefrom="87" excludeto="89" filter="2-3,5-6,8,11-16,19,21-22,24-26,30-31,33,35-40,42-51,54,56,58,61-62,66-68,71,73,75-77,80,82-88,93-99,101-103,108,110,114,116-120,123-126,129-132,134-137,138-139">
                        <data
id="Cranial"
spec="FilteredAlignment"
filter="1-46,130-171,173-198,200-217,219,222-225,226-230">
                            <data idref="Nimravidae_1"/>
                        </data>
                        <userDataType id="morphDataType.Cranial2" spec="beast.evolution.datatype.StandardData" ambiguities="01 12 23 012 34 02" nrOfStates="2"/>
                    </alignment>
                </taxa>
            </trait>
            <taxonset idref="TaxonSet.Cranial2"/>
        </tree>
        <parameter id="gammaShape.s:Cranial" spec="parameter.RealParameter" name="stateNode">1.0</parameter>
        <parameter id="gammaShape.s:Postcranial" spec="parameter.RealParameter" name="stateNode">1.0</parameter>
        <parameter id="ucldMean.c:Cranial" spec="parameter.RealParameter" lower="-5.5" name="stateNode" upper="2.0">1.0</parameter>
        <parameter id="ucldStdev.c:Cranial" spec="parameter.RealParameter" lower="0.0" name="stateNode">0.1</parameter>
        <stateNode id="rateCategories.c:Cranial" spec="parameter.IntegerParameter" dimension="76">1</stateNode>
        <parameter id="ucldMean.c:Postcranial" spec="parameter.RealParameter" lower="-5.5" name="stateNode" upper="2.0">1.0</parameter>
        <parameter id="ucldStdev.c:Postcranial" spec="parameter.RealParameter" lower="0.0" name="stateNode">0.1</parameter>
        <stateNode id="rateCategories.c:Postcranial" spec="parameter.IntegerParameter" dimension="76">1</stateNode>
        <parameter id="diversificationRateFBD.t:Tree" spec="parameter.RealParameter" lower="0.0" name="stateNode">0.05</parameter>
        <parameter id="turnoverFBD.t:Tree" spec="parameter.RealParameter" lower="0.0" name="stateNode" upper="1.0">0.5</parameter>
        <parameter id="samplingProportionFBD.t:Tree" spec="parameter.RealParameter" lower="0.0" name="stateNode" upper="1.0">0.5</parameter>
        <parameter id="originFBD.t:Tree" spec="parameter.RealParameter" lower="0.0" name="stateNode" upper="65.0">49.75</parameter>
    </state>

    <init id="RandomTree.t:Tree" spec="beast.evolution.tree.RandomTree" estimate="false" initial="@Tree.t:Tree" taxa="@Cranial2">
        <populationModel id="ConstantPopulation0.t:Tree" spec="ConstantPopulation">
            <parameter id="randomPopSize.t:Tree" spec="parameter.RealParameter" name="popSize">1.0</parameter>
        </populationModel>
    </init>

    <distribution id="posterior" spec="util.CompoundDistribution">
        <distribution id="prior" spec="util.CompoundDistribution">
            <distribution id="FBD.t:Tree" spec="beast.evolution.speciation.SABirthDeathModel" conditionOnRhoSampling="true" diversificationRate="@diversificationRateFBD.t:Tree" origin="@originFBD.t:Tree" samplingProportion="@samplingProportionFBD.t:Tree" tree="@Tree.t:Tree" turnover="@turnoverFBD.t:Tree">
                <parameter id="rFBD.t:Tree" spec="parameter.RealParameter" lower="0.0" name="removalProbability" upper="1.0">0.0</parameter>
                <parameter id="rhoFBD.t:Tree" spec="parameter.RealParameter" estimate="false" lower="0.0" name="rho" upper="1.0">0.0083</parameter>
            </distribution>
            <prior id="diversificationRatePriorFBD.t:Tree" name="distribution" x="@diversificationRateFBD.t:Tree">
                <Exponential id="Exponential.6" name="distr">
                    <parameter id="RealParameter.12" spec="parameter.RealParameter" estimate="false" name="mean">1.0</parameter>
                </Exponential>
            </prior>
            <prior id="GammaShapePrior.s:Cranial" name="distribution" x="@gammaShape.s:Cranial">
                <Exponential id="Exponential.0" name="distr">
                    <parameter id="RealParameter.0" spec="parameter.RealParameter" lower="0.0" name="mean" upper="0.0">1.0</parameter>
                </Exponential>
            </prior>
           <prior id="GammaShapePrior.s:Postcranial" name="distribution" x="@gammaShape.s:Postcranial">
                <Exponential id="Exponential.4" name="distr">
                    <parameter id="RealParameter.4" spec="parameter.RealParameter" lower="0.0" name="mean" upper="0.0">1.0</parameter>
                </Exponential>
            </prior>
            <prior id="originPriorFBD.t:Tree" name="distribution" x="@originFBD.t:Tree">
                <LogNormal id="LogNormalDistributionModel.0" meanInRealSpace="true" name="distr" offset="45.15">
                    <parameter id="RealParameter.13" spec="parameter.RealParameter" estimate="false" name="M">1.0</parameter>
                    <parameter id="RealParameter.14" spec="parameter.RealParameter" estimate="false" lower="0.0" name="S" upper="5.0">1.25</parameter>
                </LogNormal>
            </prior>
            <prior id="samplingProportionPriorFBD.t:Tree" name="distribution" x="@samplingProportionFBD.t:Tree">
                <Beta id="Beta.0" name="distr">
                    <parameter id="RealParameter.15" spec="parameter.RealParameter" estimate="false" name="alpha">2.0</parameter>
                    <parameter id="RealParameter.16" spec="parameter.RealParameter" estimate="false" name="beta">2.0</parameter>
                </Beta>
            </prior>
            <prior id="turnoverPriorFBD.t:Tree" name="distribution" x="@turnoverFBD.t:Tree">
                <Uniform id="Uniform.8" name="distr"/>
            </prior>
            <prior id="MeanRatePrior.c:Cranial" name="distribution" x="@ucldMean.c:Cranial">
                <LogNormal id="LogNormalDistributionModel.1" name="distr">
                    <parameter id="RealParameter.17" spec="parameter.RealParameter" estimate="false" name="M">1.0</parameter>
                    <parameter id="RealParameter.18" spec="parameter.RealParameter" estimate="false" lower="0.0" name="S" upper="5.0">1.25</parameter>
                </LogNormal>
            </prior>
            <prior id="MeanRatePrior.c:Postcranial" name="distribution" x="@ucldMean.c:Postcranial">
                <LogNormal id="LogNormalDistributionModel.2" name="distr">
                    <parameter id="RealParameter.19" spec="parameter.RealParameter" estimate="false" name="M">1.0</parameter>
                    <parameter id="RealParameter.20" spec="parameter.RealParameter" estimate="false" lower="0.0" name="S" upper="5.0">1.25</parameter>
                </LogNormal>
            </prior>
            <prior id="ucldStdevPrior.c:Cranial" name="distribution" x="@ucldStdev.c:Cranial">
                <Gamma id="Gamma.0" name="distr">
                    <parameter id="RealParameter.7" spec="parameter.RealParameter" estimate="false" name="alpha">0.5396</parameter>
                    <parameter id="RealParameter.8" spec="parameter.RealParameter" estimate="false" name="beta">0.3819</parameter>
                </Gamma>
            </prior>
            <prior id="ucldStdevPrior.c:Postcranial" name="distribution" x="@ucldStdev.c:Postcranial">
                <Gamma id="Gamma.1" name="distr">
                    <parameter id="RealParameter.10" spec="parameter.RealParameter" estimate="false" name="alpha">0.5396</parameter>
                    <parameter id="RealParameter.11" spec="parameter.RealParameter" estimate="false" name="beta">0.3819</parameter>
                </Gamma>
            </prior>
	    <distribution id="Afrosmilus_africanus_tip.prior" spec="beast.math.distributions.MRCAPrior" tipsonly="true" tree="@Tree.t:Tree">
                <taxonset id="Afrosmilus_africanus_tip" spec="TaxonSet">
                    <taxon id="Afrosmilus_africanus" spec="Taxon"/>
                </taxonset>
                <Uniform id="Uniform.88" lower="16.8" name="distr" upper="17.8"/>
            </distribution>
            <distribution id="Afrosmilus_hispanicus_tip.prior" spec="beast.math.distributions.MRCAPrior" tipsonly="true" tree="@Tree.t:Tree">
                <taxonset id="Afrosmilus_hispanicus_tip" spec="TaxonSet">
                    <taxon id="Afrosmilus_hispanicus" spec="Taxon"/>
                </taxonset>
                <Uniform id="Uniform.9" lower="16.0" name="distr" upper="16.7"/>
            </distribution>
            <distribution id="Afrosmilus_turkanae_tip.prior" spec="beast.math.distributions.MRCAPrior" tipsonly="true" tree="@Tree.t:Tree">
                <taxonset id="Afrosmilus_turkanae_tip" spec="TaxonSet">
                    <taxon id="Afrosmilus_turkanae" spec="Taxon"/>
                </taxonset>
                <Uniform id="Uniform.10" lower="16.8" name="distr" upper="17.8"/>
            </distribution>
            <distribution id="Albanosmilus_jourdani_tip.prior" spec="beast.math.distributions.MRCAPrior" tipsonly="true" tree="@Tree.t:Tree">
                <taxonset id="Albanosmilus_jourdani_tip" spec="TaxonSet">
                    <taxon id="Albanosmilus_jourdani" spec="Taxon"/>
                </taxonset>
                <Uniform id="Uniform.11" lower="9.7" name="distr" upper="11.9"/>
            </distribution>
            <distribution id="Albanosmilus_whitfordi_tip.prior" spec="beast.math.distributions.MRCAPrior" tipsonly="true" tree="@Tree.t:Tree">
                <taxonset id="Albanosmilus_whitfordi_tip" spec="TaxonSet">
                    <taxon id="Albanosmilus_whitfordi" spec="Taxon"/>
                </taxonset>
                <Uniform id="Uniform.12" lower="7.0" name="distr" upper="12.0"/>
            </distribution>
            <distribution id="Barbourofelis_fricki_tip.prior" spec="beast.math.distributions.MRCAPrior" tipsonly="true" tree="@Tree.t:Tree">
                <taxonset id="Barbourofelis_fricki_tip" spec="TaxonSet">
                    <taxon id="Barbourofelis_fricki" spec="Taxon"/>
                </taxonset>
                <Uniform id="Uniform.13" lower="7.0" name="distr" upper="9.0"/>
            </distribution>
            <distribution id="Barbourofelis_loveorum_tip.prior" spec="beast.math.distributions.MRCAPrior" tipsonly="true" tree="@Tree.t:Tree">
                <taxonset id="Barbourofelis_loveorum_tip" spec="TaxonSet">
                    <taxon id="Barbourofelis_loveorum" spec="Taxon"/>
                </taxonset>
                <Uniform id="Uniform.14" lower="8.0" name="distr" upper="9.5"/>
            </distribution>
            <distribution id="Barbourofelis_morrisi_tip.prior" spec="beast.math.distributions.MRCAPrior" tipsonly="true" tree="@Tree.t:Tree">
                <taxonset id="Barbourofelis_morrisi_tip" spec="TaxonSet">
                    <taxon id="Barbourofelis_morrisi" spec="Taxon"/>
                </taxonset>
                <Uniform id="Uniform.15" lower="9.5" name="distr" upper="12.0"/>
            </distribution>
            <distribution id="Barbourofelis_piveteaui_tip.prior" spec="beast.math.distributions.MRCAPrior" tipsonly="true" tree="@Tree.t:Tree">
                <taxonset id="Barbourofelis_piveteaui_tip" spec="TaxonSet">
                    <taxon id="Barbourofelis_piveteaui" spec="Taxon"/>
                </taxonset>
                <Uniform id="Uniform.16" lower="9.279" name="distr" upper="10.899"/>
            </distribution>
            <distribution id="Dinaelurus_crassus_tip.prior" spec="beast.math.distributions.MRCAPrior" tipsonly="true" tree="@Tree.t:Tree">
                <taxonset id="Dinaelurus_crassus_tip" spec="TaxonSet">
                    <taxon id="Dinaelurus_crassus" spec="Taxon"/>
                </taxonset>
                <Uniform id="Uniform.17" lower="28.5" name="distr" upper="29.5"/>
            </distribution>
            <distribution id="Dinailurictis_bonali_tip.prior" spec="beast.math.distributions.MRCAPrior" tipsonly="true" tree="@Tree.t:Tree">
                <taxonset id="Dinailurictis_bonali_tip" spec="TaxonSet">
                    <taxon id="Dinailurictis_bonali" spec="Taxon"/>
                </taxonset>
                <Uniform id="Uniform.18" lower="27.24" name="distr" upper="32.63"/>
            </distribution>
            <distribution id="Dinictis_felina_tip.prior" spec="beast.math.distributions.MRCAPrior" tipsonly="true" tree="@Tree.t:Tree">
                <taxonset id="Dinictis_felina_tip" spec="TaxonSet">
                    <taxon id="Dinictis_felina" spec="Taxon"/>
                </taxonset>
                <Uniform id="Uniform.19" lower="29.586" name="distr" upper="35.7"/>
            </distribution>
            <distribution id="Eofelis_edwardsii_tip.prior" spec="beast.math.distributions.MRCAPrior" tipsonly="true" tree="@Tree.t:Tree">
                <taxonset id="Eofelis_edwardsii_tip" spec="TaxonSet">
                    <taxon id="Eofelis_edwardsii" spec="Taxon"/>
                </taxonset>
                <Uniform id="Uniform.20" lower="30.83" name="distr" upper="35.37"/>
            </distribution>
            <distribution id="Ginsburgsmilus_napakensis_tip.prior" spec="beast.math.distributions.MRCAPrior" tipsonly="true" tree="@Tree.t:Tree">
                <taxonset id="Ginsburgsmilus_napakensis_tip" spec="TaxonSet">
                    <taxon id="Ginsburgsmilus_napakensis" spec="Taxon"/>
                </taxonset>
                <Uniform id="Uniform.21" lower="19.0" name="distr" upper="20.0"/>
            </distribution>
            <distribution id="Hesperocyon_gregarious_tip.prior" spec="beast.math.distributions.MRCAPrior" tipsonly="true" tree="@Tree.t:Tree">
                <taxonset id="Hesperocyon_gregarious_tip" spec="TaxonSet">
                    <taxon id="Hesperocyon_gregarius" spec="Taxon"/>
                </taxonset>
                <Uniform id="Uniform.22" lower="29.75" name="distr" upper="41.4"/>
            </distribution>
            <distribution id="Hoplophoneus_adelos_tip.prior" spec="beast.math.distributions.MRCAPrior" tipsonly="true" tree="@Tree.t:Tree">
                <taxonset id="Hoplophoneus_adelos_tip" spec="TaxonSet">
                    <taxon id="Hoplophoneus_adelos" spec="Taxon"/>
                </taxonset>
                <Uniform id="Uniform.23" lower="32.0" name="distr" upper="33.7"/>
            </distribution>
            <distribution id="Hoplophoneus_bidentatus_tip.prior" spec="beast.math.distributions.MRCAPrior" tipsonly="true" tree="@Tree.t:Tree">
                <taxonset id="Hoplophoneus_bidentatus_tip" spec="TaxonSet">
                    <taxon id="Hoplophoneus_bidentatus" spec="Taxon"/>
                </taxonset>
                <Uniform id="Uniform.24" lower="32.63" name="distr" upper="33.77"/>
            </distribution>
            <distribution id="Hoplophoneus_cerebralis_tip.prior" spec="beast.math.distributions.MRCAPrior" tipsonly="true" tree="@Tree.t:Tree">
                <taxonset id="Hoplophoneus_cerebralis_tip" spec="TaxonSet">
                    <taxon id="Hoplophoneus_cerebralis" spec="Taxon"/>
                </taxonset>
                <Uniform id="Uniform.25" lower="29.586" name="distr" upper="34.7"/>
            </distribution>
            <distribution id="Hoplophoneus_dakotensis_tip.prior" spec="beast.math.distributions.MRCAPrior" tipsonly="true" tree="@Tree.t:Tree">
                <taxonset id="Hoplophoneus_dakotensis_tip" spec="TaxonSet">
                    <taxon id="Hoplophoneus_dakotensis" spec="Taxon"/>
                </taxonset>
                <Uniform id="Uniform.26" lower="29.75" name="distr" upper="30.5"/>
            </distribution>
            <distribution id="Hoplophoneus_occidentalis_tip.prior" spec="beast.math.distributions.MRCAPrior" tipsonly="true" tree="@Tree.t:Tree">
                <taxonset id="Hoplophoneus_occidentalis_tip" spec="TaxonSet">
                    <taxon id="Hoplophoneus_occidentalis" spec="Taxon"/>
                </taxonset>
                <Uniform id="Uniform.27" lower="31.4" name="distr" upper="33.4"/>
            </distribution>
            <distribution id="Hoplophoneus_oharrai_tip.prior" spec="beast.math.distributions.MRCAPrior" tipsonly="true" tree="@Tree.t:Tree">
                <taxonset id="Hoplophoneus_oharrai_tip" spec="TaxonSet">
                    <taxon id="Hoplophoneus_oharrai" spec="Taxon"/>
                </taxonset>
                <Uniform id="Uniform.28" lower="34.7" name="distr" upper="35.7"/>
            </distribution>
            <distribution id="Hoplophoneus_primaevus_tip.prior" spec="beast.math.distributions.MRCAPrior" tipsonly="true" tree="@Tree.t:Tree">
                <taxonset id="Hoplophoneus_primaevus_tip" spec="TaxonSet">
                    <taxon id="Hoplophoneus_primaevus" spec="Taxon"/>
                </taxonset>
                <Uniform id="Uniform.29" lower="30.58" name="distr" upper="35.7"/>
            </distribution>
            <distribution id="Hoplophoneus_sicarius_tip.prior" spec="beast.math.distributions.MRCAPrior" tipsonly="true" tree="@Tree.t:Tree">
                <taxonset id="Hoplophoneus_sicarius_tip" spec="TaxonSet">
                    <taxon id="Hoplophoneus_sicarius" spec="Taxon"/>
                </taxonset>
                <Uniform id="Uniform.30" lower="33.1" name="distr" upper="33.4"/>
            </distribution>
            <distribution id="Hoplophoneus_villebramarensis_tip.prior" spec="beast.math.distributions.MRCAPrior" tipsonly="true" tree="@Tree.t:Tree">
                <taxonset id="Hoplophoneus_villebramarensis_tip" spec="TaxonSet">
                    <taxon id="Hoplophoneus_villebramarensis" spec="Taxon"/>
                </taxonset>
                <Uniform id="Uniform.31" lower="30.83" name="distr" upper="32.63"/>
            </distribution>
            <distribution id="MA_PHQ_348_tip.prior" spec="beast.math.distributions.MRCAPrior" tipsonly="true" tree="@Tree.t:Tree">
                <taxonset id="MA_PHQ_348_tip" spec="TaxonSet">
                    <taxon id="MA_PHQ_348" spec="Taxon"/>
                </taxonset>
                <Uniform id="Uniform.33" lower="23.03" name="distr" upper="47.4"/>
            </distribution>
            <distribution id="Maofelis_cantonensis_tip.prior" spec="beast.math.distributions.MRCAPrior" tipsonly="true" tree="@Tree.t:Tree">
                <taxonset id="Maofelis_cantonensis_tip" spec="TaxonSet">
                    <taxon id="Maofelis_cantonensis" spec="Taxon"/>
                </taxonset>
                <Uniform id="Uniform.34" lower="33.9" name="distr" upper="41.03"/>
            </distribution>
            <distribution id="Nanosmilus_kurteni_tip.prior" spec="beast.math.distributions.MRCAPrior" tipsonly="true" tree="@Tree.t:Tree">
                <taxonset id="Nanosmilus_kurteni_tip" spec="TaxonSet">
                    <taxon id="Nanosmilus_kurteni" spec="Taxon"/>
                </taxonset>
                <Uniform id="Uniform.35" lower="32.0" name="distr" upper="33.89"/>
            </distribution>
            <distribution id="Nimravidae.prior" spec="beast.math.distributions.MRCAPrior" monophyletic="true" tree="@Tree.t:Tree">
                <taxonset id="Nimravidae" spec="TaxonSet">
                    <taxon idref="Afrosmilus_africanus"/>
                    <taxon idref="Afrosmilus_hispanicus"/>
                    <taxon idref="Afrosmilus_turkanae"/>
                    <taxon idref="Albanosmilus_jourdani"/>
                    <taxon idref="Albanosmilus_whitfordi"/>
                    <taxon idref="Barbourofelis_fricki"/>
                    <taxon idref="Barbourofelis_loveorum"/>
                    <taxon idref="Barbourofelis_morrisi"/>
                    <taxon idref="Barbourofelis_piveteaui"/>
                    <taxon idref="Dinaelurus_crassus"/>
                    <taxon idref="Dinailurictis_bonali"/>
                    <taxon idref="Dinictis_felina"/>
                    <taxon idref="Eofelis_edwardsii"/>
                    <taxon idref="Ginsburgsmilus_napakensis"/>
                    <taxon idref="Hoplophoneus_adelos"/>
                    <taxon idref="Hoplophoneus_bidentatus"/>
                    <taxon idref="Hoplophoneus_cerebralis"/>
                    <taxon idref="Hoplophoneus_dakotensis"/>
                    <taxon idref="Hoplophoneus_occidentalis"/>
                    <taxon idref="Hoplophoneus_oharrai"/>
                    <taxon idref="Hoplophoneus_primaevus"/>
                    <taxon idref="Hoplophoneus_sicarius"/>
                    <taxon idref="Hoplophoneus_villebramarensis"/>
                    <taxon idref="MA_PHQ_348"/>
                    <taxon idref="Maofelis_cantonensis"/>
                    <taxon idref="Nanosmilus_kurteni"/>
                    <taxon id="Nimravus_brachyops" spec="Taxon"/>
                    <taxon id="Nimravus_intermedius" spec="Taxon"/>
                    <taxon id="Oriensmilus_liupanensis" spec="Taxon"/>
                    <taxon id="Pogonodon_davisi" spec="Taxon"/>
                    <taxon id="Pogonodon_platycopis" spec="Taxon"/>
                    <taxon id="Prosansanosmilus_eggeri" spec="Taxon"/>
                    <taxon id="Prosansanosmilus_peregrinus" spec="Taxon"/>
                    <taxon id="Quercylurus_major" spec="Taxon"/>
                    <taxon id="Sansanosmilus_palmidens" spec="Taxon"/>
                </taxonset>
            </distribution>
            <distribution id="Nimravus_brachyops_tip.prior" spec="beast.math.distributions.MRCAPrior" tipsonly="true" tree="@Tree.t:Tree">
                <taxonset id="Nimravus_brachyops_tip" spec="TaxonSet">
                    <taxon idref="Nimravus_brachyops"/>
                </taxonset>
                <Uniform id="Uniform.36" lower="27.14" name="distr" upper="31.4"/>
            </distribution>
            <distribution id="Nimravus_intermedius_tip.prior" spec="beast.math.distributions.MRCAPrior" tipsonly="true" tree="@Tree.t:Tree">
                <taxonset id="Nimravus_intermedius_tip" spec="TaxonSet">
                    <taxon idref="Nimravus_intermedius"/>
                </taxonset>
                <Uniform id="Uniform.37" lower="27.24" name="distr" upper="35.37"/>
            </distribution>
            <distribution id="Oriensmilus_liupanensis_tip.prior" spec="beast.math.distributions.MRCAPrior" tipsonly="true" tree="@Tree.t:Tree">
                <taxonset id="Oriensmilus_liupanensis_tip" spec="TaxonSet">
                    <taxon idref="Oriensmilus_liupanensis"/>
                </taxonset>
                <Uniform id="Uniform.38" lower="15.0" name="distr" upper="16.0"/>
            </distribution>
            <distribution id="Pogonodon_davisi_tip.prior" spec="beast.math.distributions.MRCAPrior" tipsonly="true" tree="@Tree.t:Tree">
                <taxonset id="Pogonodon_davisi_tip" spec="TaxonSet">
                    <taxon idref="Pogonodon_davisi"/>
                </taxonset>
                <Uniform id="Uniform.39" lower="25.9" name="distr" upper="32.0"/>
            </distribution>
            <distribution id="Pogonodon_platycopis_tip.prior" spec="beast.math.distributions.MRCAPrior" tipsonly="true" tree="@Tree.t:Tree">
                <taxonset id="Pogonodon_platycopis_tip" spec="TaxonSet">
                    <taxon idref="Pogonodon_platycopis"/>
                </taxonset>
                <Uniform id="Uniform.40" lower="29.586" name="distr" upper="32.0"/>
            </distribution>
            <distribution id="Procynodictis_vulpiceps_tip.prior" spec="beast.math.distributions.MRCAPrior" tipsonly="true" tree="@Tree.t:Tree">
                <taxonset id="Procynodictis_vulpiceps_tip" spec="TaxonSet">
                    <taxon id="Procynodictis_vulpiceps" spec="Taxon"/>
                </taxonset>
                <Uniform id="Uniform.41" lower="41.4" name="distr" upper="45.15"/>
            </distribution>
            <distribution id="Prosansanosmilus_eggeri_tip.prior" spec="beast.math.distributions.MRCAPrior" tipsonly="true" tree="@Tree.t:Tree">
                <taxonset id="Prosansanosmilus_eggeri_tip" spec="TaxonSet">
                    <taxon idref="Prosansanosmilus_eggeri"/>
                </taxonset>
                <Uniform id="Uniform.42" lower="15.97" name="distr" upper="16.7"/>
            </distribution>
            <distribution id="Prosansanosmilus_peregrinus_tip.prior" spec="beast.math.distributions.MRCAPrior" tipsonly="true" tree="@Tree.t:Tree">
                <taxonset id="Prosansanosmilus_peregrinus_tip" spec="TaxonSet">
                    <taxon idref="Prosansanosmilus_peregrinus"/>
                </taxonset>
                <Uniform id="Uniform.43" lower="16.0" name="distr" upper="18.0"/>
            </distribution>
            <distribution id="Quercylurus_major_tip.prior" spec="beast.math.distributions.MRCAPrior" tipsonly="true" tree="@Tree.t:Tree">
                <taxonset id="Quercylurus_major_tip" spec="TaxonSet">
                    <taxon idref="Quercylurus_major"/>
                </taxonset>
                <Uniform id="Uniform.44" lower="27.24" name="distr" upper="28.82"/>
            </distribution>
            <distribution id="Sansanosmilus_palmidens_tip.prior" spec="beast.math.distributions.MRCAPrior" tipsonly="true" tree="@Tree.t:Tree">
                <taxonset id="Sansanosmilus_palmidens_tip" spec="TaxonSet">
                    <taxon idref="Sansanosmilus_palmidens"/>
                </taxonset>
                <Uniform id="Uniform.45" lower="13.0" name="distr" upper="16.0"/>
            </distribution>
            <distribution id="Tapocyon_robustus_tip.prior" spec="beast.math.distributions.MRCAPrior" tipsonly="true" tree="@Tree.t:Tree">
                <taxonset id="Tapocyon_robustus_tip" spec="TaxonSet">
                    <taxon id="Tapocyon_robustus" spec="Taxon"/>
                </taxonset>
                <Uniform id="Uniform.46" lower="39.7" name="distr" upper="46.5"/>
            </distribution>
        </distribution>
        <distribution id="likelihood" spec="util.CompoundDistribution" useThreads="true">
            <distribution id="morphTreeLikelihood.Cranial2" spec="TreeLikelihood" data="@Cranial2" tree="@Tree.t:Tree" useAmbiguities="true">
                <siteModel id="morphSiteModel.s:Cranial2" spec="SiteModel" gammaCategoryCount="4" shape="@gammaShape.s:Cranial">
                    <parameter id="mutationRate.s:Cranial2" spec="parameter.RealParameter" estimate="false" name="mutationRate">1.0</parameter>
                    <substModel id="LewisMK.s:Cranial2" spec="LewisMK" datatype="@morphDataType.Cranial2"/>
                </siteModel>
                <branchRateModel id="RelaxedClock.c:Cranial" spec="beast.evolution.branchratemodel.UCRelaxedClockModel" clock.rate="@ucldMean.c:Cranial" rateCategories="@rateCategories.c:Cranial" tree="@Tree.t:Tree">
                    <LogNormal id="LogNormalDistributionModel.c:Cranial" S="@ucldStdev.c:Cranial" meanInRealSpace="true" name="distr">
                        <parameter id="RealParameter.6" spec="parameter.RealParameter" estimate="false" lower="0.0" name="M" upper="1.0">1.0</parameter>
                    </LogNormal>
                </branchRateModel>
            </distribution>
            <distribution id="morphTreeLikelihood.Cranial3" spec="TreeLikelihood" branchRateModel="@RelaxedClock.c:Cranial" tree="@Tree.t:Tree" useAmbiguities="true">
                <data
id="Cranial3"
spec="FilteredAlignment"
ascertained="true"
data="@Cranial"
excludefrom="35"
excludeto="38"
filter="1,4,7,9-10,17-18,23,28-29,32,34,41,52-53,57,60,63,69-70,72,74,78-79,81,90,100,104-105,109,112,115,121-122,133,138-140">
                    <userDataType id="morphDataType.Cranial3" spec="beast.evolution.datatype.StandardData" ambiguities="01 12 23 012 34 02" nrOfStates="3"/>
                </data>
                <siteModel id="morphSiteModel.s:Cranial3" spec="SiteModel" gammaCategoryCount="4" shape="@gammaShape.s:Cranial">
                    <parameter id="mutationRate.s:Cranial3" spec="parameter.RealParameter" estimate="false" name="mutationRate">1.0</parameter>
                    <substModel id="LewisMK.s:Cranial3" spec="LewisMK" datatype="@morphDataType.Cranial3"/>
                </siteModel>
            </distribution>
            <distribution id="morphTreeLikelihood.Cranial4" spec="TreeLikelihood" branchRateModel="@RelaxedClock.c:Cranial" tree="@Tree.t:Tree" useAmbiguities="true">
                <data
id="Cranial4"
spec="FilteredAlignment"
ascertained="true"
data="@Cranial"
excludefrom="13"
excludeto="17"
filter="20,27,55,59,65,89,91-92,106,111,113,127-128,138-141">
                    <userDataType id="morphDataType.Cranial4" spec="beast.evolution.datatype.StandardData" ambiguities="01 12 23 012 34 02" nrOfStates="4"/>
                </data>
                <siteModel id="morphSiteModel.s:Cranial4" spec="SiteModel" gammaCategoryCount="4" shape="@gammaShape.s:Cranial">
                    <parameter id="mutationRate.s:Cranial4" spec="parameter.RealParameter" estimate="false" name="mutationRate">1.0</parameter>
                    <substModel id="LewisMK.s:Cranial4" spec="LewisMK" datatype="@morphDataType.Cranial4"/>
                </siteModel>
            </distribution>
            <distribution id="morphTreeLikelihood.Cranial5" spec="TreeLikelihood" branchRateModel="@RelaxedClock.c:Cranial" tree="@Tree.t:Tree" useAmbiguities="true">
                <data
id="Cranial5"
spec="FilteredAlignment"
ascertained="true"
data="@Cranial"
excludefrom="2"
excludeto="7"
filter="64,107,138-142">
                    <userDataType id="morphDataType.Cranial5" spec="beast.evolution.datatype.StandardData" ambiguities="01 12 23 012 34 02" nrOfStates="5"/>
                </data>
                <siteModel id="morphSiteModel.s:Cranial5" spec="SiteModel" gammaCategoryCount="4" shape="@gammaShape.s:Cranial">
                    <parameter id="mutationRate.s:Cranial5" spec="parameter.RealParameter" estimate="false" name="mutationRate">1.0</parameter>
                    <substModel id="LewisMK.s:Cranial5" spec="LewisMK" datatype="@morphDataType.Cranial5"/>
                </siteModel>
            </distribution>
            <distribution id="morphTreeLikelihood.Postcranial2" spec="TreeLikelihood" tree="@Tree.t:Tree" useAmbiguities="true">
                <data
id="Postcranial2"
spec="FilteredAlignment"
ascertained="true"
excludefrom="86"
excludeto="88"
filter="1-6,8-63,65-88,89-90">
                    <data
id="Postcranial"
spec="FilteredAlignment"
data="@Nimravidae_1"
filter="47-129,172,199,218,220-221,226-228"/>
                    <userDataType id="morphDataType.Postcranial2" spec="beast.evolution.datatype.StandardData" ambiguities="01 12 23 012 34 02" nrOfStates="2"/>
                </data>
                <siteModel id="morphSiteModel.s:Postcranial2" spec="SiteModel" gammaCategoryCount="4" shape="@gammaShape.s:Postcranial">
                    <parameter id="mutationRate.s:Postcranial2" spec="parameter.RealParameter" estimate="false" name="mutationRate">1.0</parameter>
                    <substModel id="LewisMK.s:Postcranial2" spec="LewisMK" datatype="@morphDataType.Postcranial2"/>
                </siteModel>
                <branchRateModel id="RelaxedClock.c:Postcranial" spec="beast.evolution.branchratemodel.UCRelaxedClockModel" clock.rate="@ucldMean.c:Postcranial" rateCategories="@rateCategories.c:Postcranial" tree="@Tree.t:Tree">
                    <LogNormal id="LogNormalDistributionModel.c:Postcranial" S="@ucldStdev.c:Postcranial" meanInRealSpace="true" name="distr">
                        <parameter id="RealParameter.9" spec="parameter.RealParameter" estimate="false" lower="0.0" name="M" upper="1.0">1.0</parameter>
                    </LogNormal>
                </branchRateModel>
            </distribution>
            <distribution id="morphTreeLikelihood.Postcranial3" spec="TreeLikelihood" branchRateModel="@RelaxedClock.c:Postcranial" tree="@Tree.t:Tree" useAmbiguities="true">
                <data
id="Postcranial3"
spec="FilteredAlignment"
data="@Postcranial"
ascertained="true"
excludefrom="2"
excludeto="5"
filter="7,64,89-91">
                    <userDataType id="morphDataType.Postcranial3" spec="beast.evolution.datatype.StandardData" ambiguities="01 12 23 012 34 02" nrOfStates="3"/>
                </data>
                <siteModel id="morphSiteModel.s:Postcranial3" spec="SiteModel" gammaCategoryCount="4" shape="@gammaShape.s:Postcranial">
                    <parameter id="mutationRate.s:Postcranial3" spec="parameter.RealParameter" estimate="false" name="mutationRate">1.0</parameter>
                    <substModel id="LewisMK.s:Postcranial3" spec="LewisMK" datatype="@morphDataType.Postcranial3"/>
                </siteModel>
            </distribution>
        </distribution>
    </distribution>

    <operator id="gammaShapeScaler.s:Cranial" spec="ScaleOperator" parameter="@gammaShape.s:Cranial" scaleFactor="0.5" weight="0.1"/>

    <operator id="gammaShapeScaler.s:Postcranial" spec="ScaleOperator" parameter="@gammaShape.s:Postcranial" scaleFactor="0.5" weight="0.1"/>

    <operator id="ucldMeanScaler.c:Cranial" spec="ScaleOperator" parameter="@ucldMean.c:Cranial" scaleFactor="0.5" weight="1.0"/>

    <operator id="ucldStdevScaler.c:Cranial" spec="ScaleOperator" parameter="@ucldStdev.c:Cranial" scaleFactor="0.5" weight="3.0"/>

    <operator id="CategoriesRandomWalk.c:Cranial" spec="IntRandomWalkOperator" parameter="@rateCategories.c:Cranial" weight="10.0" windowSize="1"/>

    <operator id="CategoriesSwapOperator.c:Cranial" spec="SwapOperator" intparameter="@rateCategories.c:Cranial" weight="10.0"/>

    <operator id="CategoriesUniform.c:Cranial" spec="UniformOperator" parameter="@rateCategories.c:Cranial" weight="10.0"/>

    <operator id="relaxedUpDownOperator.c:Cranial" spec="UpDownOperator" scaleFactor="0.75" weight="3.0">
        <up idref="ucldMean.c:Cranial"/>
        <down idref="Tree.t:Tree"/>
    </operator>

    <operator id="ucldMeanScaler.c:Postcranial" spec="ScaleOperator" parameter="@ucldMean.c:Postcranial" scaleFactor="0.5" weight="1.0"/>

    <operator id="ucldStdevScaler.c:Postcranial" spec="ScaleOperator" parameter="@ucldStdev.c:Postcranial" scaleFactor="0.5" weight="3.0"/>

    <operator id="CategoriesRandomWalk.c:Postcranial" spec="IntRandomWalkOperator" parameter="@rateCategories.c:Postcranial" weight="10.0" windowSize="1"/>

    <operator id="CategoriesSwapOperator.c:Postcranial" spec="SwapOperator" intparameter="@rateCategories.c:Postcranial" weight="10.0"/>

    <operator id="CategoriesUniform.c:Postcranial" spec="UniformOperator" parameter="@rateCategories.c:Postcranial" weight="10.0"/>

    <operator id="relaxedUpDownOperator.c:Postcranial" spec="UpDownOperator" scaleFactor="0.75" weight="3.0">
        <up idref="ucldMean.c:Postcranial"/>
        <down idref="Tree.t:Tree"/>
    </operator>

    <operator id="originScalerFBD.t:Tree" spec="ScaleOperator" parameter="@originFBD.t:Tree" scaleFactor="0.75" weight="3.0"/>

    <operator id="divRateScalerFBD.t:Tree" spec="ScaleOperator" parameter="@diversificationRateFBD.t:Tree" scaleFactor="0.75" weight="10.0"/>

    <operator id="turnoverScalerFBD.t:Tree" spec="ScaleOperator" parameter="@turnoverFBD.t:Tree" scaleFactor="0.75" weight="10.0"/>

    <operator id="samplingPScalerFBD.t:Tree" spec="ScaleOperator" parameter="@samplingProportionFBD.t:Tree" scaleFactor="0.75" weight="10.0"/>

    <operator id="LeafToSAFBD.t:Tree" spec="LeafToSampledAncestorJump" tree="@Tree.t:Tree" weight="10.0"/>

    <operator id="SAWilsonBaldingFBD.t:Tree" spec="SAWilsonBalding" tree="@Tree.t:Tree" weight="10.0"/>

    <operator id="SAWideFBD.t:Tree" spec="SAExchange" isNarrow="false" tree="@Tree.t:Tree" weight="10.0"/>

    <operator id="SANarrowFBD.t:Tree" spec="SAExchange" tree="@Tree.t:Tree" weight="10.0"/>

    <operator id="SAUniformOperatorFBD.t:Tree" spec="SAUniform" tree="@Tree.t:Tree" weight="20.0"/>

    <operator id="SATreeRootScalerFBD.t:Tree" spec="SAScaleOperator" rootOnly="true" scaleFactor="0.95" tree="@Tree.t:Tree" weight="1.0"/>

    <operator id="SATreeScalerFBD.t:Tree" spec="SAScaleOperator" scaleFactor="0.95" tree="@Tree.t:Tree" weight="3.0"/>

    <operator id="tipDatesSampler.Afrosmilus_africanus_tip" spec="SampledNodeDateRandomWalker" taxonset="@Afrosmilus_africanus_tip" tree="@Tree.t:Tree" weight="1.0" windowSize="1.0"/>

    <operator id="tipDatesSampler.Afrosmilus_hispanicus_tip" spec="SampledNodeDateRandomWalker" taxonset="@Afrosmilus_hispanicus_tip" tree="@Tree.t:Tree" weight="1.0" windowSize="1.0"/>

    <operator id="tipDatesSampler.Afrosmilus_turkanae_tip" spec="SampledNodeDateRandomWalker" taxonset="@Afrosmilus_turkanae_tip" tree="@Tree.t:Tree" weight="1.0" windowSize="1.0"/>

    <operator id="tipDatesSampler.Albanosmilus_jourdani_tip" spec="SampledNodeDateRandomWalker" taxonset="@Albanosmilus_jourdani_tip" tree="@Tree.t:Tree" weight="1.0" windowSize="1.0"/>

    <operator id="tipDatesSampler.Albanosmilus_whitfordi_tip" spec="SampledNodeDateRandomWalker" taxonset="@Albanosmilus_whitfordi_tip" tree="@Tree.t:Tree" weight="1.0" windowSize="1.0"/>

    <operator id="tipDatesSampler.Barbourofelis_fricki_tip" spec="SampledNodeDateRandomWalker" taxonset="@Barbourofelis_fricki_tip" tree="@Tree.t:Tree" weight="1.0" windowSize="1.0"/>

    <operator id="tipDatesSampler.Barbourofelis_loveorum_tip" spec="SampledNodeDateRandomWalker" taxonset="@Barbourofelis_loveorum_tip" tree="@Tree.t:Tree" weight="1.0" windowSize="1.0"/>

    <operator id="tipDatesSampler.Barbourofelis_morrisi_tip" spec="SampledNodeDateRandomWalker" taxonset="@Barbourofelis_morrisi_tip" tree="@Tree.t:Tree" weight="1.0" windowSize="1.0"/>

    <operator id="tipDatesSampler.Barbourofelis_piveteaui_tip" spec="SampledNodeDateRandomWalker" taxonset="@Barbourofelis_piveteaui_tip" tree="@Tree.t:Tree" weight="1.0" windowSize="1.0"/>

    <operator id="tipDatesSampler.Dinaelurus_crassus_tip" spec="SampledNodeDateRandomWalker" taxonset="@Dinaelurus_crassus_tip" tree="@Tree.t:Tree" weight="1.0" windowSize="1.0"/>

    <operator id="tipDatesSampler.Dinailurictis_bonali_tip" spec="SampledNodeDateRandomWalker" taxonset="@Dinailurictis_bonali_tip" tree="@Tree.t:Tree" weight="1.0" windowSize="1.0"/>

    <operator id="tipDatesSampler.Dinictis_felina_tip" spec="SampledNodeDateRandomWalker" taxonset="@Dinictis_felina_tip" tree="@Tree.t:Tree" weight="1.0" windowSize="1.0"/>

    <operator id="tipDatesSampler.Eofelis_edwardsii_tip" spec="SampledNodeDateRandomWalker" taxonset="@Eofelis_edwardsii_tip" tree="@Tree.t:Tree" weight="1.0" windowSize="1.0"/>

    <operator id="tipDatesSampler.Ginsburgsmilus_napakensis_tip" spec="SampledNodeDateRandomWalker" taxonset="@Ginsburgsmilus_napakensis_tip" tree="@Tree.t:Tree" weight="1.0" windowSize="1.0"/>

    <operator id="tipDatesSampler.Hesperocyon_gregarious_tip" spec="SampledNodeDateRandomWalker" taxonset="@Hesperocyon_gregarious_tip" tree="@Tree.t:Tree" weight="1.0" windowSize="1.0"/>

    <operator id="tipDatesSampler.Hoplophoneus_adelos_tip" spec="SampledNodeDateRandomWalker" taxonset="@Hoplophoneus_adelos_tip" tree="@Tree.t:Tree" weight="1.0" windowSize="1.0"/>

    <operator id="tipDatesSampler.Hoplophoneus_bidentatus_tip" spec="SampledNodeDateRandomWalker" taxonset="@Hoplophoneus_bidentatus_tip" tree="@Tree.t:Tree" weight="1.0" windowSize="1.0"/>

    <operator id="tipDatesSampler.Hoplophoneus_cerebralis_tip" spec="SampledNodeDateRandomWalker" taxonset="@Hoplophoneus_cerebralis_tip" tree="@Tree.t:Tree" weight="1.0" windowSize="1.0"/>

    <operator id="tipDatesSampler.Hoplophoneus_dakotensis_tip" spec="SampledNodeDateRandomWalker" taxonset="@Hoplophoneus_dakotensis_tip" tree="@Tree.t:Tree" weight="1.0" windowSize="1.0"/>

    <operator id="tipDatesSampler.Hoplophoneus_occidentalis_tip" spec="SampledNodeDateRandomWalker" taxonset="@Hoplophoneus_occidentalis_tip" tree="@Tree.t:Tree" weight="1.0" windowSize="1.0"/>

    <operator id="tipDatesSampler.Hoplophoneus_oharrai_tip" spec="SampledNodeDateRandomWalker" taxonset="@Hoplophoneus_oharrai_tip" tree="@Tree.t:Tree" weight="1.0" windowSize="1.0"/>

    <operator id="tipDatesSampler.Hoplophoneus_primaevus_tip" spec="SampledNodeDateRandomWalker" taxonset="@Hoplophoneus_primaevus_tip" tree="@Tree.t:Tree" weight="1.0" windowSize="1.0"/>

    <operator id="tipDatesSampler.Hoplophoneus_sicarius_tip" spec="SampledNodeDateRandomWalker" taxonset="@Hoplophoneus_sicarius_tip" tree="@Tree.t:Tree" weight="1.0" windowSize="1.0"/>

    <operator id="tipDatesSampler.Hoplophoneus_villebramarensis_tip" spec="SampledNodeDateRandomWalker" taxonset="@Hoplophoneus_villebramarensis_tip" tree="@Tree.t:Tree" weight="1.0" windowSize="1.0"/>

    <operator id="tipDatesSampler.MA_PHQ_348_tip" spec="SampledNodeDateRandomWalker" taxonset="@MA_PHQ_348_tip" tree="@Tree.t:Tree" weight="1.0" windowSize="1.0"/>

    <operator id="tipDatesSampler.Maofelis_cantonensis_tip" spec="SampledNodeDateRandomWalker" taxonset="@Maofelis_cantonensis_tip" tree="@Tree.t:Tree" weight="1.0" windowSize="1.0"/>

    <operator id="tipDatesSampler.Nanosmilus_kurteni_tip" spec="SampledNodeDateRandomWalker" taxonset="@Nanosmilus_kurteni_tip" tree="@Tree.t:Tree" weight="1.0" windowSize="1.0"/>

    <operator id="tipDatesSampler.Nimravus_brachyops_tip" spec="SampledNodeDateRandomWalker" taxonset="@Nimravus_brachyops_tip" tree="@Tree.t:Tree" weight="1.0" windowSize="1.0"/>

    <operator id="tipDatesSampler.Nimravus_intermedius_tip" spec="SampledNodeDateRandomWalker" taxonset="@Nimravus_intermedius_tip" tree="@Tree.t:Tree" weight="1.0" windowSize="1.0"/>

    <operator id="tipDatesSampler.Oriensmilus_liupanensis_tip" spec="SampledNodeDateRandomWalker" taxonset="@Oriensmilus_liupanensis_tip" tree="@Tree.t:Tree" weight="1.0" windowSize="1.0"/>

    <operator id="tipDatesSampler.Pogonodon_davisi_tip" spec="SampledNodeDateRandomWalker" taxonset="@Pogonodon_davisi_tip" tree="@Tree.t:Tree" weight="1.0" windowSize="1.0"/>

    <operator id="tipDatesSampler.Pogonodon_platycopis_tip" spec="SampledNodeDateRandomWalker" taxonset="@Pogonodon_platycopis_tip" tree="@Tree.t:Tree" weight="1.0" windowSize="1.0"/>

    <operator id="tipDatesSampler.Procynodictis_vulpiceps_tip" spec="SampledNodeDateRandomWalker" taxonset="@Procynodictis_vulpiceps_tip" tree="@Tree.t:Tree" weight="1.0" windowSize="1.0"/>

    <operator id="tipDatesSampler.Prosansanosmilus_eggeri_tip" spec="SampledNodeDateRandomWalker" taxonset="@Prosansanosmilus_eggeri_tip" tree="@Tree.t:Tree" weight="1.0" windowSize="1.0"/>

    <operator id="tipDatesSampler.Prosansanosmilus_peregrinus_tip" spec="SampledNodeDateRandomWalker" taxonset="@Prosansanosmilus_peregrinus_tip" tree="@Tree.t:Tree" weight="1.0" windowSize="1.0"/>

    <operator id="tipDatesSampler.Quercylurus_major_tip" spec="SampledNodeDateRandomWalker" taxonset="@Quercylurus_major_tip" tree="@Tree.t:Tree" weight="1.0" windowSize="1.0"/>

    <operator id="tipDatesSampler.Sansanosmilus_palmidens_tip" spec="SampledNodeDateRandomWalker" taxonset="@Sansanosmilus_palmidens_tip" tree="@Tree.t:Tree" weight="1.0" windowSize="1.0"/>

    <operator id="tipDatesSampler.Tapocyon_robustus_tip" spec="SampledNodeDateRandomWalker" taxonset="@Tapocyon_robustus_tip" tree="@Tree.t:Tree" weight="1.0" windowSize="1.0"/>

    <logger id="tracelog" spec="Logger" fileName="Nimravidae_cPC_nstates_5.3.log" logEvery="1000" model="@posterior" sanitiseHeaders="true" sort="smart">
        <log idref="posterior"/>
        <log idref="likelihood"/>
        <log idref="prior"/>
        <log idref="morphTreeLikelihood.Postcranial3"/>
        <log id="TreeHeight.t:Tree" spec="beast.evolution.tree.TreeHeightLogger" tree="@Tree.t:Tree"/>
        <log idref="morphTreeLikelihood.Cranial2"/>
        <log idref="morphTreeLikelihood.Postcranial2"/>
        <log idref="morphTreeLikelihood.Cranial4"/>
        <log idref="morphTreeLikelihood.Cranial5"/>
        <log idref="morphTreeLikelihood.Cranial3"/>
        <log idref="gammaShape.s:Cranial"/>
        <log idref="gammaShape.s:Postcranial"/>
        <log idref="ucldMean.c:Cranial"/>
        <log idref="ucldStdev.c:Cranial"/>
        <log id="rate.c:Cranial" spec="beast.evolution.branchratemodel.RateStatistic" branchratemodel="@RelaxedClock.c:Cranial" tree="@Tree.t:Tree"/>
        <log idref="ucldMean.c:Postcranial"/>
        <log idref="ucldStdev.c:Postcranial"/>
        <log id="rate.c:Postcranial" spec="beast.evolution.branchratemodel.RateStatistic" branchratemodel="@RelaxedClock.c:Postcranial" tree="@Tree.t:Tree"/>
        <log idref="FBD.t:Tree"/>
        <log idref="diversificationRateFBD.t:Tree"/>
        <log idref="turnoverFBD.t:Tree"/>
        <log idref="samplingProportionFBD.t:Tree"/>
        <log idref="originFBD.t:Tree"/>
        <log id="SACountFBD.t:Tree" spec="beast.evolution.tree.SampledAncestorLogger" tree="@Tree.t:Tree"/>
	<log idref="Afrosmilus_africanus_tip.prior"/>
        <log idref="Afrosmilus_hispanicus_tip.prior"/>
        <log idref="Afrosmilus_turkanae_tip.prior"/>
        <log idref="Albanosmilus_jourdani_tip.prior"/>
        <log idref="Albanosmilus_whitfordi_tip.prior"/>
        <log idref="Barbourofelis_fricki_tip.prior"/>
        <log idref="Barbourofelis_loveorum_tip.prior"/>
        <log idref="Barbourofelis_morrisi_tip.prior"/>
        <log idref="Barbourofelis_piveteaui_tip.prior"/>
        <log idref="Dinaelurus_crassus_tip.prior"/>
        <log idref="Dinailurictis_bonali_tip.prior"/>
        <log idref="Dinictis_felina_tip.prior"/>
        <log idref="Eofelis_edwardsii_tip.prior"/>
        <log idref="Ginsburgsmilus_napakensis_tip.prior"/>
        <log idref="Hesperocyon_gregarious_tip.prior"/>
        <log idref="Hoplophoneus_adelos_tip.prior"/>
        <log idref="Hoplophoneus_bidentatus_tip.prior"/>
        <log idref="Hoplophoneus_cerebralis_tip.prior"/>
        <log idref="Hoplophoneus_dakotensis_tip.prior"/>
        <log idref="Hoplophoneus_occidentalis_tip.prior"/>
        <log idref="Hoplophoneus_oharrai_tip.prior"/>
        <log idref="Hoplophoneus_primaevus_tip.prior"/>
        <log idref="Hoplophoneus_sicarius_tip.prior"/>
        <log idref="Hoplophoneus_villebramarensis_tip.prior"/>
        <log idref="MA_PHQ_348_tip.prior"/>
        <log idref="Maofelis_cantonensis_tip.prior"/>
        <log idref="Nanosmilus_kurteni_tip.prior"/>
        <log idref="Nimravus_brachyops_tip.prior"/>
        <log idref="Nimravus_intermedius_tip.prior"/>
        <log idref="Oriensmilus_liupanensis_tip.prior"/>
        <log idref="Pogonodon_davisi_tip.prior"/>
        <log idref="Pogonodon_platycopis_tip.prior"/>
        <log idref="Procynodictis_vulpiceps_tip.prior"/>
        <log idref="Prosansanosmilus_eggeri_tip.prior"/>
        <log idref="Prosansanosmilus_peregrinus_tip.prior"/>
        <log idref="Quercylurus_major_tip.prior"/>
        <log idref="Sansanosmilus_palmidens_tip.prior"/>
        <log idref="Tapocyon_robustus_tip.prior"/>
        <log idref="Nimravidae.prior"/>
    </logger>

    <logger id="screenlog" spec="Logger" logEvery="1000">
        <log idref="posterior"/>
        <log idref="likelihood"/>
        <log idref="prior"/>
    </logger>

    <logger id="treelog.t:Tree" spec="Logger" fileName="Nimravidae_cPC_nstates_5.3.log.trees" logEvery="10000" mode="tree">
        <log id="TreeWithMetaDataLogger.t:Tree" spec="beast.evolution.tree.TreeWithMetaDataLogger" branchratemodel="@RelaxedClock.c:Cranial" tree="@Tree.t:Tree"/>
    </logger>

</run>

</beast>
