# Supplementary material for: The largest hoplophonine and a complex new hypothesis of nimravid evolution
Source: Sci Rep. 2021 Oct 26;11:21078. doi: 10.1038/s41598-021-00521-1 (PMC8548586; doi:10.1038/s41598-021-00521-1)
Supplement: Supplementary file 2 — Supplementary Information 2. [file 41598_2021_521_MOESM2_ESM.zip]

Archive with 6 entries (6 files):
- BayesTraits_Nimravidae_BT_2.1.txt
- BayesTraits_run_file_TNT_1.1.txt
- Nimravidae_1.92.tnt
- Nimravidae_1k_1.0.nexus
- Nimravidae_FBD_5.3_complex_4_MCC_10%burn.tree
- Synapomorphies.pdf
