# Supplementary material for: The largest hoplophonine and a complex new hypothesis of nimravid evolution
Source: Sci Rep. 2021 Oct 26;11:21078. doi: 10.1038/s41598-021-00521-1 (PMC8548586; doi:10.1038/s41598-021-00521-1)
Supplement: Supplementary file 2 — Supplementary Information 2. [file 41598_2021_521_MOESM2_ESM.zip › BayesTraits_Nimravidae_BT_2.1.txt]

Procynodictis_vulpiceps	0	0	1	1	1	1	0	0	0	1	0	-	-	1	1	1	-	0	0	3	0	0	0	2	-	1	0	-	1	0	0	0	0	-	0	-	-	0	-	-	-	0	0	-	0	-	-	-	-
Hesperocyon_gregarius	0	0	1	1	1	3	0	0	0	1	0	-	-	1	1	1	-	0	0	0	0	1	0	2	0	1	0	0	1	1	0	0	0	0	0	0	0	0	0	0	0	1	0	2	0	1	0	0	0
Tapocyon_robustus	0	0	1	1	1	1	0	0	0	0	0	-	-	1	-	-	-	2	0	0	0	3	0	2	0	1	0	0	1	1	0	0	0	0	0	0	0	1	0	0	0	0	0	2	0	2	1	0	0
Nandinia_binotata	1	1	1	1	0	2	1	1	1	0	0	0	0	0	1	1	0	0	2	2	0	3	0	0	0	1	1	0	1	0	0	0	0	0	0	0	0	0	0	0	0	0	1	1	0	1	0	0	0
Barbourofelis_morrisi	0	1	2	0	-	-	2	1	1	1	1	-	-	-	-	0	1	0	2	0	1	2	1	-	0	0	12	1	3	2	1	1	1	1	2	1	2	2	3	1	2	2	2	0	1	0	1	3	1
Oriensmilus_liupanensis	0	1	2	0	-	0	2	1	1	1	1	-	-	-	-	-	-	0	2	0	1	3	1	1	0	01	1	0	1	2	1	1	0	0	0	1	0	1	2	1	2	-	2	0	01	0	0	-	0
Sansanosmilus_palmidens	0	1	2	1	0	0	2	1	1	1	1	-	-	-	-	-	1	0	2	0	1	3	1	1	0	1	1	0	1	2	1	1	0	0	0	1	2	1	-	1	2	1	2	0	0	0	0	3	0
Barbourofelis_fricki	2	1	2	1	-	0	2	-	1	0	1	1	-	1	-	0	1	1	2	0	2	3	1	1	0	0	-	1	3	3	1	1	1	1	2	1	2	2	3	1	2	-	2	0	1	0	1	3	0
Barbourofelis_loveorum	2	1	2	0	-	0	2	-	1	0	1	1	0	0	1	0	-	1	2	0	2	3	1	0	0	0	2	1	1	-	1	1	1	1	2	1	1	2	3	1	2	2	2	0	1	0	1	3	1
Albanosmilus_whitfordi	2	1	2	0	-	-	2	1	1	1	1	-	-	0	-	0	0	0	2	0	1	3	1	2	0	0	1	1	2	2	1	01	-	1	1	1	2	12	2	1	2	2	2	0	1	0	1	3	1
Hoplophoneus_cerebralis	0	01	2	1	0	2	2	1	1	0	1	-	-	0	0	1	0	0	2	1	1	1	1	-	1	0	0	1	-	2	0	1	0	1	1	1	2	2	3	0	2	2	3	1	1	1	-	-	1
Hoplophoneus_primaevus	0	0	2	1	-	2	2	1	1	0	1	0	1	0	0	1	-	0	2	1	1	1	1	1	1	1	1	1	1	1	0	1	0	1	0	1	1	1	2	0	2	1	2	1	0	0	0	2	1
Hoplophoneus_occidentalis	0	1	2	1	1	2	2	1	1	-	1	0	1	0	0	1	-	0	-	1	1	2	1	1	1	1	1	1	1	2	0	1	0	1	0	1	1	1	2	0	2	1	2	1	0	0	0	2	0
Nimravus_brachyops	1	0	0	0	0	0	2	1	0	0	01	1	0	1	1	0	1	0	2	1	1	3	01	1	1	1	1	0	1	1	0	0	0	0	0	0	1	1	0	1	0	0	1	0	0	1	0	1	0
Pogonodon_platycopis	1	0	0	0	-	1	0	1	0	0	1	-	-	1	-	-	1	0	2	1	0	1	0	1	1	1	0	0	1	1	0	0	0	0	0	1	0	1	1	0	2	0	0	0	0	1	-	1	0
Pogonodon_davisi	1	0	0	0	-	1	0	1	0	0	1	-	-	-	1	0	-	0	2	1	0	1	0	1	1	1	0	0	1	2	0	0	0	0	0	1	0	1	1	0	1	0	0	1	0	1	0	1	0
Dinictis_felina	1	0	0	01	0	1	0	1	0	0	1	1	0	1	0	0	1	02	2	1	0	12	0	1	1	1	0	0	01	1	0	0	0	0	0	01	1	0	0	0	1	0	0	0	0	1	0	1	1
Nanosmilus_kurteni	0	0	2	0	1	2	2	1	1	0	1	-	-	-	-	-	-	0	2	1	1	1	1	1	1	1	1	0	1	-	0	1	0	1	0	-	1	1	2	0	2	1	2	1	1	-	-	1	1
Nimravus_intermedius	1	0	0	0	-	0	2	1	0	0	0	-	-	-	-	0	1	0	2	1	1	3	0	1	1	1	0	0	1	1	0	0	0	0	0	0	1	1	0	1	0	0	1	0	0	1	-	-	0
Ginsburgsmilus_napakensis	-	-	-	-	-	-	0	1	0	1	1	-	-	-	-	-	-	0	1	0	0	3	1	2	-	2	0	-	1	1	1	0	-	-	0	-	-	1	-	1	-	0	0	-	0	-	-	-	0
Prosansanosmilus_eggeri	-	-	-	-	-	-	0	1	0	1	1	-	-	-	-	-	-	2	2	0	1	2	1	1	-	1	1	-	0	-	-	1	-	0	0	-	-	0	-	1	-	0	0	-	0	-	-	-	0
Prosansanosmilus_peregrinus	-	-	-	-	-	-	-	-	0	-	-	-	-	-	-	-	-	-	2	0	-	2	1	2	-	1	0	-	1	2	-	1	-	0	0	-	-	1	2	1	-	-	2	-	0	-	-	-	1
Afrosmilus_hispanicus	-	-	-	-	-	-	-	-	0	1	1	-	-	-	-	-	-	0	2	-	-	-	1	-	-	1	0	-	-	2	-	-	-	-	-	-	-	-	-	-	-	1	-	-	0	-	-	-	-
Afrosmilus_turkanae	-	-	-	-	-	-	-	-	0	-	-	-	-	-	-	-	-	0	2	-	0	-	1	2	-	2	0	-	1	-	-	0	-	0	-	-	-	0	-	1	-	-	-	-	0	-	-	-	1
Afrosmilus_africanus	-	-	-	-	-	-	-	-	0	1	1	-	-	-	-	-	-	0	2	0	1	3	1	2	-	1	1	-	1	2	-	0	0	0	0	-	-	1	-	-	-	1	0	-	0	1	-	-	-
Albanosmilus_jourdani	2	-	2	0	-	-	2	1	1	1	1	-	-	-	-	-	-	0	2	0	1	2	1	1	0	0	1	1	2	2	1	1	1	1	1	1	1	2	3	1	2	1	2	-	1	0	1	3	1
Maofelis_cantonensis	1	-	0	1	-	-	0	1	0	0	0	-	-	-	-	-	0	2	2	-	1	-	0	-	1	1	0	0	-	0	0	-	0	-	-	0	0	-	-	-	1	0	-	0	0	1	0	0	-
Eofelis_edwardsii	-	-	-	-	-	-	0	1	0	0	01	-	-	-	-	-	-	2	-	1	1	1	0	1	-	1	0	-	1	1	0	0	-	0	0	-	-	1	0	0	1	0	0	-	0	1	-	-	1
Dinailurictis_bonali	-	-	-	-	-	-	0	1	0	0	-	-	-	-	-	-	-	2	1	1	1	1	0	1	-	1	0	-	1	1	0	0	-	-	0	-	-	1	-	0	-	-	0	0	0	-	-	-	0
Quercylurus_major	-	-	-	-	-	-	-	-	0	0	1	-	-	-	-	-	-	2	1	-	1	-	0	-	-	1	0	-	-	-	-	-	-	-	-	-	-	-	-	-	-	0	-	0	0	-	-	-	-
Dinaelurus_crassus	1	0	0	1	-	-	2	1	0	0	1	-	-	-	-	-	-	0	2	-	1	-	0	-	1	1	0	0	-	0	0	-	0	-	-	1	1	-	-	-	0	0	-	0	0	1	0	2	-
Hoplophoneus_oharrai	0	0	2	1	-	-	-	1	1	0	1	0	-	0	-	-	0	0	-	1	0	0	-	1	1	1	-	0	-	2	0	1	0	0	0	1	1	1	2	0	2	-	2	1	0	0	-	2	1
MA_PHQ_348	-	0	0	1	-	1	-	-	0	-	0	-	-	-	-	-	-	2	-	-	-	-	-	-	1	1	-	0	-	0	0	-	0	-	-	0	-	-	-	-	-	-	-	-	0	1	-	1	-
Hoplophoneus_dakotensis	0	1	2	-	-	-	2	1	1	0	1	-	-	-	-	-	-	0	2	1	1	1	-	-	1	1	-	-	-	2	0	1	0	1	0	1	2	2	2	0	2	1	3	1	1	0	0	-	1
Hoplophoneus_sicarius	0	1	2	1	-	-	2	1	1	0	1	-	-	-	-	-	0	0	2	1	1	1	1	-	1	1	0	1	-	3	0	1	0	1	0	1	2	2	3	0	2	1	3	1	1	0	0	2	1
Hoplophoneus_adelos	0	1	2	0	-	-	2	1	1	0	1	-	-	-	-	-	-	0	2	-	1	-	1	-	1	1	0	1	-	-	0	-	0	-	0	1	2	-	-	-	2	1	-	1	1	0	0	2	1
Hoplophoneus_bidentatus	0	1	2	1	1	2	2	-	1	0	1	-	-	-	-	-	0	0	-	1	0	1	1	-	1	0	1	1	-	12	0	1	0	1	0	-	2	2	3	0	2	2	3	1	1	1	-	2	0
Hoplophoneus_villebramarensis	0	1	2	0	1	2	2	1	1	0	1	-	-	-	-	-	-	0	2	1	0	2	1	-	1	0	1	1	-	2	0	1	0	-	0	-	2	1	3	0	-	2	3	1	1	0	-	2	0
Barbourofelis_piveteaui	-	-	-	-	-	-	-	-	1	0	1	-	-	-	-	-	-	0	2	0	-	1	1	-	-	-	1	-	-	-	1	1	1	1	2	-	-	2	-	1	2	2	23	-	1	0	1	-	-
[truncated: 2 more columns]
