# Supplementary material for: The largest hoplophonine and a complex new hypothesis of nimravid evolution
Source: Sci Rep. 2021 Oct 26;11:21078. doi: 10.1038/s41598-021-00521-1 (PMC8548586; doi:10.1038/s41598-021-00521-1)
Supplement: Supplementary file 2 — Supplementary Information 2. [file 41598_2021_521_MOESM2_ESM.zip › BayesTraits_run_file_TNT_1.1.txt]

1
2
AddTag Nimravidae Afrosmilus_africanus Afrosmilus_hispanicus Afrosmilus_turkanae Albanosmilus_jourdani Albanosmilus_whitfordi Barbourofelis_fricki Barbourofelis_loveorum Barbourofelis_morrisi Barbourofelis_piveteaui Dinaelurus_crassus Dinailurictis_bonali Dinictis_felina Eofelis_edwardsii Ginsburgsmilus_napakensis Hoplophoneus_adelos Hoplophoneus_bidentatus Hoplophoneus_cerebralis Hoplophoneus_dakotensis Hoplophoneus_occidentalis Hoplophoneus_oharrai Hoplophoneus_primaevus Hoplophoneus_sicarius Hoplophoneus_villebramarensis MA_PHQ_348 Maofelis_cantonensis Nanosmilus_kurteni Nimravus_brachyops Nimravus_intermedius Oriensmilus_liupanensis Pogonodon_davisi Pogonodon_platycopis Prosansanosmilus_eggeri Prosansanosmilus_peregrinus Quercylurus_major Sansanosmilus_palmidens
AddNode RecNode1 Nimravidae
AddTag Hoplophoninae_Nimravinae Afrosmilus_africanus Afrosmilus_hispanicus Afrosmilus_turkanae Albanosmilus_jourdani Albanosmilus_whitfordi Barbourofelis_fricki Barbourofelis_loveorum Barbourofelis_morrisi Barbourofelis_piveteaui Dinaelurus_crassus Dinailurictis_bonali Dinictis_felina Eofelis_edwardsii Ginsburgsmilus_napakensis Hoplophoneus_adelos Hoplophoneus_bidentatus Hoplophoneus_cerebralis Hoplophoneus_dakotensis Hoplophoneus_occidentalis Hoplophoneus_oharrai Hoplophoneus_primaevus Hoplophoneus_sicarius Hoplophoneus_villebramarensis Nanosmilus_kurteni Nimravus_brachyops Nimravus_intermedius Oriensmilus_liupanensis Pogonodon_davisi Pogonodon_platycopis Prosansanosmilus_eggeri Prosansanosmilus_peregrinus Quercylurus_major Sansanosmilus_palmidens
AddNode RecNode2 Hoplophoninae_Nimravinae
AddTag Hoplophoninae Hoplophoneus_adelos Hoplophoneus_bidentatus Hoplophoneus_cerebralis Hoplophoneus_dakotensis Hoplophoneus_occidentalis Hoplophoneus_oharrai Hoplophoneus_primaevus Hoplophoneus_sicarius Hoplophoneus_villebramarensis Nanosmilus_kurteni
AddNode RecNode3 Hoplophoninae
AddTag Nimravinae Afrosmilus_africanus Afrosmilus_hispanicus Afrosmilus_turkanae Albanosmilus_jourdani Albanosmilus_whitfordi Barbourofelis_fricki Barbourofelis_loveorum Barbourofelis_morrisi Barbourofelis_piveteaui Dinaelurus_crassus Dinailurictis_bonali Dinictis_felina Eofelis_edwardsii Ginsburgsmilus_napakensis Nimravus_brachyops Nimravus_intermedius Oriensmilus_liupanensis Pogonodon_davisi Pogonodon_platycopis Prosansanosmilus_eggeri Prosansanosmilus_peregrinus Quercylurus_major Sansanosmilus_palmidens
AddNode RecNode4 Nimravinae
AddTag Eusmilus Hoplophoneus_adelos Hoplophoneus_bidentatus Hoplophoneus_cerebralis Hoplophoneus_dakotensis Hoplophoneus_sicarius Hoplophoneus_villebramarensis
AddNode RecNode5 Eusmilus
AddTag Barbs_Nimravus_Dinaelurus Afrosmilus_africanus Afrosmilus_hispanicus Afrosmilus_turkanae Albanosmilus_jourdani Albanosmilus_whitfordi Barbourofelis_fricki Barbourofelis_loveorum Barbourofelis_morrisi Barbourofelis_piveteaui Dinaelurus_crassus Ginsburgsmilus_napakensis Nimravus_brachyops Nimravus_intermedius Oriensmilus_liupanensis Prosansanosmilus_eggeri Prosansanosmilus_peregrinus Sansanosmilus_palmidens
AddNode RecNode6 Barbs_Nimravus_Dinaelurus
AddTag Barbourofelini Afrosmilus_africanus Afrosmilus_hispanicus Afrosmilus_turkanae Albanosmilus_jourdani Albanosmilus_whitfordi Barbourofelis_fricki Barbourofelis_loveorum Barbourofelis_morrisi Barbourofelis_piveteaui Ginsburgsmilus_napakensis Oriensmilus_liupanensis Prosansanosmilus_eggeri Prosansanosmilus_peregrinus Sansanosmilus_palmidens
AddNode RecNode7 Barbourofelini
AddTag Barbourofelis_Albanosmilus Albanosmilus_jourdani Albanosmilus_whitfordi Barbourofelis_fricki Barbourofelis_loveorum Barbourofelis_morrisi Barbourofelis_piveteaui
AddNode RecNode8 Barbourofelis_Albanosmilus
RevJump exp 10
cores 6
Sample 1000
Burnin 500000
Iterations 5000000

Run
