# Supplementary material for: The largest hoplophonine and a complex new hypothesis of nimravid evolution
Source: Sci Rep. 2021 Oct 26;11:21078. doi: 10.1038/s41598-021-00521-1 (PMC8548586; doi:10.1038/s41598-021-00521-1)
Supplement: Supplementary file 2 — Supplementary Information 2. [file 41598_2021_521_MOESM2_ESM.zip › Nimravidae_1.92.tnt]

xread
225 39
Procynodictis_vulpiceps	0??0000011111?11000100100001011101001?0?00?000??0110111111001010?0011011010111111??????00101010100010010010112101101101?1??1010???????0003?000000?00??002?1000?10???????????111000000??0????0?0??00000???0?????00??????0?????0?00
Hesperocyon_gregarius	010?110011100111210301200112011100101001011000?01?1?20110000100000011010010111101?????000000?101010111111111011010111?10111??0000010?000000000100011?00020100011110???01000?1111000000000?000000000100?200??111101010010??0??0?00
Tapocyon_robustus	000?0000101111100101000010?2010102000??000?000??01001000000010101000101110011?111??0?1?1?11?0001001100?00??1?10011???????????????1?1?020000010110113?000201000001100000??00?11110000000011001000000000?200??1?2000100000??0??0?00
Nandinia_binotata	1011001110100100111201200020110011110001200001011111101010011010001011?001011000000100011111?0001011111001011211001101101011110011010102120010110?230000001010111211100[0 1]0100121000000000000000000000100100010111000000010010?0?00
Barbourofelis_morrisi	211001012[0 2]0001?1020?00211??021?21?11111011?111?0????01110110111011010011101111100??1?1????11000?000110????????????1010??01???????1?010020001132112421112?001[1 2]10?2100001?001?31121111111210122331202221?001001200111231?01?0??0-00
Oriensmilus_liupanensis	2110000120010??00200102110?021?212111[0 1]01110111???????????????????????????????????????????????????????????????????????????????????1?0?002000113211243101210[0 1]11101210??00?000?111211110[0 1]0000101221202?21?00[0 1]001200110??010?????0-00
Sansanosmilus_palmidens	11100101221101000200102110?021?21211111011?111?00???011101101?1011?1101111110110?????1?11110100?00?111?010000111011?10??01???????1?01002000113211243111210111101210???00001111121111000010121?3120?12?00000012001?0230?01?1??0-00
Barbourofelis_fricki	21120121221011?00200102110??2??2??1101??11?111?0????01110110011011010010101111100?1???????110011000010????????????0010?101111????1?01012000213?1124311121001?101200??011001?31331111111210122341202?2??011001100?11230101?0?00-10
Barbourofelis_loveorum	21120121220101?00200102110??2??1??11001011?1110000100111011[0 1]0110110100[0 1]1101111100?1101111111000000?11110?0?0011101101000?1?1?????1?0?01200021321124311120001210120????1??011111?111111121?11233120222100?10?120011123110?1?000-00
Albanosmilus_whitfordi	211?0121220?11?002???02110?021?21?11110?11?111?0????011101100110110???????????1?0?????????1100?00000??????????????1010???????????1?00002000113211243111220011101210??011000?2112111[0 1]?1111012[1 2]231202221?0?1?0120011123110??0??0-00
Hoplophoneus_cerebralis	1112010[0 1]2211110001021021103021?212110001010111?00??001?10010011101111??01?????100?????????110000000??10??00?00110?1110??01?0011110?1000201011[2 3]2112411012?100010?11020[0 1]10101??1120101001100122340203231011101111000?1?110??1??00?0
Hoplophoneus_primaevus	11110100201101?00102102110?021?21211010001011110000001000010101101111000110101101?00111111110000001010001001021101111000111[0 1]111110?1?00201011[1 2]111241101[0 1]1110100021020011000111110[0 1]010010001112[2 3]0202121010000110001022110?001000[0 1]0
Hoplophoneus_occidentalis	111001012011111001021021100021?21211?100010111?00??00100001010110111100011011110010011111111000000111100100002110111100011111101?1?1?00?01011[1 2]11124210121110100020000?110001111200?10010001112302021210100?0100?00022010??0??[0 1]010
Nimravus_brachyops	111210100[0 1]01010[0 1]02001021100021?212100100010[0 1]11?0????01010110111101011010111101100?110111111100010001111010000111010010001110011111?1100201011[1 2]21123310[0 1]01110100011020000000111110000000011011011001010100010121001011010?11?001[0 1]0
Pogonodon_platycopis	111?1010000101?0020110211??001?1121001?1010111?0??????????????????????????????????????????1100010001?????????????????????????????0?11002010011211241100011100001200?0000000?12110000000000101120211001?000??101000?21010??0??0100
Pogonodon_davisi	1112101000000??0020110211?0001?112100001010111?00??00101?010100101111??01100011?0?????????111???00????101000010100101000111??1???1?1?002010011211241100[0 1 2]11100000200??001000?121200000000001011[2 3]01020011100?010100[0 1]021010??0??0100
Dinictis_felina	1112101000[0 1]1010002011021100001?11210010101011110000001010010100101111000110101101?1001111111000100011000100001010110100?111[0 1]011110?110[0 2]20100111112[2 3][1 2]100011100000110200010001[0 1]1[0 1]10000000000[0 1]100201020010000001210010[1 2]111010[1 2]1001[0 1]0
Nanosmilus_kurteni	1112?0002001011001021021100021?212110100010111???????????????????????????????????????????????????????????????????????????????????0?1?002010112211241101111101000210???01?00?111?00010010???1123020?121?1010?11?001?1111???0??0000
Nimravus_intermedius	11?[1 2]?0100001?1?00200102110?021?[1 2]1210010?010001??????[0 1]101?1101[0 1]1??10???????????1?1????1??1?????????????????????????0010???????????1?11?02010112211233100011100000110???00000?1111000000001101101100101010?010121001?1?010??0??01[0 1]0
Ginsburgsmilus_napakensis	???????????????????????????001?112101??????111??????????????????????????????????????????1?????????????????????????????????????????????0100001????243??102?2000000???????????11111000?0?0????1?11?02000???0?????0?????0?0????0??10
Prosansanosmilus_eggeri	???????????????????????????001?112101??????111???????????????????????????????????????????????????????????????????????????????????????022000112111242??101?1110001???????????010??011?000????0??1???001???0?????00????01??????0?10
Prosansanosmilus_peregrinus	???????????????????????????????????0????????11???????????????????????????????????????????????????????????????????????????????????????0?200???2111?42??1?2?110?00????????????10?2??11??00????1231??2?2????0?????001???110?????0?10
Afrosmilus_hispanicus	???????????????????????????????????01??????1??????????????????????????????????????????????????????????????????????????????????????????02??0??2111?????12??1?00?????????????????2??1??????????????0?1?????0?????00????????????0??0
Afrosmilus_turkanae	???????????????????????????0???????0????????11????????????????????????????????????????????????????????????????????????????????????????02??001211124???1?2?2100?0????????????1?????00?00?1???0?11?????0???0?????001???1???????0?10
Afrosmilus_africanus	?1??0?????????????????????????????101??????11????????????????????????????????????????????????????????????????????????????????????????0020001?????2?3??122?111000120????10???1112?10000001???1?1??0?10????0????10???????????????10
Albanosmilus_jourdani	?11?012?220?0???0????0211??021?2121111?011?111???????????????????????????????????????????????????????????????????????????????????1?0?00200011321124211121001110010????11?01?211211111[0 1]111?11233120?121???100110011133110??0??0-00
Maofelis_cantonensis	011??01?001?0????10??01????001?112100100???0?????????????????????????????????????????????????????????????????????????????????????1?10?22??011????2???000?11?00??020???0?000???20000?00??0?00????1010???0?0?01010??000??0??1???0?0
Eofelis_edwardsii	????????????????????????????01??12100??????[0 1][0 1]1????????????????????????????????????????????????????????????????????????????????????????2?0101112112[3 4]1??001?1000001???????????11110000?000????101010200????0????1001???110?????0?11
Dinailurictis_bonali	?11????????????????????????001?2121001???????1??????01????????0??1?????????????????????????1??????????????????????????????????????????21010111211241??0?1?1000001??20???????11110000?0?0????1?10?02?0??0?0?????00????0?0?????0?01
Quercylurus_major	??1????????????????????????????2??100??????1??????????????????????????????????????????????????????????????????????????????????????????21??011????2????00??1?00??20????????????1??00??0?????????????0?0?0?0?????0????????????????1
Dinaelurus_crassus	?1121010001?0????????0211??021?2121001??0101?????????????????????????????????????????????????????????????????????????????????????1?1??02??111????2??1002?11?00??020???00?00???10000?00??1111????0000?0?000?01210??012??0??1???1?0
Hoplophoneus_oharrai	0110000020110??0010?10211????1?212110100010111?00?1?01000010100101110000110101?0??0?????1?110010001111?????????????????011011????1?1000?01001211124010?01110?00?110?0?00000??1?20?0100000011123021??2??1000?1100?0?22110??0?100?0
MA_PHQ_348	?1??01?0001?00??02011021110???????10????0100?????????????????????????????????????????????????????????????????????????????????????1?1??2???1??????????0?0?11??0??0?????0??00???200???00????0??????0??????00???21????11??0??1???0?0
Hoplophoneus_dakotensis	11?001012??????0?????0211??021?212110?00?10111?????????????????????????????????????????????????????????????????????????????????????1?00201011221124110?2?110?00?200??0??100??11200?100100012223021?131?101001?00000??1?0??0??00?0
Hoplophoneus_sicarius	1112010121111??00?0?10211??021?212110?00010111???????????????????????????????????????????????????????????????????????????????????1?100020101122112411012?110000?11020011011??103000100100012234021?131?10100110000012110??0??00?0
Hoplophoneus_adelos	1112010121010??00?0?10211??020?2121100000101?1??????0?0??0?01????0?1?010???0001?1??????????????????????????????????????????0?110?1?1??02??011????24?101[1 2]?11?00??110?0011101??01?000?00?00012????2131?1?111011000??0221?0??0???0?0
Hoplophoneus_bidentatus	111201012211111002021021101?2??1??110001010111?000000?0100??1?????1?0???0???00?00?????11?11???0?0011??????????????0????0????0???11?1000?010012[1 2]112411012?10[0 1]100?11020?10?011?[0 1]1[1 2]00010010???22340203231?1010?121001?22010?01??00?0
Hoplophoneus_villebramarensis	111?0101200?0?10010210211?1021?21211010?010111???????????????????????????????????????????????????????????????????????????????????1?1??02010012[1 2]112421012?100100?110???10101??102000100?0???213?0?1?23??1?1??1100?1?220?0?????00?0
Barbourofelis_piveteaui	?1??0?????????????????????????????110??????111???????????????????????????????????????????????????????????????????????????????????????002000??3211241??12???1110?210?????0????11?111111121???2??120?2[2 3]1???1?0??001?1???10??0??0??0
;

tread
(((((((((((24 (((22 21) (((25 (9 ((7 8) (4 38)))) 6) 5)) 20)) 23) 19) ((30 18) 13)) ((28 29) 27)) (16 (15 14))) (((((((35 ((36 37) 10)) 34) 33) 17) 31) 12) 11)) 32) 26) 2) ((1 3) 0))*
;


proc /;
comments 0
;
