# Supplementary material for: The largest hoplophonine and a complex new hypothesis of nimravid evolution
Source: Sci Rep. 2021 Oct 26;11:21078. doi: 10.1038/s41598-021-00521-1 (PMC8548586; doi:10.1038/s41598-021-00521-1)
Supplement: Supplementary file 2 — Supplementary Information 2. [file 41598_2021_521_MOESM2_ESM.zip › Nimravidae_1k_1.0.nexus]

#NEXUS
[R-package PHYTOOLS, Sat Sep 18 15:06:59 2021]

BEGIN TAXA;
	DIMENSIONS NTAX = 39;
	TAXLABELS
		Afrosmilus_africanus
		Afrosmilus_hispanicus
		Afrosmilus_turkanae
		Albanosmilus_jourdani
		Albanosmilus_whitfordi
		Barbourofelis_fricki
		Barbourofelis_loveorum
		Barbourofelis_morrisi
		Barbourofelis_piveteaui
		Dinaelurus_crassus
		Dinailurictis_bonali
		Dinictis_felina
		Eofelis_edwardsii
		Ginsburgsmilus_napakensis
		Hesperocyon_gregarius
		Hoplophoneus_adelos
		Hoplophoneus_bidentatus
		Hoplophoneus_cerebralis
		Hoplophoneus_dakotensis
		Hoplophoneus_occidentalis
		Hoplophoneus_oharrai
		Hoplophoneus_primaevus
		Hoplophoneus_sicarius
		Hoplophoneus_villebramarensis
		MA_PHQ_348
		Maofelis_cantonensis
		Nandinia_binotata
		Nanosmilus_kurteni
		Nimravus_brachyops
		Nimravus_intermedius
		Oriensmilus_liupanensis
		Pogonodon_davisi
		Pogonodon_platycopis
		Procynodictis_vulpiceps
		Prosansanosmilus_eggeri
		Prosansanosmilus_peregrinus
		Quercylurus_major
		Sansanosmilus_palmidens
		Tapocyon_robustus
	;
END;
BEGIN TREES;
	TRANSLATE
		1	Afrosmilus_africanus,
		2	Afrosmilus_hispanicus,
		3	Afrosmilus_turkanae,
		4	Albanosmilus_jourdani,
		5	Albanosmilus_whitfordi,
		6	Barbourofelis_fricki,
		7	Barbourofelis_loveorum,
		8	Barbourofelis_morrisi,
		9	Barbourofelis_piveteaui,
		10	Dinaelurus_crassus,
		11	Dinailurictis_bonali,
		12	Dinictis_felina,
		13	Eofelis_edwardsii,
		14	Ginsburgsmilus_napakensis,
		15	Hesperocyon_gregarius,
		16	Hoplophoneus_adelos,
		17	Hoplophoneus_bidentatus,
		18	Hoplophoneus_cerebralis,
		19	Hoplophoneus_dakotensis,
		20	Hoplophoneus_occidentalis,
		21	Hoplophoneus_oharrai,
		22	Hoplophoneus_primaevus,
		23	Hoplophoneus_sicarius,
		24	Hoplophoneus_villebramarensis,
		25	MA_PHQ_348,
		26	Maofelis_cantonensis,
		27	Nandinia_binotata,
		28	Nanosmilus_kurteni,
		29	Nimravus_brachyops,
		30	Nimravus_intermedius,
		31	Oriensmilus_liupanensis,
		32	Pogonodon_davisi,
		33	Pogonodon_platycopis,
		34	Procynodictis_vulpiceps,
		35	Prosansanosmilus_eggeri,
		36	Prosansanosmilus_peregrinus,
		37	Quercylurus_major,
		38	Sansanosmilus_palmidens,
		39	Tapocyon_robustus
	;
	TREE * UNTITLED = [&R] ((34:3.080240784,(15:3.96866747,27:36.38054765):9.766111521):0.1340396003,(39:1.136775982,(((((((((((((8:0,9:1.435635075):3.06468904,(((6:1.606076483,7:0.3302163866):2.713646861,5:0.529543607):1.829597652,4:1.457229246):1.036253917):1.186871846,38:0):2.242422773,31:2.471505852):2.045369328,((36:0.9146206406,2:1.675740826):0.8373425051,1:1.7940617):1.133432893):3.55849122,(14:1.434634622,(35:1.055806369,3:0):4.099014261):2.036176729):7.171541501,10:1.777797321):0.6703450186,(29:1.237054318,30:0.2498891699):0.9576293922):3.733463732,12:0.1497046946):0.3873788797,(33:4.42538904,32:2.741289956):0.8512284085):2.241174502,(((((((18:3.040180217,17:0.549385066):0.295481143,23:0.7364291688):0.1649199289,(16:0.8113428268,24:2.360274685):0.3485201939):0.7012340808,19:4.630744855):0.3343629276,28:2.386493286):1.221996992,(22:0.7088803548,(20:2.431568667,21:1.057256427):0.25810732):0.2816623963):0.5418804157,(13:1.553160122,(11:0.08172171375,37:4.561142608):1.063918953):3.616419186):0.7198666157):0.5168279607,25:4.932343535):0.4123018473,26:2.592851757):4.50989826):3.263450378):0;
	TREE * UNTITLED = [&R] ((((34:0.4703404458,15:2.891987319):0.930986493,27:43.30511038):0.813456557,39:0.09756031143):0.08344708962,((((((((((((((8:0.8125466672,9:0.4908487317):1.271329622,(6:3.365624884,7:2.364182022):1.247828051):0.4890983332,5:2.849027484):0.4680336851,4:0.9018591321):4.205912812,38:2.196713898):1.541565943,31:3.063586238):0.788539129,(36:1.196784229,2:2.369850613):0.2932636703):2.002432893,35:4.65928432):1.155713201,1:5.000812589):1.072124736,(14:0.9714647683,3:3.018103732):3.010709818):14.62401533,(((((18:0.6279968315,(17:0.5196158253,24:1.035769855):0.7708599483):0.4169881583,(23:1.200979139,16:2.220233397):0.2359105538):0.7064694648,19:5.597737082):0.9845775381,28:2.581740154):0.3648713624,(22:1.517667278,(20:4.098704796,21:0.5185336611):0.634777533):0.4211959757):1.293240718):0.5344426507,(((29:3.24547565,30:1.314708033):3.578223153,10:5.19082365):4.06354261,(13:0.6108262721,(11:0.4407801675,37:2.513494946):5.535850167):2.639102354):0.2907403116):0.1195439038,((33:0.6699506119,32:1.532766348):4.514660165,12:1.525579225):3.429549781):0.2677176038,(26:0.4651160761,25:10.67774355):2.392722724):5.211737874):0;
	TREE * UNTITLED = [&R] ((34:1.240972965,(15:2.500396033,27:39.30421851):3.450526383):2.247033459,(39:1.281584366,(((((((((((((((((((8:0.05396517997,9:1.191502259):1.708068931,((6:2.793942701,7:2.518016824):1.318494255,5:0.7565204308):0.03648832057):0.6561162267,4:1.790627406):2.046105053,38:0.1822496314):0.369221863,31:0):0.6181242643,36:0.4322283839):0.04684527451,2:0):0.9716891884,35:1.208099447):0.6290981082,1:0.3320609115):0.2364762994,3:1.074883108):0.7005145185,14:0):10.39009928,30:1.908593884):0.2674185956,(29:1.366576137,10:0.9104190117):0.2107744257):3.291112667,((13:0.0003539833866,37:2.719935099):0.2496668845,11:0.6995340783):1.23990734):1.098559293,(33:2.084722535,32:0.8364304539):2.128126423):3.001821711,12:2.346972535):1.846899643,(((((((18:0.7722556183,(17:0.4115092941,24:2.188010918):0.04430569586):0.4548023996,16:1.640183328):0.2455054294,23:0.9076549147):0.2154739591,19:4.093099859):0.7669976997,28:1.864447628):0.5615456088,21:0.3936800626):0.2256801426,(22:0.1061348314,20:1.960383022):2.04144249):2.944523452):1.835789573,25:2.805072817):0.3154110275,26:1.559975793):1.934159411):1.95966129):0;
	TREE * UNTITLED = [&R] (((34:0.1910858005,15:3.839004463):0.4865426479,39:0):0.7905809687,(27:40.65739269,((((((((((((((((((8:0,9:1.312853565):0.8086046872,(6:2.58137456,7:1.408247064):0.9281662027):0.2158747544,5:3.453174015):0.8286799152,4:0.9592474367):0.444572,38:0):2.853418803,31:0.7418816701):0.7440929997,2:0):0.6453786299,36:0):0.4022922395,35:1.131026275):1.020246047,1:1.17943161):2.464861491,3:3.941973305):0.8235133578,14:2.401827631):10.2900168,((29:0,10:0.7793969752):2.484942476,30:0):0.4014239079):0.8857490827,((33:1.365166131,32:0.1953021597):0.6736273461,(13:1.161733046,(11:0,37:3.785236785):0.5926924055):0.5595464277):0.3958379335):2.295921042,12:0.585042243):1.274607289,((((((18:4.186916889,(17:0.3206892237,24:2.08341586):0.5864426762):1.079545987,(23:0.2303751788,16:0.1015818571):1.613699):0.2380883319,19:5.096788243):0.2127015944,28:2.231299534):0.2477925403,22:0.6533835717):0.1072113123,(20:2.255741195,21:0.1624485549):0.8713695271):0.7563180819):0.5613124312,25:3.053707348):1.997747923,26:0.2650604943):1.30407821):3.093339767):0;
	TREE * UNTITLED = [&R] ((34:0.4677073017,(15:2.303771179,27:37.57928511):4.821106077):2.197261566,(39:2.441475027,(((((((((((((((((((8:0.4854489716,9:0.2465273821):2.215767172,(6:2.549762023,7:0.9459771344):2.589745317):0.3952990202,5:2.624508822):0.8119817727,4:4.091140761):1.936414364,38:0.7223900382):0.5227485052,31:0.7409478779):1.395418223,(36:0.467973038,2:0.9321125519):0.5832246461):0.9479937306,1:0.8205190231):0.7100900136,3:1.60975805):0.08568273808,35:3.222136):0.6638131236,14:0.4609310188):10.57248831,29:0.1005500124):0.4305477175,(30:0.7430383171,10:2.153501835):0.237753885):2.704489446,25:3.009476028):0.1357432484,(13:0.2441067123,(11:0.009438832475,37:2.845649149):2.510210713):0.4083255336):1.302879431,(33:2.156747029,32:1.65939934):2.506819614):0.5920607066,12:1.052601342):2.036932924,((((18:0.9586107277,(17:0.748261244,24:1.564820994):0.1794911385):0.8634325864,((19:3.584598711,16:1.198192827):0.1984246949,23:0.5489156361):0.8810404557):1.914539102,28:3.441625624):0.3278152917,(22:0.5110907165,(20:3.349686969,21:0.8738936203):0.2011608937):0.8453667507):0.9276953807):2.157308569,26:0):4.172666285):0.4316091716):0;
	TREE * UNTITLED = [&R] ((34:1.628490785,15:3.754540792):0.9522873854,((39:1.068188828,27:41.25992971):1.644297099,((((((((((((((((((8:0,9:0.6413216515):1.451767144,4:1.681235263):0.7205208037,((6:1.022866836,7:1.428199815):0.7355768093,5:1.434375901):3.184860057):1.433551824,38:0):0.9733765538,31:0.2349328692):0.9605682243,2:0.3948511961):1.067372281,36:1.311881317):0.3720526206,1:0.957131259):2.248593526,14:1.222882237):0.9704395038,(35:2.653205184,3:1.523805361):2.741501405):7.426733427,29:0.1468677546):1.409192987,30:0.9028573446):0.2093174421,10:1.926153865):4.514818043,((33:0.918908307,32:0.4563235969):2.493734875,12:1.289775789):1.397162962):1.597651887,((13:0,37:4.247395999):0.126757434,11:0.8729019701):4.353762791):1.021001091,(((((((((18:0.2130054558,17:0.1891866303):0.2054182947,24:1.184489487):0.290341038,16:0.6910301041):0.3555620117,23:0.5927912318):0.190529661,19:3.81332136):0.9869164529,20:2.589518083):0.3884380303,21:0.355720872):0.3236690771,28:3.188383715):0.07990336118,22:0):2.059104683):0.9202689769,25:2.349885424):1.262837026,26:0.6089378766):2.982424532):1.938710179):0;
	TREE * UNTITLED = [&R] ((34:0.9389559394,(15:1.535571095,27:36.60605382):8.468961164):1.577469924,(39:1.289471108,((((((((((((((((((8:1.558161471,9:0.5243232942):1.258725369,(6:3.688215712,7:3.107492569):1.130440967):0.2210508977,4:1.045660459):0.9505233555,5:3.05771365):1.755678339,38:0.2072408387):0.838612354,31:0.5346216587):1.902215027,(36:0,2:0.1530832591):1.505608214):1.347246217,1:2.293832017):2.172936891,(14:0.2731915426,3:2.61316664):1.383010196):0.7492435279,35:5.978614436):7.988442319,10:0.784209403):0.5333419199,29:0.4478871686):0.61069218,30:1.149457194):3.357486971,(13:0.0638681586,(11:0.2958881574,37:1.934009612):4.05549491):0.5891900287):2.069281277,((33:1.130899964,32:0.867299965):3.844934305,12:0.7608043185):1.875835215):0.7014291232,(((((((18:3.219420247,24:2.858505605):0.0034837794,17:1.365786994):0.44103894,23:1.736250876):0.04985461072,(19:2.93309916,16:0.7297569573):1.745970499):0.6439834283,28:2.209686865):0.4352640271,21:0.7056954149):0.1602925263,(22:1.400530073,20:3.187276607):0.3012022313):1.241973159):1.815221287,25:1.182914602):1.171036072,26:0):2.993745572):3.145400626):0;
	TREE * UNTITLED = [&R] ((34:0.1341712171,15:3.962677537):0.540668973,(39:0.8555508571,(27:40.90608457,((((((((((((((((8:0,9:0.2980322168):1.093856935,5:2.450862186):0.2589863922,(6:2.79431515,7:1.249953845):0.9385041068):0.1828560813,4:0.9773042132):3.352474292,38:0.6796807058):1.365679464,31:0.1340284182):2.173393322,(36:0.1615508895,2:0.5430273252):1.208620868):0.6312722015,1:1.216352378):1.254410572,35:3.712888849):3.227748273,(14:1.248487829,3:3.60076253):2.761805035):9.001541544,((29:0,10:1.369460101):0.2102125427,30:2.127654047):1.365252248):1.9400823,(13:0.5154096127,(11:0.03898698878,37:3.513065313):1.405481265):0.6813363141):0.3775531118,(33:1.70441681,32:1.683577977):1.292235938):0.5000555809,12:0.6966848228):1.473958656,(((((((18:2.807834585,17:0.7256275403):0.3054543134,(23:0.4598509718,(16:0.9865755927,24:1.144720992):0.01724290245):0.3463764775):0.2803065913,19:3.949038907):0.3516938439,20:1.334136441):0.4985838693,22:1.205144638):0.2720007545,28:1.522687955):0.4788956423,21:0.3446981334):0.8641309322):1.394065606,(26:0.496799833,25:1.817826118):1.701451054):2.840430118):0.2175115244):1.690794554):0;
	TREE * UNTITLED = [&R] ((34:1.242167324,(15:0.04397788327,27:38.45967969):5.618399186):0.1794553087,(39:0.02052818724,(((((((((((((((((8:0.1927382304,(6:2.456235329,7:1.800728993):0.1081523855):0.2777984324,9:0.3296379571):0.6068088931,5:1.1917744):0.3581348292,4:0.6548000794):3.262124147,38:1.419891309):0.9945077506,31:0.6348699058):1.248481829,35:1.310516337):0.6505510223,36:1.615775426):1.360721241,(2:0.9717722881,1:0.4944502373):2.174282023):1.712588106,14:1.821030889):0.06948444157,3:4.085253944):10.59446394,((29:0.3403216589,10:0.855644524):1.546092191,30:1.971002081):0.2472970362):2.816427434,(13:0.5813235544,(11:0.1381249478,37:3.020991396):1.217745464):2.620633746):0.6362976494,(33:0.5700717398,32:0.713853389):3.75222777):1.233675104,12:2.456681661):0.06081825184,((((((((18:2.848076144,(17:0.4908783051,24:0.8515218557):0.75881947):0.0460848003,16:1.238991024):0.03107898806,23:1.08804824):0.2750333644,19:4.014495076):1.43616274,28:3.153848784):0.004608399637,20:3.754527854):0.2664821786,21:1.169531144):0.1484194401,22:0.7507097049):0.4503534671):1.985150661,(26:0.6687599643,25:0.3419781505):0.2340935846):3.439818264):2.02007766):0;
	TREE * UNTITLED = [&R] ((34:0,(15:2.302044938,27:41.18407881):2.364089693):2.048589489,(39:0.4547503172,((((((((((((((((8:0.06121054198,9:0.5634753412):0.5486606424,((6:1.306034844,7:0.8683476621):0.2312635994,5:0.8222229895):0.7432489857):0.597594513,4:1.0846043):1.967227292,38:0.04573733601):2.307834292,31:0.3188010165):1.400023444,(36:0.1533119837,2:0):0.9348502929):1.365844882,(35:1.064342344,1:0):0.8696045792):1.961535346,3:3.157538831):1.495976831,14:2.244501512):8.831895707,10:2.156801913):0.04453987919,29:0.03856162369):0.7376361013,30:0.3899709122):5.38719976,((33:0.7859967666,32:1.449579033):4.357802354,12:2.084661911):0.3042879711):0.1801977065,(13:0,(11:0.1207213661,37:2.345712045):1.035904826):5.059065062):1.202501295,(((((((18:1.502039362,(17:0.8156000462,24:1.435169057):0.03859984777):0.5679819314,16:1.96429742):0.05370010522,23:1.338646544):0.3538212873,19:4.629124697):0.5621733113,28:2.133338868):0.3146109795,(22:0.3769184484,20:2.595006863):0.4088607718):0.1603698781,21:0.3748666021):2.375045952):2.474223667,(26:2.198245749,25:1.900399116):1.431852848):2.250884363):2.433371146):0;
	TREE * UNTITLED = [&R] ((34:0.262919102,(15:6.671801744,27:39.13106281):4.369433108):1.644949568,(39:0.7241094072,(((((((((((((((8:1.362150482,((6:2.281491796,7:1.227274416):0.5949468706,9:0.7115708942):2.752374146):0.3314411807,(5:1.201953015,4:1.5385105):0.2427824696):1.063845534,38:0):1.094728052,31:0.125280732):2.31217488,(36:0.7281573432,2:0.3601395044):0.8616509284):1.148178326,1:1.591444481):0.745340408,35:3.108123763):5.318552984,(14:1.872568836,3:4.163391346):3.75238686):6.986894153,((29:0.3209303913,10:1.300733582):1.066892824,30:0.5001698402):0.6326791095):3.581900816,(13:1.383245737,(11:0,37:4.521409919):2.123042446):1.334095494):0.5656608976,12:4.457677073):1.546544993,(33:2.516563446,32:2.501306537):3.614019106):0.723747721,(((((((18:1.151949229,17:0.7758780615):0.4844389497,24:1.788574334):0.569394463,16:1.690763513):0.1036527996,23:1.820957284):0.4486907497,19:5.220836372):0.5252372075,28:3.564601245):0.123993407,(22:0.3817059497,(20:3.093120479,21:0.9676020164):0.09955170898):0.1373269302):2.349474703):2.441269173,25:0.5370335446):1.709437397,26:1.565573279):2.561989698):0.01807832598):0;
	TREE * UNTITLED = [&R] (((34:0,15:5.57876424):0.7169991123,39:0):1.900184102,(27:43.57314806,(((((((((((((((((8:0.8320265107,9:0.07078430366):0.1631336735,(6:2.552108612,7:0.6260644179):1.248212163):0.2220076623,5:1.37873258):0.6512040401,4:0.5454697452):2.766218163,38:0):1.213576537,31:0.6976263362):2.132298868,(36:0.171840703,2:0.3454946175):1.489518621):0.9525274634,1:1.3727042):0.09674381076,35:2.786946558):0.2326666617,3:1.621229827):1.213122903,14:0.9041292871):12.58166545,((29:0,10:1.619848122):2.138801857,30:1.182647204):0.455987597):0.9915935372,((33:0.1866266762,32:1.481016634):0.8839361508,(13:0.4140552454,(11:0,37:1.827512938):2.059589367):1.377587203):1.23723004):1.362853457,12:0):1.782254236,((((((18:1.717773864,(17:0.05960443322,24:0.5584700702):0.3576661155):1.021596045,(23:0.813392415,16:1.858388742):0.1131721814):0.5691007963,19:4.947301709):0.8278755308,28:1.969929652):0.3448671321,22:0.4445722036):0.02790712938,(20:2.455346449,21:0.8487556685):0.4415361359):1.176786518):0.9770579804,25:1.186453489):2.416486364,26:1.007781119):2.990104743):0.5180393254):0;
	TREE * UNTITLED = [&R] ((34:0,(15:0,27:36.93922348):5.353406894):2.795614925,(39:0.423950283,(((((((((((((((((8:0,9:0.9477689391):0.9901519714,((6:1.515450944,7:0.9842760886):0.6117962702,5:0.9485138281):2.181101989):0.8015196517,4:2.673263313):0.5909061304,38:0):1.759319113,31:0.3932122509):0.9511229952,2:0):0.209057618,36:0):1.170749584,1:0):2.905478502,35:4.379555756):0.7953400377,3:4.208428033):3.151166754,14:4.648718656):7.638358253,(29:0,(30:0.3156739285,10:1.312862119):1.451956388):0.9313078622):1.635765241,(13:0.1664827228,(11:0.2413960165,37:3.826645997):1.111125635):0.6803099673):2.662810918,((33:1.664451196,32:1.070368153):3.004702011,12:2.79048423):0.8052899731):1.49540667,((((((((18:1.81668569,(17:0.2494774585,24:0.9243206793):0.4212568033):0.2642888855,16:1.406996349):0.050593587,23:0.7288849182):0.4522676064,19:4.303518175):0.9109541871,20:2.115168613):0.2172804365,21:0.4436621042):0.3462276633,22:0.3694951455):0.9025135183,28:3.335318735):1.331525493):3.237143946,25:1.847186133):1.160666014,26:4.633468913):2.186160469):0.4695842783):0;
	TREE * UNTITLED = [&R] (34:0.3657423697,(15:4.430859225,((39:0,27:40.68563125):0.7725100898,(((((((((((((((((8:0.4556567462,(((6:0.481338881,7:0.3241631815):1.541988772,9:0.3713325542):0.3610318375,5:0.5366134149):0.2900026558):0.4046365365,4:1.333314777):3.546540531,38:0.2701465337):0.7916947402,31:0):1.256699027,36:0.8669934853):0.4651339724,2:1.190985911):0.1206896361,1:0.6453387033):1.278369847,35:2.711694836):1.449634918,(14:0.07163882999,3:2.238354702):0.7529233998):8.602153273,30:0):1.037866846,10:1.472655416):0.5252833678,29:0.1043638576):2.031493884,(13:0.2961619577,(11:0,37:0.4882285302):2.891479849):1.120884811):0.1972484999,(33:2.08361561,32:0.9982122475):0.8858452677):0.6020148169,12:0.3105102134):5.44332862,(((((((18:0.5141898748,17:0.4092099369):0.2004687163,24:1.422300233):0.2449744166,23:0.5929458604):0.6082292913,(19:3.288999753,16:1.142891007):0.8289273507):0.9049571272,28:3.324058051):0.4525444264,(22:1.028949202,20:3.018029159):0.002454940304):0.5982886376,21:1.61666507):2.378977524):0.502444344,(26:2.341468947,25:0):2.131260821):2.045150892):1.558262164):0.7411816259):0;
	TREE * UNTITLED = [&R] ((34:0.625084759,15:10.23354682):1.827397805,((39:0,27:42.20983476):0.9653465721,((((((((((((((8:0.4061444051,((6:3.113187651,7:1.064625819):0.839830656,9:1.012937772):0.4230389898):0.3456539838,5:1.580697599):0.4773904196,4:0.9410303681):1.260713001,38:0.03381623308):2.026563795,31:0.1172546011):1.189979159,(36:0,2:0.2857535345):0.4903124537):1.244666976,1:0.43629128):1.445350943,(35:3.259951046,3:2.430068247):0.2812316891):1.024203923,14:0.8292338815):13.70913376,((29:0.1305700511,10:1.30396534):2.725593811,30:1.152520713):1.675271147):1.354873999,(13:0,(11:0.3024247354,37:2.729106059):2.709270257):2.186233902):2.773080673,((((((((18:1.918221592,17:0.3828364542):0.4580168005,24:1.855150802):0.4413564232,16:1.369080093):0.5025626569,23:1.79372192):0.3528736825,19:5.571224573):1.345116673,(((22:0.2323292595,20:1.891974147):1.246252231,21:0.6138364836):0.3267037079,28:3.69946853):0.1343325589):1.165007478,12:2.949573464):0.1923507168,(33:1.826378982,32:3.879832408):5.22289001):0.4134716759):1.188802719,25:2.75730801):1.20317484,26:0):2.263673241):1.507987112):0;
	TREE * UNTITLED = [&R] ((34:0,(15:0,27:37.53646154):6.011355196):2.068817686,(39:0.9500930011,(((((((((((((((((8:0,9:1.060455063):0.6480568885,(6:2.339675718,7:1.667258416):0.5140225644):0.3001568001,4:1.27783793):1.016834091,5:0.6834365021):1.493491548,38:0):1.28497326,31:0):1.266365005,(36:0.3747718118,2:0):0.09412545419):1.373517288,35:1.775555144):0.6560111839,1:1.34771377):0.6605068508,3:1.982182117):1.477915403,14:0.7719107848):9.707370814,30:0):1.101458176,(29:0.1990264372,10:1.109676734):1.512828671):3.956789037,(13:1.369694348,(11:0,37:0.1145830246):6.116701071):0.8112082753):2.833785663,((((((((18:1.337202643,(17:0.6593996749,24:2.472100464):0.7168879562):0.6325767183,((19:3.759832952,16:0.8026790775):0.7828351835,23:1.02731744):0.7686395715):0.7861374566,20:4.125174149):0.50824123,21:1.070685886):0.201003585,22:0.9435168069):0.7143363264,28:4.702834442):0.6191897738,(33:0.07700956914,32:1.001020773):6.272195481):0.2211049673,12:3.763839915):0.1779748376):0.9906510231,25:1.909735403):1.273524923,26:1.377741506):4.701260062):0.3342048987):0;
	TREE * UNTITLED = [&R] ((34:1.154190129,(15:2.45386194,27:35.90685834):6.74372269):2.881574224,(39:0.1821201608,(((((((((((((((((8:0,9:1.238969666):0.5963376892,((6:2.354450039,7:1.149351919):0.5184996398,5:2.184322139):1.342509293):1.485412809,4:2.852945827):1.067866523,38:0.3112255748):1.2741021,31:0.2878417908):0.6299586527,35:0.6109492747):0.4016203323,36:0.7066250801):0.02921443657,2:0.6471876234):0.7899946132,1:0.4074865801):0.7959538633,3:1.00616405):1.326339697,14:0.2049491529):11.48858362,((29:0.5359131276,10:1.616507733):0.02465906578,30:0.9196196191):0.6556144427):1.259574467,(13:0.928367028,(11:0,37:0.8424604649):2.705270386):0.6731916465):1.028656228,(33:0.6224406164,32:4.078837682):3.287778658):0.9043251087,12:1.831061814):3.319644624,((((((((18:2.877274723,17:0.4212418376):0.5268499514,24:2.567240683):0.3465248849,(23:0.5727956114,16:0.7319727272):0.02639921605):1.049314294,19:4.684292809):0.7353094433,20:3.006155715):0.5393461942,21:1.352095901):0.4953607593,22:3.163025061):0.1338508095,28:3.287711297):1.244063294):0.2581533755,(26:1.227077074,25:4.327403488):1.398222831):1.791809515):5.35626243):0;
	TREE * UNTITLED = [&R] (((34:0.6169139261,15:3.694176984):1.966258165,39:0.03012000007):0.6998153663,(27:40.33356372,((((((((((((((((((8:0.848122167,((6:3.300452682,7:2.41200171):1.032786326,9:1.984348987):0.1381149481):0.1712469757,5:0.9485504802):0.6404284758,4:1.132806256):1.099411186,38:0):1.550667608,31:0.3492472017):1.81148098,2:1.11927543):0.2716995614,36:0.2127127344):0.7717523579,1:0.7697149428):3.46505601,35:5.566063566):1.109962055,3:5.874500064):0.200951776,14:3.305322933):7.680956974,30:0.9161236187):0.1409210441,(29:0.3068556121,10:1.433604192):0.2542712313):2.372716615,(13:0.72529752,(11:0,37:1.890570596):1.603659543):1.562695484):0.1005021577,((33:0.9132717862,32:4.732555636):0.7370636552,12:0.8346851743):1.693545454):4.005919496,25:6.115805266):0.04213017479,((((((18:0.7725999823,(17:0.9440090314,24:1.491767648):0.6172492436):0.6047759539,(23:0.2633189384,16:0.3905911368):1.467809037):0.1090664808,19:4.900998932):0.450373366,(22:2.87534683,20:3.104499548):0.1207764087):0.6316474984,28:2.863524447):0.5422906449,21:1.699358131):0.8643970634):1.760061103,26:0.3521529385):0.9884266066):5.143799061):0;
	TREE * UNTITLED = [&R] ((34:1.191091258,(39:0.3556286098,(((((((((((((((8:0.6647767986,((6:0.775983768,7:0.8264911211):0.5517164154,9:0.1759910458):0.8125090622):0.1420268721,4:0.7683713114):0.3472940661,5:0.7271584082):3.778199112,38:0):1.024127058,31:0.1157675287):2.275547384,(36:0,2:0.3004508918):1.288621859):0.9591339424,(3:1.102331474,1:0.9774564455):0.327644779):0.1098542971,35:2.65921679):0.7829317257,14:0.8632602323):13.02703918,(29:0.547963287,(30:0.4106792023,10:1.860864597):0.02489781929):1.900094536):1.345361017,(13:0,(11:0.1018234078,37:2.440242879):0.6969827169):2.960848022):0.4860851787,((33:0.4367614514,32:3.551280048):3.294004868,12:1.734212595):0.1612713985):2.338125514,((((((18:1.734488623,16:1.069361294):0.1137691469,23:0.3319534761):0.5503122527,(17:0.6183411059,24:0.9066240533):0.7890296791):0.641091098,19:4.73427848):0.08071029221,28:1.209914003):0.8776962242,(22:1.234884793,(20:2.120735366,21:0.4650758678):0.2688500456):0.1953253975):1.248441579):1.086841387,25:2.907069695):0.3241031369,26:3.76875021):3.901793818):3.898468983):0.1953900842,(15:2.276734055,27:41.84321909):4.686772915):0;
	TREE * UNTITLED = [&R] (((34:0.6528532461,15:2.697181883):0.9637697293,((((((((((((((((((8:0.4777935253,9:0.1271061613):1.423796739,(6:2.181920589,7:0.9575067162):2.080503403):0.4384479095,4:0.9160564611):0.6368584055,5:5.736824287):1.979452513,38:0.4695875344):0.7865702961,31:0.3969417712):1.532027059,2:0.7868283505):0.717864557,36:0.03852533575):0.1918673453,35:1.811144992):0.3162201736,(3:0.683061516,1:1.307093676):0.01436416142):2.397944888,14:0.9294373882):12.40532959,((29:0.5256244037,10:0.2748885107):0.8628161106,30:1.123174749):2.66242687):3.867707509,(13:0.6062645547,(11:0,37:2.356179117):0.9415527173):5.132825483):0.2617211855,(33:0.196312909,32:2.544533569):6.011040751):0.9938451949,12:2.711275824):0.2274619799,((((((18:2.271493876,17:0.7610393735):0.6449801326,24:2.139325743):0.9333122739,(23:1.653023485,16:1.80239469):0.4441262397):0.2354997478,19:5.583467703):1.159221079,(22:1.725799063,20:3.247578627):0.3796638809):0.2031004563,(28:2.440041123,21:1.061287091):0.7503271509):1.652627855):1.661172945,25:0.8237886156):0.4494359818,26:1.014210423):3.359969414):0.1752643337,(39:0.9888765624,27:43.90196768):0.2903115785):0;
	TREE * UNTITLED = [&R] ((34:0.6587617598,(15:0,27:31.84288333):12.04541444):0.01624300414,(39:0.349899138,((((((((((((((((8:0,9:0.2889316628):0.9965902761,(6:2.239696554,7:0.9566926414):0.4550711039):0.3957769175,5:1.569132315):2.127510637,4:2.630964038):1.007165001,38:0):1.80090798,31:1.051949067):1.590212495,(36:0.1119278535,2:0):1.490393581):2.083943305,1:2.697190482):1.689856337,(14:1.557410415,(35:1.29828308,3:0):3.297378372):0.8444522859):8.8359326,29:0.4607572954):1.493224296,10:3.098438596):1.168031344,30:2.147902057):1.401707488,((33:1.638586514,32:3.925913538):2.52210902,12:3.478173399):0.03751489097):0.8724152337,(13:0,(11:2.146213892,37:2.790658232):2.138776931):2.124097287):2.944499788,((((((((18:2.365937456,17:0.2716871173):0.3719414256,24:1.337104243):0.1034586657,23:0.3979156621):0.501699397,16:0.4788290441):0.9462581159,19:4.687595192):0.6449953035,(20:2.546875844,21:0.4865361142):0.02876560328):0.1116326172,28:2.073888516):0.365797442,22:2.337472168):2.053131332):1.100272854,(26:0.3761210508,25:3.453297653):0.4245050834):2.108232318):2.44933964):0;
	TREE * UNTITLED = [&R] ((34:1.055796053,(15:0.06645394949,27:35.83179817):8.325503453):1.180880154,(39:0.06551378345,((((((((((((((((8:0.4798471972,9:0.2887522376):1.233913515,((6:2.150868167,7:2.108727059):1.002347624,5:3.609231168):0.1945450017):0.7290053558,4:1.081820708):0.8541701405,38:0):1.384785979,31:0):1.150135218,2:0):1.753482124,(35:1.564156772,36:0):0.3398155558):2.022711107,1:2.611585406):4.620906063,(14:0.770281711,3:3.347510104):4.130685469):3.465750523,30:0.3601332728):1.261191369,29:0.2192409656):0.7910686135,10:0.7052944119):3.935644561,(((33:1.239547586,32:1.593635964):1.086584746,12:2.253804936):0.8508589424,(13:0,(11:0,37:4.31303312):0.7880747325):0.4556995159):1.077809441):2.920262469,(((((((18:3.130075145,(17:0.21287737,24:1.801570181):0.1271670732):0.7837849174,16:0.8421671001):0.1748450433,19:3.952458682):0.1810944974,23:1.138752644):1.013596343,(22:0.3030985959,20:2.568455034):0.6451692152):0.1175898236,28:2.015320232):0.2322862112,21:0.6219741225):1.309317102):0.5397917919,25:0.7051345157):0.8246255299,26:0.2434912524):5.336543319):1.656421146):0;
	TREE * UNTITLED = [&R] ((34:0.4605219583,(15:0.7413128438,27:32.07480918):9.825616246):3.437640113,(39:1.119286411,((((((((((((((((((8:0,9:0.270233979):0.9115506652,(6:2.135344883,7:0.9574080056):0.6284370502):0.5536498493,5:0.8993055883):1.392182679,4:1.238062528):1.976330148,38:0.1177663785):1.573295906,31:0.7843716461):1.69720296,(35:0.8354044512,36:1.016363164):0.6781193065):0.1948984423,2:2.165053855):0.1224802854,1:0.7929376256):2.844780337,3:4.013399595):2.158012668,14:4.351612097):9.573409121,((29:0.2565414699,30:0.6504707171):0.8847280991,10:1.976039764):1.642541781):1.924241764,(33:0.4633507881,32:0.7173803436):2.907171973):0.3918869966,12:3.204643903):0.5372377193,((13:0.1619908773,37:2.887625547):0.8097668629,11:0):3.616897753):0.9018462614,((((((((18:1.722320095,17:0.2663089742):0.372521182,24:2.028573116):0.3856679459,16:1.513819867):0.1994797517,23:0.7236594071):0.4790762174,19:3.98719902):0.4657907343,28:1.114020565):0.8886620075,22:0.5680486658):0.0003811204038,(20:2.166938062,21:0.4338269603):0.5852476479):1.067536339):2.231167569,26:0):0.2370275119,25:2.893568791):5.961315198):0.06400018285):0;
	TREE * UNTITLED = [&R] ((34:0.8674380827,15:8.257786268):3.183902425,(39:1.112982149,(27:44.04343568,((((((((((((((((8:1.191649219,5:2.982578662):0.042715034,((6:2.292675851,7:2.029519641):1.106954643,9:2.835948133):0.4789340669):0.4076911388,4:2.986898752):1.286980993,38:0.2234929199):1.657256342,31:0.3988828247):1.205671225,35:1.199557392):0.6114401737,2:1.326096875):0.2685318235,36:0.8811120518):0.2257036776,1:1.532684247):0.2947556552,3:1.30134799):2.051653502,14:1.164890751):13.18162854,((29:1.221555973,30:1.815117967):0.3994117941,10:3.725280914):1.025757414):3.10280615,((33:0.3616057157,32:1.085598697):4.854527674,12:0.6397541724):1.497031296):1.030616176,(13:1.271435221,(11:0,37:3.3088506):3.292149172):4.319732115):0.1205817005,(((((18:1.30118387,(17:0.671886989,24:1.486076925):0.2178576173):0.5108465283,(23:1.109078752,16:1.456222437):0.3727395064):0.05205601206,19:4.643547441):0.9709854174,(22:1.471802743,20:2.409931318):0.9623389709):0.6218389703,(28:3.796239483,21:0.7098820337):0.03723301281):1.861131174):1.298915303,(26:3.407912828,25:5.826081542):0.4619229645):4.452306658):1.312966771):1.147147995):0;
	TREE * UNTITLED = [&R] ((34:0.8289720748,(15:0,27:33.82593644):9.156704953):1.899793767,(39:2.567553252,((((((((((((((((((8:0.2122930563,9:1.060371441):1.492300773,(((6:2.062863601,7:1.330412223):1.786658622,5:0.326107429):0.3764701517,4:0.4886064522):1.248048721):0.8890350842,38:1.095440792):0.7231680678,31:0):1.663068025,2:0):0.06036749014,36:0.7279640287):0.6337560225,1:0.4692170802):0.1878946858,3:0.482481721):0.8145904545,35:2.235221759):1.98719672,14:0.7602102263):8.833850568,30:0.0009006159524):1.863291019,(29:0.1566039474,10:0.6786275106):1.077850492):2.263032789,(13:0,(11:1.019290805,37:2.051527902):0.7408388664):1.825797743):0.1714132629,(33:0.2457392064,32:2.100157633):1.478550134):0.852610236,12:0.2272925045):2.62424797,(((((((18:1.783714745,(17:0.4661587764,24:1.173855184):0.01455193637):0.2037596177,16:0.9226023081):0.416388132,19:4.173391801):0.6011909055,23:1.599493388):0.6159752508,28:1.690229535):0.2343360888,(22:0.1602533523,20:2.065170045):0.4126804464):0.08949565588,21:0.8284152694):1.326746558):1.644373457,25:0):0.5688832546,26:1.040569806):4.551352628):1.145682805):0;
	TREE * UNTITLED = [&R] (((34:0,(15:0,27:33.86115652):9.115883194):1.980537587,39:1.052514984):1.508114581,((((((((((((((((((8:0,9:0.3132710706):1.497164645,(6:1.802041657,7:2.087996387):1.091437514):0.3268620719,5:1.312602162):1.442530286,4:2.858115712):2.907976254,38:1.248596792):0.4657913612,31:0.6049535518):1.19547529,36:0):0.8144743859,(2:1.367355076,1:0.7120984589):0.9882553326):0.5345536769,35:2.896416663):1.486285011,3:3.043539147):4.486233111,14:5.709541173):7.353312185,((29:0,10:2.120381871):0.2114388337,30:1.274363977):1.09207272):2.388528608,(13:0,(11:0.3362481338,37:1.607604447):3.370567945):1.210935851):0.5705555792,12:2.618374108):0.3298958141,(33:0.5459786459,32:0.6370347232):3.820362239):2.563362339,(((((18:3.390969783,(17:1.33992784,24:2.802946269):0.3785023728):0.5220922968,23:1.562364066):0.08693074433,(19:4.032509223,16:1.027728205):0.7278079316):1.43399738,28:2.836329149):0.6678798734,(22:0.5902140003,(20:2.923647499,21:0.3359960713):0.8656299241):0.9781329405):1.183761613):1.492587596,25:0.2498872956):1.919667788,26:1.537196352):4.728286963):0;
	TREE * UNTITLED = [&R] ((34:0.3344644217,(15:1.660878471,27:38.88796303):4.399995844):1.831752055,(39:1.054185466,(((((((((((((((((8:0,9:0.5778864381):1.625627764,((6:1.811789826,7:0.7836645554):2.447106598,5:1.664655741):0.07094412677):0.3305722133,4:1.226531495):1.53854457,38:0.2811650626):2.217198469,31:0.2680562151):1.499167347,2:0.651660783):0.5548241252,36:1.353107836):0.8235740874,1:1.108486223):2.88312115,(14:0.4693004593,3:2.390039155):1.871462813):0.8831721924,35:5.800024066):9.257268084,((29:0.3345920745,30:2.399446571):0.5755243417,10:2.195248372):0.6594492402):1.295366601,(13:0.6904704117,(11:0.07163381249,37:1.295922889):1.762738757):1.21096623):0.394303114,(33:1.167638507,32:1.441417279):0.425441618):2.308097136,((((((((18:2.999528386,17:0.23433317):0.03429132235,24:1.617627051):0.1745561159,16:0.8864839704):0.224961093,19:3.381052413):0.06749109952,23:0.37711938):0.5417509174,20:1.511414847):0.6560703013,(22:0.1789728239,28:1.639828223):0.08607391172):0.6588681352,21:0.4449835284):0.2824781006):0.7573184353,12:1.526279511):1.252711617,25:0):3.422855923,26:2.649443597):2.514835942):1.493099036):0;
	TREE * UNTITLED = [&R] ((34:0.5090555433,((39:0,27:41.15071591):0.9081758631,(((((((((((((((((8:1.254264475,9:0.5563615074):0.1238228802,(6:0.8645225392,7:0.7235978845):2.324042244):0.1355260779,5:1.393656857):0.9760373296,4:2.603474573):2.394703158,38:1.0268723):0.8006094673,31:0.6119726995):1.631248056,(35:0.9341103242,(36:0.6177444406,2:1.030026204):0.1279765871):0.1235771958):0.5071435929,1:0.2498587157):1.48471058,3:2.242836524):0.7343356266,14:0.8626492872):11.37286434,((29:0.2350383033,30:0.4815980449):0.5954659974,10:1.636148213):1.274634445):2.694463459,(13:1.243381179,(11:0,37:0.7936118728):4.241412594):0.9156661024):0.3042448499,(33:1.546240382,32:0.8815369619):3.124756349):0.9652443579,12:3.023368132):2.130344654,(((((18:2.456573459,(17:0.1855811692,24:0.3944747127):0.531303519):0.8556474708,16:0.9754052453):0.2161856755,23:1.379679536):1.104501713,19:5.633671934):1.122252285,(((22:0.2596358887,28:1.862549798):0.6689862737,20:2.633065116):1.004107898,21:1.273234248):0.2412707808):0.8876957847):0.6527181998,25:1.06041165):1.035624153,26:5.176937464):2.699308057):3.024903442):0.9698244069,15:5.421058217):0;
	TREE * UNTITLED = [&R] ((34:0.3376060293,(39:0.1465710435,(27:40.1570264,((((((((((((((((((((8:0.5605857356,((6:1.176701772,7:1.014379211):0.6548006169,9:0.1124774553):1.003290898):0.3736034662,5:1.016753375):1.003321348,4:1.846685468):1.804930014,38:0.1512897012):1.259326154,31:0.8989785224):0.3033669093,2:0):0.567637827,36:0.6099201853):0.2054272419,35:1.135140773):1.025057954,1:0.8274461587):1.088420135,3:2.275117089):0.8789154675,14:0.8396699887):9.432342798,10:0.6815436937):0.3747125701,29:0.2232074898):1.684560005,30:0.3947909641):2.009136688,13:0.5629642329):0.8255720957,((33:0.7201856187,32:1.716245325):0.8201967125,(11:0.1880662289,37:0.9315524062):3.182153923):2.7807868):1.241219009,12:0.6311440777):0.6204129867,((((((((18:1.224423162,(17:0.5846448355,24:1.258702068):0.3451972741):0.3750686965,23:0.9418381924):0.222193306,16:0.788585303):0.4950367456,19:4.961884321):0.2700840027,28:2.310204828):0.09115524891,21:0.3217294301):0.1525706672,20:3.374423609):0.2787361784,22:0.8970882989):0.8068827275):1.142513342,25:0.2118822778):0.7703449389,26:0.6266863757):1.754729888):3.025237279):1.137719629):0.7104221809,15:8.500805172):0;
	TREE * UNTITLED = [&R] ((34:0,(15:1.144342323,27:40.67261275):1.335656977):3.155729274,(39:0.9514580296,(((((((((((((((((8:0.8143824534,9:0.4130734524):0.2263648243,(((6:1.939507494,7:0.8592363464):0.9847684231,5:0.8110961924):0.337767343,4:1.60615246):0.06245859118):3.572481304,38:0.1339747031):0.920712075,31:0.4368456708):2.129750077,((35:0.6186919651,36:0.1689064069):0.1678335033,2:0.7383757):0.674509012):1.499605262,1:1.952697913):0.3891040173,3:3.069978057):2.191876782,14:2.175240944):8.219189257,10:1.222197553):0.4325795428,29:0.2773057659):1.18451817,30:0.3007480051):1.414614319,(13:0,(11:1.084213213,37:3.2220254):1.20837714):0.8022777789):1.748922575,12:0.4993302898):0.9260258748,(33:1.948078712,32:1.496678782):3.977546414):0.2645659714,(((((((((18:1.805470335,17:0.2866559449):0.4035090622,24:1.268758829):0.4568707243,16:1.429056945):0.003649676186,23:0.4450734839):0.3867228852,19:4.126098406):1.018494371,28:1.726777575):0.1039139156,20:2.672200989):0.1548005245,21:0.2174453733):0.07057231195,22:0.2220370999):0.7136517192):1.210874759,25:0.1338593331):2.290130027,26:0):4.211494742):1.159134405):0;
	TREE * UNTITLED = [&R] ((34:1.382876538,15:1.923686047):2.352006758,(39:0.09091015121,(27:41.37368223,(((((((((((((8:0.1311969289,9:0.5814404783):0.7143843118,((6:1.075829281,7:1.280370762):1.379498737,5:1.72614745):0.4633336155):1.560290641,4:1.164021124):1.863688168,38:0):0.868027117,31:0.3096478398):1.680616751,(36:0,2:0.006944815037):0.708558106):0.1784381665,1:0.6296308761):3.177071418,(14:0,(35:1.945465999,3:0.589120113):1.999720537):0.7471690976):11.32276647,((29:0,10:2.06967128):0.7106742776,30:0):0.2801531507):1.779513267,(12:0.8985037696,25:5.651652554):0.2756329367):0.1396314521,((33:0.8960226199,32:1.455816579):0.6402175686,((13:0.04937427693,37:3.150816446):1.034165704,11:0):0.915159434):0.8997812798):2.972858582,((((((18:1.606194908,24:1.904089388):0.3421592716,17:0.5630808493):0.713769234,(23:0.8936554133,16:0.3747639551):0.02071386235):0.5032919946,19:4.32540403):0.6059151073,28:1.41748378):0.4418556091,((22:1.799189405,20:1.397386592):1.553654488,21:0.4084849658):0.3383527338):1.34078495):2.34467131,26:0.802389059):2.102210662):2.983740431):0.8561692795):0;
	TREE * UNTITLED = [&R] ((34:0.05489038873,15:5.444376694):1.068209207,((39:0,27:40.9457343):2.318284059,((((((((((((((((((8:0.4167545988,((6:1.744933587,7:0):1.055225427,9:0.363250163):0.481666477):0.5801429256,5:1.783968106):0.4169166413,4:1.352475945):2.622086616,38:0.2058282449):1.967919172,31:0.1946098415):0.9961376946,(36:0.1463686457,2:0.1763584956):0.6342172116):0.9118601062,1:0.6047288385):1.826079287,(35:2.25097686,3:1.155363242):1.056174323):1.059255086,14:0.8746129462):10.69735115,29:0):0.3504561722,30:1.282709714):0.7974252225,10:3.25862764):1.768837083,((13:0.3203793977,11:0.04174567418):0.6680630918,37:4.051565436):1.519492262):0.9800324446,(33:0.9559858012,32:0.8389285269):2.964018163):0.103911752,12:0.9867754612):2.227648516,(((((18:3.328737301,(16:1.158308764,(17:0.4522415074,24:1.638545016):0.9615918171):0.3086393325):0.03809175714,23:1.286781626):0.6752960888,19:5.320065046):1.232765811,28:2.69470069):0.3179533475,(22:1.674867255,(20:2.368503332,21:0.9227022833):0.6003033903):0.3578086324):0.9542436844):1.314292487,26:4.840280932):1.184182728,25:0.2764461387):3.15421212):2.67749447):0;
	TREE * UNTITLED = [&R] (((34:0,(15:0.5594014284,27:30.82340309):11.53182577):3.119495702,39:0.1644094495):1.941629652,(((((((((((((8:0.755047093,(((6:2.034263726,7:1.338453212):2.099407216,9:1.396156149):0.06349648981,4:1.121161149):0.1042325029):0.4456132185,5:2.225806867):1.169349089,38:0.2400851162):2.575743245,31:0.434200169):1.080234047,(36:0.3213703233,2:0):0.7590054491):0.3146850147,1:0):1.065207833,35:2.438158687):1.845504158,(14:0.07420680463,3:1.436450832):1.52502499):9.347117047,((29:0.5210719422,30:1.17885712):0.6582609742,10:1.079124507):0.01577097837):3.73250438,(13:2.347571013,(11:0,37:2.647802177):3.266987996):0.4650887654):4.435114132,((((((((18:2.806312136,24:1.525564485):0.1744784349,17:0.4594079052):0.6881783408,(19:3.222176286,23:0.5082273034):0.3048730103):0.1808821104,16:0.7913999057):1.66521465,21:1.048206764):0.1851880971,((22:0.3424674444,20:2.785894065):0.8491748867,28:2.863464366):0.7594571292):1.502350756,12:3.191205993):0.06068022387,(33:2.270604668,32:1.773763926):3.875395824):0.5940156255):1.846032878,26:2.054705176):4.572166204,25:0.3789545202):2.866377111):0;
	TREE * UNTITLED = [&R] ((34:0.5504310617,(15:2.777004363,27:35.43834895):7.597896277):1.369050331,(39:2.678697701,((((((((((((((((8:0,9:0.7185747212):1.926771801,(6:1.390509182,7:1.202066662):2.493246203):1.300116371,4:2.226814455):0.1367883181,5:2.243560287):0.6535577936,38:0.3404544668):0.9824245656,31:0.1175035526):2.23260605,(36:0.3547729118,2:0.1079730614):0.9348217857):0.3023136142,1:0.03083555705):5.384120884,(14:0.7860381219,(35:1.177486327,3:0):3.017468026):2.577887889):7.546807963,10:1.266425557):1.170439066,(29:1.224079716,30:1.918576631):0.02558985363):2.748656033,(13:0.710214731,(11:0,37:3.238797634):1.928265438):1.038879764):2.165879981,((33:3.143033606,32:1.274833973):3.145127727,12:1.719339285):0.3522605096):1.814250932,((((18:2.410691029,(17:0.8435585377,24:1.637318271):0.2612921111):0.3485193816,(19:3.293752138,(23:0.3969442601,16:0.6519043359):0.1300017297):0.8533100189):1.033966692,28:1.81031564):0.8708485252,(22:1.47481731,(20:4.199259891,21:0.7377435933):0.3733021924):0.4011959989):2.010590968):0.7977500706,25:1.22684639):0.7620120112,26:0):3.91402626):0.3985822673):0;
	TREE * UNTITLED = [&R] ((34:3.553465227,15:5.008125059):0.02502610502,(39:0.4920427117,(27:40.59281387,((((((((((((((((8:0,9:1.129097567):1.21083982,(((6:2.214966462,7:1.485081652):0.8050670313,4:1.665704443):0.4797764369,5:0.3928982208):0.3895788713):1.369073475,38:0.06090604048):1.954866742,31:0.5643649582):1.159773306,(36:0.3494841253,2:0.2337975838):0.4005301562):1.106365601,1:0.18943904):0.4809357792,3:0.7316336562):1.359853403,35:3.758342634):0.5148950593,14:0.4255446109):8.113707253,30:0.5469224247):1.14579835,29:0.1617856811):0.3931617313,(10:0.7042055638,25:3.430528061):0.5177137163):2.523202647,(13:0.446842046,(11:0.01037436889,37:2.077380966):2.172394208):0.1517684538):2.559510195,((33:0.6019138968,32:0.4860216322):1.019924996,12:0.9511741457):1.812374229):1.509534953,(((((((18:0.9871945624,(17:0.5109175166,24:0.7056547895):1.053755497):0.3113879861,16:1.045005865):0.1756619324,(19:4.244709546,23:1.311848152):0.08264292546):0.5613373628,20:2.877174936):0.2618469238,28:2.727470371):0.1720781033,22:0.8441966416):0.1035176066,21:1.02786312):0.6613244508):3.9677559,26:0):0.08502864074):3.782295051):1.486269466):0;
	TREE * UNTITLED = [&R] ((34:0.7075250065,(15:5.467006854,27:38.99448339):5.765577825):1.297878835,(39:0.8818961314,((((((((((((((((((((8:0.2431252387,9:0.219778117):0.6803246565,(6:2.215754456,7:1.518173085):0.2293432838):1.258325573,5:1.599664462):0.4655850651,4:1.773796922):1.992696426,38:0.3305891441):1.656228431,31:1.1905616):0.532614842,36:0.0128927365):0.1263019644,2:1.03598024):1.260285213,1:1.047020528):0.4563155026,(35:1.226060372,3:0.8389270007):1.088099045):1.185493054,14:0.112563155):8.884943614,30:0):0.3168551198,10:0.5758390794):0.4826567066,29:0.1057790645):3.52048937,(13:0.4433746727,(11:0.1608827598,37:2.056094991):0.9998478409):1.887472798):0.811281849,12:0.1737688113):0.267129427,(33:1.560288718,32:2.691616541):1.685690548):2.671489294,((((((18:1.177162409,(17:0.5843136393,24:2.70862499):0.08025958716):0.6878809802,23:1.197893086):0.3255518912,(19:4.449301256,16:1.173336327):0.05055714362):0.5513308013,21:0.4178505881):0.02685445341,20:2.804015961):0.8722949856,(22:0.7238795999,28:2.854385896):0.6191478574):0.9350558723):0.9602503337,25:0.8790816805):0.6891054805,26:0.0008030049123):5.633122966):1.750609325):0;
	TREE * UNTITLED = [&R] (34:2.821166526,((15:6.58602261,27:43.66077773):1.315060355,(39:0.1739751824,((((((((((((((((((8:0.5311425592,9:0.1964580517):0.1481706961,((6:1.442753795,7:0.7447898678):0.7121926167,5:1.173473846):1.415336762):1.340908436,4:1.303666148):1.698989213,38:0.1562779643):1.531799809,31:0.08324122164):1.914893323,(35:0.5460733396,(36:0.2978992362,2:0):0.3739512629):0.9346192831):0.5558597046,1:1.094297385):0.5296985719,3:0.9671669103):3.938492178,14:3.688085509):7.400343328,10:1.268271461):0.5612826937,29:0):1.287537686,30:1.770337632):4.248934641,((13:1.560421579,11:2.09624248):0.3794219166,37:6.537488627):1.352558984):0.1909302276,12:1.184336724):1.245823454,(33:0.9267131074,32:0.6287867535):5.423389504):1.252676981,(((((((((18:0.5617598135,17:0.5170547617):0.9702286704,24:2.761905882):0.6376515196,16:2.42951292):0.3227305605,23:2.131250305):0.5545001494,19:5.572419168):0.9582306666,20:4.436406264):0.08064857438,21:1.753643492):0.09768570841,22:1.825538426):0.8659795268,28:4.382718717):0.9360088197):1.203497258,25:0):0.5253372849,26:2.284011533):3.813363298):0.543807465):1.134822764):0;
	TREE * UNTITLED = [&R] ((34:0,(39:0.4468750154,(((((((((((((((8:1.682143503,((((6:1.756836098,7:1.172025342):0.8946221638,4:1.091079261):0.3710730299,5:2.159465176):0.02529612257,9:0.6283975655):1.829077973):1.694215091,38:0.1701368826):1.794645985,31:1.45364182):0.3909687072,(36:0.369506541,2:0):0.5257588688):0.607824931,35:0.8581932809):0.4109734859,1:0.632486355):1.098718852,3:1.97406401):0.8041789557,14:0):11.09098292,30:1.251240431):0.3737127678,(29:0,10:0.201017315):1.738383315):1.3541588,(13:0,(11:0.5071506379,37:3.59264448):0.3162712381):0.5827002684):0.2297241591,((33:0.7382921479,32:2.186728074):1.371406538,12:1.52963087):0.2125702512):6.678196864,((((((((18:2.596634449,(17:1.518650257,24:3.169194831):0.3133926446):0.07604428153,23:1.444367336):0.1366138665,16:2.134677793):0.08040826726,19:4.901617118):0.4119868722,20:3.268872632):0.2741977994,22:0.5876121002):0.5826807133,21:1.338730172):0.6451536053,28:2.961610337):2.757246438):0.2049389253,25:4.096904257):2.002116804,26:2.889770825):1.772386488):1.175152499):0.4619728663,(15:0.05661687208,27:33.50391359):11.70954):0;
	TREE * UNTITLED = [&R] ((34:0.1568107159,15:6.433547247):1.764105605,(39:0.826009162,(27:41.84108699,(((((((((((((((((8:1.059364345,((6:1.895047225,7:0.7694645314):0.3975495299,9:0.5741950248):0.5949224947):0.1456796392,5:1.260476236):0.2792008319,4:0.5159829536):4.525854244,38:0.4232459195):0.7603699785,31:0.6514729851):2.411513662,36:1.633124579):0.2082577024,(2:0.6496473318,1:0.1932529468):1.905604158):0.8356949264,35:3.24984604):0.6540892162,3:2.802060859):0.8016064976,14:2.021173182):9.770133293,10:2.403222657):0.06513597563,(29:0.2287860858,30:0):0.6288439101):3.625317119,((33:2.639861767,32:0.6200128491):1.803495407,12:0.141179057):0.6150624123):0.06616740412,(13:0.05047288928,(11:0.6670706447,37:1.749952974):2.151289265):3.182236764):3.818895812,(((((((18:1.352117541,(17:0.32986789,24:2.087899125):0.3101793086):0.566243972,(23:0.4640759858,16:0.6973196655):0.05589327099):0.3399507149,19:3.925907645):0.2042029614,20:2.436384355):1.572219092,21:1.232918372):0.1227654196,22:0.7265583):0.5569361155,28:3.915116692):1.869501125):2.609674268,25:0.7188929002):0.2396084461,26:0.4229412721):0.424348894):2.550896292):0.1411969538):0;
	TREE * UNTITLED = [&R] (((34:0,(15:0.8116408177,27:33.24531119):8.405276959):2.834499899,((((((((((((((((8:0.7530111067,9:2.003758089):0.1335064149,((6:2.153732832,7:0.4050203388):1.304633251,4:0.1773162461):0.6618653546):0.0864954788,5:2.775647669):2.562427072,38:0.7272289904):0.6815478881,31:0.008569203131):1.80239707,(36:0.2182074573,2:0):0.2480205593):0.07236567801,35:0.6003015527):0.4441311108,1:0):1.591853845,3:1.504419201):0.8438110408,14:0.4373963665):12.81491315,((29:0.1050028503,30:1.343811452):1.239626745,10:0.7994106013):2.624038015):0.8965768489,((13:0.5030632011,37:3.371845583):0.4468202041,11:0.06940168216):1.670418531):1.179952205,(33:0.3911149851,32:0.4386298133):3.851091695):1.698078094,12:3.660295501):0.9176311224,(((((((((18:1.513099234,17:0.5939608706):0.5188236441,24:1.516640595):0.3836801982,16:1.247583256):0.4285134467,23:1.480087423):0.5156517209,19:4.978782185):0.4629803726,(22:1.647320549,20:1.789439356):1.522126532):0.05109179244,28:1.815846916):0.2294665157,21:1.151731069):0.7450841895,25:4.614234321):0.7317985921):1.424968453,26:2.000904121):5.695232609):0.1917589141,39:0):0;
	TREE * UNTITLED = [&R] ((34:0.7527738743,15:3.830676077):2.489806659,(39:0.4616064281,(27:40.29922471,(((((((((((((((((8:2.283878798,((6:0.6986932055,7:0.3917242214):1.788881309,9:1.603749705):1.068339743):0.02628035268,4:1.184195007):0.1188633893,5:1.418551331):1.645079672,38:0):1.341927852,31:0.2566145702):2.455294873,(36:0.02029698255,2:0.2321618914):1.085299333):0.6742784291,35:2.182149827):1.738800243,1:2.854022008):0.06439994605,(14:0.3647298653,3:2.268664627):0.5138364242):10.18481733,10:1.094394064):0.8067932125,(29:0.1797526318,30:0.6589211291):0.6531745785):1.872501371,(13:0.2717812109,(11:0,37:0.321511392):2.589272116):1.931314248):0.2059039577,(33:0.6122381025,32:0.8441123311):1.147364984):0.2310529013,12:1.001448128):4.26306081,((((((18:1.304209841,17:0.6747575145):0.1804026764,24:1.973553634):0.822881335,(19:4.165509826,(23:0.6407770214,16:0.627947839):0.5066548704):0.07351870422):0.8133751999,28:3.176592894):0.8798292244,22:0.6836042914):0.0659875642,(20:2.240285839,21:0.523997509):0.7699679309):1.526378618):1.972692844,25:1.402191911):0.4146526772,26:0.8436387002):0.1479698781):3.82456228):0.5222460829):0;
	TREE * UNTITLED = [&R] ((34:0.696019311,15:10.63862937):0.8147551839,((39:0.2741331019,(((((((((((((8:0.2961372122,9:0.6491619397):1.540845132,((6:2.222231991,7:1.003781129):2.482589507,(5:0.4693431889,4:0.5706077453):0.112147083):0.9061905842):1.589277692,38:0):1.946615407,31:0.4124334106):2.120981699,1:1.235144021):0.451143216,(36:0.2909673586,2:1.472308723):0.7844846647):1.059288873,35:3.143368652):0.7811771856,(14:1.304999658,3:3.209241245):0.01906447322):10.25703782,((29:0,10:0.388769628):0.2466807919,30:0.2554979584):1.192648891):2.397516102,((13:0.08350949224,37:3.198692756):0.6236283763,11:0.2497325406):1.32518675):2.200123153,((33:1.383548805,32:1.144759578):0.5971490427,12:1.131516582):3.017330858):2.087089137,(((((((18:3.44086513,(17:0.3618920539,24:2.33048791):0.1057092882):0.6561925056,16:0.7560771461):0.285979077,23:1.47681887):0.3060602075,19:4.780561763):1.082937063,28:2.086179949):0.6047952036,(22:0.2512092777,20:2.367976441):2.112444634):0.1404480483,21:1.122938664):0.81078468):3.133402412,(26:0.8553586743,25:1.898361323):0.7513191812):1.763005833):0.3096982182,27:42.73353924):1.820189512):0;
	TREE * UNTITLED = [&R] ((34:0.07204274487,(39:0.1303175986,(((((((((((((((((8:0.5655479057,((6:2.068405687,7:0.4040035654):0.5294407803,9:0.2947881101):1.377184329):0.05039674685,5:1.004385627):0.2062518589,4:0.7018560724):3.283398266,38:0):2.005555909,31:0.9333153235):0.5748532604,(36:0.8108458789,2:0.4106899005):0.2363123483):0.6686936166,35:1.278122418):1.091020784,1:1.275803997):1.085232207,14:0.9954292916):0.466067426,3:3.467023322):8.332575786,10:0.2996179328):1.759071746,(29:0.168816148,30:0.06272334458):0.5423394103):1.61499304,(13:0,(11:0,37:1.975524234):2.322192451):0.1750244484):0.2669950505,((33:0.6076311522,32:0.2425188057):0.9493932636,12:1.347061938):0.5541810891):4.595405123,(((((((18:3.240209047,(17:0.6484813174,24:1.218967122):0.501531192):0.1428621427,(23:0.9910346445,16:1.67027462):0.04788267249):0.2580670359,19:4.450357326):0.2878919827,28:0.8616465383):0.7772139678,22:0.4572243589):0.1908112587,20:3.723679473):0.8691935275,21:1.600337388):0.6182108998):0.8420677978,25:0.2070422765):0.8736972293,26:0):2.455219886):2.758120333):0.7966666096,(15:1.237943604,27:33.22386533):11.68566545):0;
	TREE * UNTITLED = [&R] ((34:0.8616063798,15:6.551668685):2.165950601,((39:0,27:41.96187351):0.6540058681,(((((((((((((((((((8:0,9:0.7157706401):0.6152157883,(6:1.766572038,7:1.202662353):1.426491635):0.05211773511,4:0.6402863531):0.540072174,5:0.2249937007):2.304051426,38:0):1.421480509,31:0.2218572218):1.983462036,(36:0.1142664945,2:0.7482492217):0.5298722016):0.4608268328,1:0.4766786817):0.4010001209,35:2.111206783):0.7682227091,3:1.752929846):1.747233224,14:1.056698219):7.8911454,(29:1.181628735,30:0.3472273943):0.3584553122):1.473559894,10:1.443995377):3.551799329,12:2.685175294):0.221448851,(33:0.3643918077,32:0.7966638327):3.131853771):0.06527369015,((13:0,37:2.136807401):0.5736818126,11:0):2.676934754):2.696483319,((((((18:2.342040215,(17:0.4757762906,24:2.295432023):0.2528574009):0.5017220843,(19:3.572525186,23:0.5915145364):0.1643068339):0.279921811,16:1.347737225):0.5741252872,(22:2.120027207,28:0.9681703205):0.1653766009):0.2179662466,20:1.918634999):0.4854762934,21:0.3536731718):1.201935509):2.762577334,25:1.764830117):0.9366185769,26:0.1408142667):2.130074656):2.686626697):0;
	TREE * UNTITLED = [&R] ((34:1.049430601,(15:0.7147564979,27:37.37711791):6.607073146):1.934741595,(39:0,(((((((((((((((8:0.4317049818,9:1.509384449):0.6399712704,(6:2.650318395,(7:1.602157513,4:1.254840717):0.4267627878):0.6526526069):0.3422326374,5:1.620370443):1.901863672,38:0.05517893839):1.798994118,31:0.935635837):1.219403181,(36:1.098524721,2:0.7701127075):0.164623666):0.876079075,1:0.6468768738):0.9533912548,(35:1.534824086,3:0.4736077919):1.278943958):0.557062979,14:0.5116572757):11.7823459,(29:1.828489039,(30:0.8022414452,10:1.447696176):0.06070085985):1.402339889):1.642810686,(33:0.3125726374,32:1.698783996):1.554496126):1.813896424,(((13:0.9611219234,11:0):0.9476095959,37:4.485110548):0.06544063886,25:4.114766505):2.181094779):0.3095151675,12:0.9383949459):3.356462311,((((((18:2.03093443,(17:0.4847202195,24:2.334638585):0.4636621492):0.6981718513,(23:0.5631711236,16:1.030160856):0.7046055484):0.7815351263,19:4.810530977):1.732455381,28:3.877291633):0.1184442288,22:1.791014448):0.1345996563,(20:4.960123758,21:1.179733733):0.3611311827):1.534671425):2.506967598,26:0.3449375286):3.003018725):1.683752636):0;
	TREE * UNTITLED = [&R] (((34:0.0325885462,(15:0.3351717314,27:33.69909717):7.847742537):2.150147191,39:0.07707815244):0.7181210553,(((((((((((((((((8:0,9:0.4137246706):1.532938645,(6:1.211487932,7:0.6583057206):1.621975604):0.3623003434,4:0.8405747901):0.6883075125,5:1.463313446):1.709007683,38:0):1.115919016,31:0.1703832765):1.924442254,(36:0,2:0.5712084406):0.4332320097):0.3687056464,1:0.1999622021):1.255247162,35:2.584958027):0.4522574582,3:1.909274782):1.601957093,14:1.020159189):11.70958039,((29:1.084527963,30:1.012130658):0.819519635,(10:0.3709639586,25:1.785687171):3.164464134):0.2600679115):0.5809498319,(33:0.547068953,32:4.030681708):2.455945539):0.1544996248,(13:0,(11:0,37:0.6958489557):3.225868896):1.176825321):0.2076214777,12:0.7294833375):5.287825838,(((((((18:1.636972836,(17:0.7947668175,24:1.256393342):0.6068148361):0.1491805556,(23:0.6578122913,16:0.4396637166):0.4137206904):0.4286368489,19:4.868296564):0.2415552964,28:2.441162752):0.02894529538,20:2.314636597):0.3545561515,22:0):1.24477611,21:1.303649862):2.121672119):2.508450844,26:3.09243301):3.05501786):0;
	TREE * UNTITLED = [&R] (34:0,(15:5.69608971,(39:0,(27:41.05742633,(((((((((((8:1.074536744,9:1.698087871):0.6449203462,(((6:1.79295499,7:2.014523945):0.4531558438,4:1.029324142):0.344953068,5:1.100182239):0.5705630193):3.854830558,38:2.069707994):0.5880682717,31:0.2361491898):1.751762984,(35:0.5819002393,(36:0.09251885265,2:0):0.8642002443):0.7172866581):1.180404911,1:1.661980336):1.997270473,(14:0.06033264107,3:2.259506001):1.914567827):10.8137859,((29:0,10:2.189205196):0.2693246394,30:0.4685233382):0.6592984552):2.680710982,((33:0.9447192294,32:1.805116592):2.68127095,(12:0.7078153088,((13:0.04426021914,(11:0.7374330276,37:1.713019023):1.444052588):0.8021371113,25:5.428736307):1.374501307):0.0577481636):0.7091327193):4.436047656,((((((((18:2.536691238,16:1.401998248):0.01062265967,23:0.1037038085):0.5820029983,(17:0.8838857534,24:1.382512825):0.2173978789):0.7318323928,19:4.363405907):0.802022139,20:2.761469097):0.1289986939,22:2.381077723):0.3944148017,21:1.131002969):0.4428964987,28:3.208075672):2.55426557):0.5968601379,26:0.01216712069):1.389018607):2.107893115):1.175245176):0.4798132442):0;
	TREE * UNTITLED = [&R] ((34:0.08617005086,15:5.937753802):2.068695226,(39:0.1695641563,(27:40.7799158,(((((((((((((((((8:0,9:1.947350668):2.692680086,(((6:2.416835982,7:2.333797074):0.4560045615,4:1.435958494):1.131139918,5:0.7047392919):1.496960384):1.203394636,38:0):1.134310102,31:0.5633753568):0.7029798833,36:0):0.001678575924,2:0.3760939858):1.823369692,(3:0.3655949049,1:0.2513355371):1.286377842):1.053286837,35:3.585234212):0.8633906044,14:1.159547433):8.907598384,10:1.060419629):1.124126727,30:2.673645838):0.164460006,29:0.1741200553):1.475435189,(13:0,(11:0.3302848229,37:1.544742969):1.629007135):0.9800444391):1.602625211,((33:0.4311943343,32:1.45519997):2.782065554,12:0.05409195007):0.5131175137):2.954050969,(((((((18:1.202522595,(17:0.4329290069,24:1.170423456):0.6493300227):0.2707284793,16:1.339284338):0.06637171763,23:0.9936970718):0.378724747,19:4.403259235):0.8651180488,(22:0.9786973815,20:2.620062798):0.2717479561):0.2235890897,21:0.5259986326):0.4856004942,28:2.582934964):0.9337239264):1.384191289,25:1.45048281):0.5502446932,26:0):1.857333568):3.689668882):0.9001504106):0;
	TREE * UNTITLED = [&R] ((34:1.275197546,15:2.326591171):1.498839811,(39:0.3792328954,(27:40.9017167,(((((((((((((((((((8:0.680532208,5:1.425265422):0.007201879047,(6:2.223712535,(7:1.889872467,9:0.6145440671):0.3354357387):0.1169201104):0.5963491512,4:0.5247795715):3.005859021,38:0.2832790142):2.273499551,31:0.7931121354):1.083848153,36:1.16830109):0.2085844655,2:1.290646959):0.3776771742,35:1.403885382):0.2595013669,1:1.14804901):1.483729607,3:2.222096032):0.8728632907,14:0.7054704444):10.99609759,(29:0.720329786,30:0.3323060903):1.837529131):0.07255044728,10:2.410331963):1.063449825,(13:0,(11:0,37:1.920558332):1.479552081):1.136377):1.684847338,(33:0.4010592777,32:2.8757305):4.248409408):0.1221056156,12:2.197089034):4.670956793,25:2.029617394):0.2973960036,((((((((18:3.588522897,17:1.190496667):0.2432741177,24:2.826189748):0.9499486435,(23:1.367242762,16:1.791635829):0.41011208):0.5038103121,19:5.305161757):0.7494296496,20:4.035948294):0.1661820567,21:1.389191154):0.1681021506,22:1.62025407):0.5423311225,28:4.915652339):2.34103206):1.233773105,26:0.2321908048):0.0723747714):2.331905418):1.688014946):0;
	TREE * UNTITLED = [&R] ((34:0,15:8.005410447):1.355933828,((39:0,27:40.49018017):2.033155081,((((((((((((((8:0,9:0.5499542535):1.850182017,((6:1.541705402,7:0.1860063712):3.763620844,(5:1.447107961,4:0.3398636129):0.502408475):0.2579008901):0.6967476439,38:0.211625719):1.794334947,31:0):1.926809575,1:0):0.9501772025,(36:0.08239690867,2:0):1.992210924):2.320493201,35:4.048230425):0.6212482246,14:1.774981048):0.3593550771,3:4.249722805):10.81784322,((29:1.147501377,30:0.2358220417):2.128780889,10:2.929155152):0.7671890935):3.440085343,(13:0,(11:0,37:3.353904222):1.97758681):2.423249883):0.7855768201,(((((((18:1.51086899,17:0.9797199655):0.09277845037,24:1.575840014):0.4522958693,(19:4.215254991,(23:0.714726447,16:1.622941249):0.09228258992):0.5537722923):0.8691634037,21:0.3638370942):0.02104256722,(22:0.05242775419,(20:2.717440101,28:0.7393823154):0.5127477304):0.5556941627):0.7677273849,(33:2.331165246,32:1.878309146):4.090594664):0.1194582984,12:0.7658226378):0.2844915713):1.200935342,25:0.05348927797):3.12274937,26:0.5475524423):1.549243297):1.784412992):0;
	TREE * UNTITLED = [&R] ((34:0,(15:0.1536170295,27:37.02923199):4.73749751):1.451218138,(39:0.3075056395,(((((((((((((((((8:0,9:0.5892925965):0.3444443383,(6:1.605699029,7:1.307432799):1.01615681):0.07153952814,5:1.791829104):0.1290955518,4:1.573309254):3.279006876,38:0):0.9455795141,31:0.3766325702):1.3610176,(35:0.8546097028,(36:0.03170277222,2:0):0.8049746329):0.2390953929):0.3644179474,1:0):0.2339961686,3:0.5761239848):2.219526298,14:0.01629527282):8.134927706,30:0):2.811742063,29:0.1034267056):0.04202253922,10:1.865789766):2.725007847,(((33:0.5972602965,32:0.648777442):0.3864263667,12:0.2333652956):0.1243140554,((13:0.4567686513,37:3.621591872):0.1654311529,11:0):0.6827439233):1.12325395):3.524386642,(((((((18:0.9075633014,(17:0.3690801076,24:2.242210091):0.2420916023):0.3188274167,16:0.9717844884):0.2169978314,23:0.8108470404):0.03739275812,19:3.700136891):0.910648866,28:1.416586416):0.418859991,(22:0,20:2.642031142):0.865343453):0.7588324917,21:0.9027665845):0.9375475061):1.336557051,25:1.365504919):1.179686029,26:0.1125995651):2.971042766):0.5365745564):0;
	TREE * UNTITLED = [&R] ((34:2.338494936,(39:0,(27:38.72870258,(((((((((((((((8:3.203929276,((((6:1.454001704,7:0.3631902983):0.9179946911,9:1.068293125):0.06562109285,5:1.552572356):1.771276208,4:0.6229323144):1.558664183):1.960788552,38:1.128224728):0.6396175955,31:0.8440506088):0.3637781394,(36:0.1304918086,2:0):0.6302622105):0.3886775799,1:0):0.2590489091,3:0.2808226175):0.240934375,35:1.39537616):3.008965402,14:1.30868174):10.79480426,((29:1.036362564,10:0.597006609):1.00404397,30:0.2827196401):1.401551885):1.284450343,((13:0,37:3.088624588):0.9345481509,11:0.1297693628):0.2995010102):1.01915152,(33:0.6867054918,32:3.206043302):1.173789467):0.916461137,12:2.169429207):0.2499194001,26:0.9410652311):0.7826936374,25:1.267111119):2.08856351,((((((((18:0.8638017757,17:0.2998742242):0.2727646705,24:2.585629883):1.049671793,(23:1.401263959,16:1.643708536):0.006693273299):0.2376821391,19:4.452804265):0.1373812474,20:2.448022175):0.679455352,28:2.631663536):0.6189557242,21:1.359737446):0.02957103495,22:0.7406511908):1.653600454):0.8583287674):4.131254661):1.019990151):0.529547062,15:7.076252399):0;
	TREE * UNTITLED = [&R] ((34:0.2122939033,15:7.224802886):0.5258326558,(39:0.2425843987,(27:42.02723289,((((((((((((((((8:0.592246997,9:0.2184443455):0.9083776396,(6:0.7316854704,7:0.5539409176):1.602953352):0.1630209613,5:1.847355556):1.771270006,4:2.843773776):0.6259277674,38:0.6232496072):2.268822862,31:0.3102907708):2.703352714,(36:0.5217425937,2:1.017011551):1.44849304):0.1318872061,35:2.564783718):0.1178840286,1:1.765360312):0.2811111777,3:1.62232385):1.096269645,14:1.254041847):11.00943898,(29:0.7878927585,(30:1.775961556,10:1.440383418):0.2881261159):0.233446378):0.7528081224,(13:0.6638140398,(11:0.7014761346,37:1.157250438):2.060814693):0.6772886771):6.013359218,(((((((((18:2.658463254,23:0.2447424627):0.0527400202,16:0.3908935834):0.1821818595,(17:0.7431606713,24:0.9789417225):0.271335243):0.181228949,19:3.984764883):0.197639782,(22:3.082903519,20:1.250258809):0.0105814735):0.5300843602,28:0.9190185161):0.9308626008,21:0.2505429298):1.740727269,(33:0.8240702844,32:0.3654717823):6.069253208):0.5574414951,12:2.891566694):0.2985499332):1.764870746,25:3.934211402):0.5166028777,26:1.232414241):1.53078446):0.02167456899):1.944329263):0;
	TREE * UNTITLED = [&R] (((34:0.2719742631,15:2.285257522):1.656118073,(27:41.86951708,((((((((((((((((8:0.3580718566,(((6:1.83664047,7:1.578054723):0.5019202173,5:0.4190665595):0.6187639344,9:0.2154091948):0.0736947881):2.037437405,4:2.964852841):1.170049468,38:0):2.165611953,31:0.2169739872):1.312827338,35:1.20568235):0.4769389519,(36:0.434874964,2:0):1.391519004):0.9910526829,3:1.166785497):0.05260447339,1:1.403122291):2.017533353,14:1.361577328):9.820803446,10:1.966189523):0.02425565908,29:0.7466477789):0.6805342171,30:0):1.818698461,(((33:1.110139626,32:0.920753756):1.054875266,(13:0.4540068446,(11:0.7455801436,37:3.639261307):0.1453857198):0.4261784901):0.04438408625,12:0.6904918718):0.4374215418):3.696485627,((((18:2.960079469,(16:1.387239241,(17:0.8251954071,24:0.9102473571):0.2710282908):0.4247168473):0.09776629312,23:1.057436758):1.346847134,((22:0.4931476951,(20:0.30324302,19:3.612747071):0.7202246146):0.8947548813,21:0.4259452906):0.4474257479):0.1036951882,28:2.164352414):1.287323381):1.138457325,25:2.582734608):0.5512771769,26:0):3.12792633):2.872490876):0.5550531418,39:1.876805326):0;
	TREE * UNTITLED = [&R] ((34:0,15:3.364226435):1.88137953,(39:0,(27:41.785453,((((((((((((((((8:0,9:1.579128449):1.257147138,(6:2.248857743,7:0.6768542592):2.348630001):0.5036257082,5:1.213848497):0.1675474716,4:1.297766435):1.76317562,38:0.03103092621):0.8439022241,31:0):1.646989924,(36:0,2:0.0218709794):0.7503558389):0.2840002091,1:0):1.618245757,(35:1.021685878,3:0):1.695330603):0.4824857904,14:0.6853058596):11.80019301,((29:0.09684026533,10:1.209827792):0.2608941452,30:0.6316232617):1.439774065):3.495989397,(12:0.8357347498,(13:1.122424343,(11:0,37:2.892453933):2.204511047):2.183348607):0.3776073153):0.08236800959,(33:0.6945901813,32:2.323106008):3.813461532):1.350089526,(((((((18:3.050135953,16:0.6790323328):0.1682669216,23:0.6042639006):0.1249183806,(17:0.522346499,24:2.150469136):0.6643681349):0.2552181161,19:4.053534336):0.1089258812,20:1.335352774):0.3222791627,(22:0.101854873,28:1.17608823):1.023620896):1.288735413,21:0.4234056966):0.4551019261):2.095322897,25:2.098957188):2.208745847,26:0):1.012750076):1.960290827):0.9881734335):0;
	TREE * UNTITLED = [&R] ((34:0.2507556992,15:4.817656624):1.394401926,(39:0.5324311428,(27:43.17051882,(((((((((((((((((((8:0,9:0.3396246192):0.4635280304,((6:0.922465815,7:0.4752037922):1.442527087,5:2.654936259):0.5455055659):0.3009837537,4:0.4173363621):2.532309846,38:0.4767775976):1.853641284,31:0.4226864875):1.205668684,(36:0.2195474138,2:0):0.2491347337):1.070862907,1:0.20992326):0.2908825076,35:1.687296709):0.3678227203,3:0.8555793077):0.8866368422,14:0):10.76832461,30:0.5800641517):0.2936510353,10:1.48041181):0.3124912376,29:0):1.993005378,(13:0.8707353996,(11:0,37:1.807256806):2.68638531):0.1608129569):0.3532407437,(33:1.316582396,32:1.074583744):1.143140055):1.048230417,12:1.979834633):3.824160194,((((((((18:0.9924312953,(17:0.08748926907,24:2.000844002):0.2233782716):0.3805094614,23:0.304395519):0.3249857375,16:1.010690961):0.3004637114,19:4.086310881):0.9261260659,28:2.427307729):0.1827355746,20:3.233396827):0.0006105572972,22:1.044940511):0.8935531601,21:0.4706729668):1.860984739):1.749082568,25:4.247326692):1.057919678,26:0):2.430711853):2.400292537):0.3347695906):0;
	TREE * UNTITLED = [&R] ((34:0.9235175277,15:8.781728767):0.5094879109,(39:0,(27:41.32929629,(((((((((((((((8:0.6158524795,9:0.9657674407):2.574588677,((6:3.712445006,7:3.387654308):0.4894508951,(5:1.317528064,4:1.329033124):0.5850224871):1.615178554):2.026917603,38:2.170558779):0.4554936599,31:0.6202708481):2.619085279,(36:0,2:0.4933741781):1.877205993):1.278694191,35:3.96911049):0.3281478032,1:2.629742666):2.283964293,(14:1.437274902,3:4.070035816):1.71831745):7.731249273,10:1.523533251):0.9065328651,29:0.2635113915):0.9130901589,30:0):2.138057678,(13:0,(11:0,37:2.236487198):2.046719179):2.386768616):3.964202927,((33:0.5426811584,32:0.1261928287):1.914558878,12:2.656393579):4.880095292):0.1589083391,((((((18:0.4244540281,17:0.1520817689):1.366542685,24:1.6960732):1.122491254,((19:4.069963499,23:1.202034061):0.8819963133,16:2.233314376):0.1325241823):0.8520362063,(22:0.5550400533,20:2.705471662):0.9550413352):0.283694967,21:0.9469060935):0.4026636161,28:3.272937802):1.636065985):2.152633445,(26:0,25:6.289597879):0.8643728507):0.6778848369):0.9743184271):2.157553492):0;
	TREE * UNTITLED = [&R] ((34:0.2500908658,(15:1.958170856,27:35.4259775):6.709602275):2.784519706,(39:2.03860801,(((((((((((((((((((8:1.32931172,((6:1.693817657,7:1.025559226):0.2058920434,9:0.5657785005):0.3872793528):0.3217640953,4:0.5698297282):0.4849919784,5:2.318550116):2.65593073,38:1.260985942):1.456630674,31:0.06061526599):0.6546595703,(36:0.2035938886,2:0):0.2107255314):0.7581661571,1:0):0.4827541021,35:1.622881448):0.09694731369,3:1.064203966):2.691099535,14:1.0714162):8.939956934,10:0.7393494291):0.3627323843,29:0.5307434697):0.7754261963,30:0.2244986916):2.493803604,(13:0.5038145063,(11:0.1047770438,37:2.310170431):3.162073038):0.3544474067):0.1083435718,(33:1.257300316,32:0.7556473959):1.122447426):0.1588713183,12:0.9232433214):4.289783542,((((((18:2.448583471,17:0.9012500045):0.2614705623,24:2.489592418):0.3134092002,23:1.003529809):0.351721509,(19:4.281972583,16:1.010446637):0.06186240124):1.67381097,((22:1.021984233,20:1.834468629):1.009803057,28:1.177834835):1.335584039):0.6482016146,21:1.666739707):0.8684309428):2.121709778,25:1.830161128):1.234556123,26:1.483772604):1.641793434):2.206881255):0;
	TREE * UNTITLED = [&R] ((34:1.764950182,15:5.817228866):2.9279623,(39:0.2596490712,(27:45.8172957,(((((((((((((((((8:2.106874104,(((6:0.9652330431,7:0.9478467731):1.827494183,9:1.862169557):0.007479196116,5:1.788988507):0.1783161164):0.5065004777,4:1.023245285):1.244392451,38:0.3269135365):1.468455903,31:0):1.170800406,36:0):0.3289859202,2:0):0.4943699213,1:0):3.433370136,35:4.23298817):0.6733031529,(14:0.2649745448,3:3.027459435):1.220659855):8.283501258,29:0):0.1038696173,30:1.613569258):1.13540633,10:2.11832336):1.425680018,(13:0.2112950082,(11:0.4085839403,37:4.262774984):0.1935346816):0.3343661672):0.870459642,((33:0.4340074128,32:1.510886875):1.279967491,12:1.323814546):0.1924771172):4.507095985,((((((18:0.9752679823,(17:0.2476241448,24:1.125880923):0.8215100671):0.3324667989,23:0.9511505509):0.08659408327,16:0.851511748):0.4819977713,19:4.40002916):0.5666355665,28:1.618764076):0.4585632885,((22:0.2864614372,20:3.432713054):0.6034987797,21:0.8388204997):0.03423050077):1.761900501):1.211070396,25:2.986270698):1.308420448,26:0.9615949821):5.776433488):0.07480247369):2.557537386):0;
	TREE * UNTITLED = [&R] (((34:0.1105930216,(15:7.169953534,27:39.60699957):2.168308708):1.56220399,39:2.053898359):1.822324635,(((((((((((((((8:0.245588231,9:1.565402097):1.555803314,((6:1.786872564,7:0.3816635392):3.203640298,4:1.358972496):0.4069139417):0.006211689513,5:1.39657901):2.799280179,38:2.252259157):0.38414402,31:0.1922846504):1.328261325,36:0.7637633996):0.03519354038,2:1.256766442):0.1681027626,1:0.7690336368):2.105965945,35:3.114108947):1.360503828,(14:0.2911385711,3:1.795567962):1.575069343):9.357280609,((29:1.116109561,10:0.5429891228):0.5675274136,30:2.419662224):0.2263687944):1.67121756,((33:0.6240760318,32:0):0.1909444905,12:1.430746609):0.7811749148):1.15209124,(13:0.1464158468,(11:0.6070371498,37:3.9119817):0.7804461746):0.5005940489):4.485872802,((((((((18:0.6957858222,(17:0.5013182702,24:1.85993767):0.1219575494):0.3963403306,16:1.01261792):0.3283057751,23:1.312071901):1.158048401,19:5.820292591):0.4108722262,28:3.341095115):0.5176779897,20:3.750006896):0.09417461902,22:2.590411261):0.2300370638,21:1.509464259):0.7054808654):3.434623322,(26:0.9049371691,25:0.179895883):0.9911929311):4.008600933):0;
	TREE * UNTITLED = [&R] ((34:0.8210213563,((39:0.4664147496,(((((((((((((((((((8:0,9:0.2701191375):0.7823191395,(6:2.365897705,7:1.08586418):1.191404479):0.5131072977,4:0.4256832538):0.4367712448,5:1.886639426):2.160781765,38:0.2479532666):2.573811395,31:0.6741828051):0.9144914667,(36:0.7949692902,2:0.2398891832):0.4273019265):1.073643673,35:1.645886302):0.2267727639,1:1.405571493):0.7368758251,3:2.183405794):4.070423165,14:3.48762395):5.978994506,29:0.1069034341):0.2313562039,30:0.3192373147):0.5372099418,10:1.504743395):3.737678676,(13:2.162324343,(11:1.022643141,37:1.832845269):3.759516064):0.2297898421):0.4840756119,((33:0.2932480175,32:1.954748127):2.983386462,12:1.15256173):0.5218483682):2.996990072,((((18:2.4139085,(17:0.343107158,24:1.549475272):0.6529826622):0.6130242056,((19:3.410332703,16:0.9640582527):0.3650020049,23:0.6545100794):0.8144074823):1.285476613,28:2.11622406):0.6450102461,(22:0.5036874856,(20:2.400038206,21:0.6006729296):0.2720621531):0.8286192727):0.7029497214):0.4743222527,26:0.9138402032):0.1121259261,25:1.482706456):3.607834251):0.9850464369,27:42.51071208):2.033947363):0.2265277052,15:4.197734976):0;
	TREE * UNTITLED = [&R] ((34:0.3629941295,(15:1.756325119,27:41.70697064):0.6075528923):3.042564005,(39:0.9765007798,((((((((((((((((((((8:0,9:0.2701584614):0.6744929012,5:0.3578989828):0.4312150068,(6:1.029794956,7:1.093517563):2.276678402):0.5804228136,4:2.341268292):2.925410483,38:0.6256761253):0.4113454819,31:0.2900807903):1.524517478,35:0.9061517424):0.2511006493,(36:0.4516130465,2:0.8052065825):0.1633727847):0.8857394387,1:0.5285033096):0.8537148935,3:1.53721163):0.7906934582,14:0.2841467463):10.46082239,10:1.679646898):0.8317589304,29:0.1607104163):0.3784591103,30:0.5010957263):2.261316074,(13:0,(11:0,37:2.828483699):0.7871044577):1.523527648):1.270788332,(33:1.012056646,32:1.24402317):2.999847936):0.7983875814,12:0.146131987):0.7860560332,(((((((18:1.315138251,17:1.268486639):0.4144795074,24:2.576900644):0.1572816634,16:2.52431615):0.1233074605,19:4.589248831):0.1903534906,23:1.506613119):0.8581961836,((22:0.4296870685,20:2.261126249):0.03929321653,28:1.621201451):0.8112503782):0.4156558919,21:0.5096002646):0.4840263499):1.51242501,25:2.332523005):1.188181516,26:0):3.822788629):2.20603054):0;
	TREE * UNTITLED = [&R] ((34:0.08431952961,(15:1.563828214,27:32.26539809):9.344553512):3.714574691,(39:2.359906446,(((((((((((((((((((8:0.05496539026,9:0.8236098238):0.7194321387,5:1.080091718):0.01296009814,(6:1.459247557,7:2.131505099):0.5198689753):0.1477963706,4:0.3154648981):2.67094087,38:0):2.268690005,31:0.4987462897):1.476070945,(36:0,2:0.6683046405):0.3736802579):1.218859167,1:1.157904386):0.50292933,35:2.887226957):4.042293497,(14:0.5373836031,3:2.320862386):3.5608299):7.400796023,30:0):0.1221192911,10:1.979935746):0.4039823781,29:0.1981495819):3.139629424,25:2.870339076):0.07809280097,(13:0,(11:0,37:2.50275402):2.859049157):0.8375158757):0.959939552,12:1.37280555):0.243164039,(33:1.688806977,32:0.4989416425):3.844918004):2.379292958,((((((18:0.8119497716,(17:1.183044813,24:1.282762527):0.3133160454):0.357101158,23:1.22420081):0.2974246442,(19:4.362498719,16:2.087780424):0.2022692617):0.9715882157,20:4.372157818):0.1168982134,(28:2.019857094,21:0.8042860385):0.3521774577):0.5112783362,22:0.7640971843):1.535860267):3.591634537,26:1.694284512):2.925506228):0.8331099449):0;
	TREE * UNTITLED = [&R] (((34:0.2512028957,15:3.161741325):2.177952123,(((((((((((((((((8:0.701619377,(((6:1.280530242,7:0.5425891386):1.422332097,9:0):0.5577480165,5:2.804867168):0.33759207):0.2965816567,4:0.5526528636):3.315445008,38:0.6732934526):0.9245435689,31:0):1.523695815,36:1.193484159):0.1343271153,(35:0.9920311921,2:0.7088994758):0.2353554661):1.190909115,1:1.069645392):6.925079261,(14:0.4148705002,3:2.615512629):6.004598147):3.194286056,30:0.6115970499):0.2027134413,29:0.2427773392):2.192291887,10:1.721453628):2.295390606,((13:0.6688367618,37:3.060738054):0.2766813899,11:0.1104135348):1.513361299):1.354912883,12:0.7228392382):0.2172598652,(33:2.305457917,32:1.8597265):1.452201845):2.581921428,((((((18:0.9592049003,24:1.011126535):0.3052458589,17:0.3661429944):1.574140396,((19:3.157768767,16:0.4727739878):0.6759354989,23:0.8442227682):0.6109405397):1.154254758,28:1.950946403):0.9193496546,21:1.044063394):0.2940082336,(22:2.455888564,20:1.953814179):2.352857468):0.5468708901):1.108516778,25:0.6228256969):1.150247426,26:0.4289045517):4.508993832):0.1538627456,(39:0.07409605837,27:42.08305173):2.421960799):0;
	TREE * UNTITLED = [&R] (((34:0.5227088746,15:11.13903689):1.248824023,(27:40.97671556,((((((((((((((((8:0.4008454166,(((6:1.87035697,7:0.286829177):1.890551762,9:0.3379272816):0.9546454467,5:1.891799719):0.05330873047):0.7387098024,4:0.9214689859):1.581394558,38:0):1.75297076,31:0.1841456722):1.293562414,(35:1.269337646,2:1.224289285):0.09298303554):0.2377920747,36:0.5973919103):1.153934417,1:1.457363968):0.7530714323,3:1.881102899):0.8254029846,14:0.6424841792):8.573942123,10:0.2490397822):1.480478892,(29:0.1087952443,30:0.9819712008):0.1077997217):2.421222922,((33:0.5639479941,32:1.010355328):1.84322889,(13:0,(11:0.04774440538,37:0.8590015691):2.324854629):1.314096971):0.7083858476):0.7912615394,12:1.033268316):2.852354305,((((((18:2.764194249,17:0.897932247):0.4386876536,23:0.8522571125):0.04291851778,(19:3.154838368,(16:0.7719269211,24:2.454439235):0.2576736228):0.4612185703):0.7019892039,28:1.505923591):0.08946210994,(22:0.2721417184,20:1.863219098):0.1538162395):0.556048754,21:0.7239623939):1.077233642):2.435280241,25:0.9253331063):1.100235968,26:0.5917029703):0.9211114853):2.242919508):0.3631271686,39:0.1829250464):0;
	TREE * UNTITLED = [&R] ((((34:0.1817536876,15:3.278091622):1.355525171,27:44.40210793):0.1647516963,39:0.5036486367):0.1702518968,((((((((((((((((8:1.178708433,5:1.191451456):3.372786736e-05,((6:1.838222198,7:1.264573425):0.9706193389,9:0.2101327947):0.6205645163):0.5963208614,4:2.111687503):2.380766953,38:0.6127764372):1.015816642,31:0.285677393):2.644674116,1:1.27130853):0.3643773714,36:2.544958006):0.0719621636,2:2.066136204):0.7116543017,3:1.602693776):2.548762779,14:2.392302956):0.8931907949,35:6.13018701):8.371790618,((29:0.3373766005,30:1.464997612):0.477146636,10:1.484742297):0.5663633845):5.614970884,((((((18:1.043109792,((23:0.1380592292,16:0.4319835166):0.4044466806,(17:0.3345770808,24:0.7198259417):0.5976524622):0.2867662182):0.3185828331,19:3.841908006):1.230818028,20:3.141455479):0.2730652075,22:0.6189166008):0.3392196819,21:1.150666231):0.175933344,28:3.205487531):0.5147093389):0.5645961033,((33:0.8709746687,32:0.8063698149):3.993639784,12:0.1747501605):1.613784677):0.9391163569,(13:0.06345980955,(11:0,37:4.955391421):1.186177991):4.577600004):0.9930516579,(26:1.227563223,25:1.548400989):0.3356745141):5.438256753):0;
	TREE * UNTITLED = [&R] (((34:0.7782954043,15:2.34141358):1.012338328,39:1.323919098):0.5865382929,(27:39.34844179,(((((((((((((((8:0.6590058864,(((6:1.513822681,7:1.143803282):0.2354968079,9:0.2692472663):0.8843956152,5:1.62313744):0.1988869363):0.3601295728,4:0.2535442907):2.080710503,38:0.8143786352):1.685841057,31:0.2766204742):1.101746554,(36:0.3610551417,2:0):0.5860971953):0.3847467688,1:0):2.261207141,3:2.118758679):0.2928499901,35:3.907489962):1.373540232,14:1.363632732):10.08518501,((29:0,10:1.894521957):0.2865174361,30:0.9844750845):0.578886026):1.050069711,(13:0,(11:0.4442121407,37:1.341065355):2.618969621):0.7269735202):0.2823863537,(33:0.9884665269,32:0.5145867727):1.91974161):3.295217292,12:1.43354215):0.8150104042,((((18:2.835311739,(17:0.7078611788,24:1.874680618):0.5292637059):0.1800333077,((19:3.169250866,16:1.185526698):0.2031392248,23:0.7390543947):0.3640361548):0.9210807863,28:1.643750195):0.691107528,((22:1.409014717,20:2.59183631):0.1715302811,21:0.7468261103):0.04591735815):0.9876571523):1.787754341,(26:1.326655308,25:0.08000713245):0.379731408):0.7277992134):5.569454131):0;
	TREE * UNTITLED = [&R] ((34:0,(15:5.219403546,27:40.78458837):2.349991811):1.893178772,(39:0,((((((((((((((((8:0.03242966691,9:1.446636282):1.68509373,((6:2.925214742,7:1.758962694):1.783901908,(5:2.929460795,4:2.420085468):0.05997050822):0.6223998708):2.016996264,38:0.06977896308):1.186797168,31:0.3966802703):0.7337054395,2:0.556680065):0.2883360386,36:0):0.8835084604,1:0.4436212083):0.6932851206,35:2.347122011):0.4922182796,14:0.2568424324):0.0009172394586,3:2.158482713):10.05361742,10:0.7074056727):0.6444044635,29:0.5729278548):3.478372109,30:0.1021717127):4.887368519,(((((((((18:1.529519451,17:0.228726036):1.067463362,16:1.193236982):0.2337677832,(23:0.333658808,24:2.019857719):0.9250968082):1.317477731,19:5.620081508):0.5668581231,28:2.878088945):0.5021304195,((22:0.6675686487,20:3.323096211):1.282366274,21:1.424145746):0.3473581909):0.4354320481,(33:2.469261893,32:2.356044523):3.367697474):0.6642072098,12:2.841894753):0.4936272997,(13:0.6667005002,(11:0,37:0.8367634436):5.924784154):3.49595043):0.10774489):0.8543686531,25:8.875811238):0.5446723749,26:0):4.276063018):0.8803439828):0;
	TREE * UNTITLED = [&R] ((34:1.317680381,15:2.471559951):0.9489569713,(39:1.414158889,(27:40.67867467,(((((((((((((((((8:0.5571663242,((6:2.089485917,7:0.08821575925):0.5565903139,9:0.5113124895):0.8367795145):0.3429036371,5:1.301571413):0.02284080388,4:0.630200867):2.597130513,38:0):1.522657881,31:0.1678572328):1.449515249,36:0.6661230097):0.3065770197,2:0.6311304834):1.242244862,1:1.35592526):0.2470734593,35:1.828058956):1.170208117,3:2.396958591):0.8309991684,14:0.9793717386):10.63332339,(29:1.098922057,(30:0.7688480921,10:1.61278182):0.08300745195):0.4724419066):2.918630146,((13:0.5358772829,11:2.043430575):0.02056430007,37:3.633319942):1.904826673):2.023809208,((33:1.604251815,32:1.636367257):2.287125932,12:0.1840046706):1.731354907):0.3509505527,(((((((18:1.213474305,(17:0.78581428,24:2.396184958):0.3380194876):0.4253785664,(19:3.705780505,16:0.3880240605):0.1209056659):0.1086006599,23:1.123704811):0.4397033369,28:1.484018058):0.5361054312,21:0.4301483509):0.124462707,20:3.092605036):0.3081644808,22:1.043363608):0.7101581358):0.7696960625,25:0.9535768037):1.341836175,26:2.040550145):2.157788511):0.6788308014):2.758337325):0;
	TREE * UNTITLED = [&R] ((34:0.7324463351,(15:1.538329485,27:35.80815086):6.703529796):1.352275632,(39:1.333263521,(((((((((((((((((8:0,9:0.1390958936):0.8668520632,(6:1.312246267,7:1.319827997):0.554849985):0.7066144431,5:2.004700725):1.092395699,4:1.694267953):3.195357901,38:0.2028433224):0.4063685547,31:0.652922716):2.338681842,(36:0.04659953819,2:0.701437637):1.480820174):0.5343099498,35:2.291884418):0.7530529748,(3:0.6092890575,1:0.5386675896):1.490374627):2.715039731,14:2.511223519):9.728139512,(29:0.4301546169,(30:1.079208407,10:0.6106110275):0.01441215427):2.328859602):1.500523205,(13:1.372277636,(11:0.642981184,37:4.7903615):0.2327027814):0.8616414552):0.5493859854,(33:0.6733809236,32:4.418426701):1.731800931):0.6135274941,12:0.6215530279):5.15680687,(((((((18:1.380589629,17:0.8335901655):0.05137488571,24:1.947583298):0.5386990905,((19:2.709130712,16:0.9513726525):1.144507069,23:0.9164336182):0.5697106784):0.5642445347,28:1.775116808):0.5991692456,21:0.4587679145):0.4692232219,20:3.139475977):0.6480983727,22:1.949428206):2.916846307):0.7722985986,25:0.6927352579):0.4452546277,26:0.1061778138):1.873470137):0.8845105906):0;
	TREE * UNTITLED = [&R] (34:0.5097943682,(15:2.225347485,(39:0.2509128353,(27:39.89885837,(((((((((((((((((8:0.5859054299,9:0.7529597168):0.5955785119,(6:2.486884561,7:1.950850734):0.9137828852):0.3989875265,5:0.8243797522):1.499316586,4:3.638266668):0.5951354017,38:0):1.780898479,31:0.4354846304):1.848976726,(35:0.893377756,(36:0.3087473673,2:0.4776343817):0.6756350095):0.3853943257):0.8114365533,1:1.07747119):0.5044892328,3:2.307508485):3.533401314,14:3.440123232):9.330317543,(29:0.3201033799,(30:0.6784162964,10:0.5340067424):2.135478114):0.7079958005):1.186772797,(33:0.9841403935,32:0.145260357):1.412684726):0.4669610036,12:1.904253432):0.1281405107,(13:0.5481706168,(11:0,37:0.1482490076):4.076317313):1.972841931):2.73517754,(((((18:1.468406946,(17:0.6938392983,24:2.810286119):0.2421903764):0.3149667302,((19:2.951612362,16:0.6169929598):0.7348724811,23:0.9269935203):0.05809603688):0.5022722959,28:2.608168587):0.5102283109,(22:1.458373301,20:2.464787371):1.072201069):0.2335393536,21:0.6167099068):1.121887465):0.713888768,25:9.214393109):1.503689428,26:0.1360434505):1.108972281):1.87503685):1.850762817):0.7728868653):0;
	TREE * UNTITLED = [&R] ((34:0.4040056978,(15:2.319370659,27:35.21410633):7.470332845):0.4777764603,(39:0.9560882248,(((((((((((((((((8:0,9:0.3554775769):1.790359032,(5:0.9632539193,4:1.464867652):0.6617954469):0.1482069844,(6:1.458177597,7:0.06655001979):3.266752545):1.356210918,38:0.5781981224):2.445159026,31:1.053129245):0.6827250306,2:0.6506295836):0.9275946471,36:0):1.320514891,35:3.086360419):0.1093353248,1:1.957289284):0.8175473399,(14:0.7801577818,3:2.365144961):0.2706138387):10.58544666,((29:0,10:0.2642699876):1.508037468,30:1.005775372):0.2333440485):2.6630781,(13:0,(11:0,37:0.5583068794):3.315922464):1.035028205):1.164397475,(33:1.618591403,32:0.8509116982):2.589070441):0.7494032463,12:2.021764161):1.94147778,(((((18:1.961090361,(17:1.094731995,24:1.800405545):0.4372044403):0.2447608126,(23:1.16168677,16:1.407984227):0.04300129742):1.461008618,19:6.029133122):0.4641676355,(22:0.5161238168,28:3.25693654):0.9339887621):0.08948331482,(20:2.894529429,21:0.6203674485):1.008244146):0.7634358928):0.2525908462,25:0.9284696606):2.715702041,26:2.466582921):1.866194653):1.11818293):0;
	TREE * UNTITLED = [&R] ((((34:0.03145179577,27:41.60014556):0.4846233012,15:8.865383531):1.944700404,39:0):1.940720172,(((((((((((((((((8:0.8304125448,((6:2.910833735,7:1.544604953):0.3838820901,9:0.1958096143):0.2842306686):0.09098619843,5:1.021338142):1.35076999,4:1.207128786):2.036950258,38:0.4545292076):1.227974617,31:0.339251064):0.9679454781,2:0.01673269445):0.9050673761,(35:0.641974148,36:0.4640460854):0.8293380119):1.928694454,1:2.550365417):0.1225666396,3:2.72614337):0.5833007105,14:0.3019470811):10.86541363,((29:0.1872255475,30:0.4698099386):0.3068079971,10:1.945161174):0.1494694019):2.909011484,(13:0,(11:0.1549997284,37:2.189280355):3.13745503):0.8442302807):0.6942159151,12:1.501669214):0.3072480425,(33:1.082523899,32:0.162675698):2.904838392):2.898577418,(((((18:1.46467893,19:1.620644321):1.690798391,23:0.3458723383):0.6761506185,(16:1.026898414,(17:0.4746196353,24:0.6633228719):1.039988138):0.04100866471):0.8317439993,((22:0.04216179507,28:0.4744622692):1.007759234,20:0.8195368137):1.506462056):0.6007758704,21:0.4731621087):2.081939982):4.350096602,26:5.261419055):0.06124436756,25:3.241521736):3.71989995):0;
	TREE * UNTITLED = [&R] ((34:0.2037266133,(15:1.326656107,27:38.40912118):4.368705595):2.881336345,(39:0.1812485067,((((((((((((((((((8:0.5402217108,9:1.608804398):0.5899648244,(6:1.610974196,7:0.4896386894):2.929097207):0.7724638523,(5:1.702968041,4:2.022541184):0.0539987418):2.306633904,38:0.1335397917):0.6793558782,31:1.004305987):1.106564359,35:0.9891850374):0.9130247577,(36:0.263577532,2:1.798542548):0.3891086604):1.706005702,(3:0.8965753339,1:0.3338250403):1.915817576):2.925999564,14:3.306527481):6.755245578,10:0.7874044705):0.547019906,30:1.042324674):0.8959866322,29:0):3.294484377,((13:0.4888357355,37:4.015914126):0.1676449093,11:0.3926707446):2.551354955):0.07655353958,(33:2.699049262,32:1.47314035):1.690749892):0.8572304131,12:0.162475726):2.537848803,((((((18:1.028657091,(17:0.4447119136,24:1.000263952):0.6143240152):0.4073001776,16:1.542269521):0.397876537,19:4.455425483):0.4834729455,23:1.787486898):0.827112989,28:2.589665461):0.4226038612,((22:0.3041734037,20:2.679363422):1.908960253,21:1.070421222):0.2517882249):1.422440927):2.131041667,25:0.7640944712):1.310988221,26:1.640442448):4.351545317):0.05127443946):0;
	TREE * UNTITLED = [&R] ((34:0.7812407355,15:3.797811455):1.759046675,((39:0,((((((((((((((8:1.752234624,9:1.278826301):1.333899048,((6:0.5640660192,7:0.979083031):0.5534242976,5:1.522366262):3.091924329):0.02360894809,4:2.885730663):1.36920081,38:0.9495127144):1.138924567,31:0):1.811040745,(36:0.03082086413,2:0.2607705034):0.53351101):0.6729509726,1:0.5641560053):0.9606584552,(35:2.23690738,3:0.8293887904):0.3800152801):2.025690266,14:1.405446896):10.95164575,((29:0.9231914734,30:0.52178158):0.008834040755,10:2.45220659):0.6818423626):3.568053164,(((33:1.070227172,32:2.155046011):1.554034091,12:1.299734629):0.3866530372,(13:0.3832080421,(11:0.9707326471,37:0.6000105813):5.157727207):0.9099962705):0.8045238339):0.146256993,(((((((18:1.265401258,17:0.8232311387):0.02255291766,24:1.259314957):0.1794809049,(23:0.2992143832,16:1.325400611):0.1817784851):0.06721528692,19:3.529180848):0.7379439374,20:1.621155314):0.2280853137,22:0.6224937674):0.3124062394,(28:2.608007267,21:0.3767957103):0.05906071289):0.4553470924):0.7907309272,25:0.401595846):1.141639607,26:1.002963509):2.904804598):3.11054798,27:43.57340845):1.695258409):0;
	TREE * UNTITLED = [&R] ((34:0.7554924105,(15:0,27:35.93665445):6.977265074):2.491055223,(39:1.165222979,(((((((((((((((((8:0,9:1.00272291):0.5522781325,5:3.540940402):0.2876763884,(6:3.772893092,7:1.735188284):0.7182941594):0.2012421991,4:1.974681714):1.113690342,38:0):3.114354901,31:1.185122785):1.121793172,(36:0,2:0.0670623441):1.159590155):0.5307649107,35:1.409573099):0.3662754562,1:1.170439352):1.837310536,(14:0,3:1.581257397):0.8449863397):11.4376838,(29:0.5116975632,(30:1.27747189,10:0.6721763227):0.6471314054):0.9926996922):1.533140183,12:1.018678987):0.208055398,(33:0.5747700911,32:1.840320919):1.093671306):1.019803952,(13:1.931576082,(11:0,37:1.793841053):2.430097498):1.600270528):3.713044031,((((18:0.6530059849,(17:0.7105059777,24:1.433495361):0.1121272451):0.4772112333,((19:3.582191408,16:1.559985145):0.3939267391,23:1.232269676):0.1288054426):1.507906475,28:2.964509092):0.1678357066,(22:1.81415423,(20:3.789715038,21:0.6272499073):0.1740208303):0.7088601678):1.874049336):0.7436956054,25:0):0.2378166651,26:1.326828044):5.230247881):1.097357905):0;
	TREE * UNTITLED = [&R] (((34:0.08628285352,15:4.784083299):2.286295412,39:0):0.2597699781,(27:43.57101634,((((((((((((((((((((8:0.3820915847,9:0.8425871743):1.171794045,(6:2.770224609,7:1.522944609):1.059730268):0.5094246652,5:3.670613003):0.4188373802,4:1.791068661):3.391227707,31:0.684601818):0.02245387649,38:0):1.855896148,35:1.589823051):0.3178002993,(36:0.1607994056,2:0.0822981639):1.584258508):0.2706460967,1:0.6532679543):0.4045861425,3:1.106428485):2.186055214,14:1.128077227):8.611782328,30:0.7076454901):0.8039704981,10:1.182635):0.4686677226,29:1.791387975):2.560944122,(13:1.208171847,(11:0.167352391,37:4.067445834):0.4747119761):0.2960099295):0.575694191,(33:0.3613896504,32:0.8193638632):2.534282782):0.2109487718,12:1.543891465):2.459546304,(((((((18:0.9018042342,(17:0.5415811552,24:1.635158176):0.3215756689):0.5894439774,19:4.22232895):0.1567670421,16:0.6260168079):0.03303803304,23:1.062886709):0.5391133393,28:1.424863183):0.5192505964,(22:0.9048260217,20:1.517451865):2.142527802):0.2561939583,21:0.3880946236):1.088815287):1.817539573,25:1.244168531):0.3286365242,26:0.11149734):4.73641669):1.186461507):0;
	TREE * UNTITLED = [&R] ((34:2.373834071,(15:0,27:34.97848429):10.61303111):0.5724610396,(39:0.4959333683,((((((((((((((((8:1.477090419,9:2.310340327):0.6606413429,(((6:1.980470036,7:1.033987374):3.718413877,4:1.472228817):0.3887747027,5:1.620949409):0.1099789318):1.393413765,38:0.2323760892):0.8441251411,31:0.261560658):1.425224598,(36:0.0807286757,2:0):1.018396043):0.5305844453,1:0):1.16551423,(35:2.248508542,3:1.476163059):0.2358659387):0.8762665985,14:0.5556689954):9.440367289,10:0.1821111556):1.060424826,(29:1.045518442,30:0.6332221862):0.1794614082):1.840867641,(13:0.1165754617,(11:0.3659101318,37:3.77427476):0.09154190575):0.5389159262):1.886998587,(33:0.4850864707,32:1.523914574):3.739938978):0.158330765,12:1.21712228):3.190771911,((((((((18:0.8418227641,17:0.5363188979):0.01751694807,24:1.389189612):0.2598205147,16:1.36278745):0.02280690989,23:0.5465812478):0.5815739301,19:3.892823763):1.274280211,28:3.14711559):0.1490542702,(22:1.133560785,20:0.7693655722):2.746647562):0.2106113282,21:1.029690999):1.279975938):2.484893973,25:1.299846751):0.7721458782,26:0.4509025186):3.024001603):2.596977192):0;
	TREE * UNTITLED = [&R] ((34:1.219813218,(15:1.149596729,27:37.3583867):5.952026378):3.019492455,(39:0.2787039484,((((((((((((((((((((8:1.481256903,9:2.210807965):0.5791691567,((6:1.772085146,7:1.700979504):1.018157586,5:1.110331752):1.072151772):0.1006883628,4:1.724533361):3.354513064,31:1.164137428):0.07007811984,38:0.411072862):1.342280448,(36:0.01224691817,2:0.5368350648):0.7658822005):0.421714115,1:0.4244991402):0.5965874604,(35:2.454262526,3:0.8827391344):0.217043592):3.011579447,14:2.525421812):6.177681645,30:0):0.6378687677,29:0.5240919035):1.040720503,10:0.5377444905):0.9476829618,37:2.858016913):0.2998738928,11:0.830187173):0.2554480412,13:0.1865041754):1.382153293,(33:0.9965803777,32:4.566582886):0.5529135036):0.385911024,12:0.5644844789):3.903636352,(((((((18:0.9462785663,17:0.433422561):0.5896029892,16:0.8305343309):0.3409890277,(23:0.8972310738,24:2.765709313):0.4417232751):0.3012180128,19:5.14696242):0.05746907212,20:2.759480165):0.1941844242,21:0.301773688):1.028888132,(22:0,28:1.27991236):1.917693192):0.5322787819):2.259238923,25:4.242994685):0.9049777187,26:0.06200312655):4.249632964):2.201509269):0;
	TREE * UNTITLED = [&R] ((34:1.099423367,(15:3.545305087,27:33.44676437):9.395517946):3.415657194,(39:0.3324125236,(((((((((((((((((((8:0,9:1.596991313):0.19732186,(6:1.614695354,7:0.290406217):1.405183285):1.693585093,5:4.791087611):0.9101739589,4:2.6055708):1.330914385,38:0.2065635749):1.214598087,31:1.274902501):0.7046702288,2:0.6402177015):0.3982302041,36:0):1.694249769,1:1.957347623):2.169127809,35:4.970916222):0.5766519058,(14:1.012648952,3:3.110769701):0.9831533646):7.924946486,10:0.3417383315):2.214124649,(29:0,30:3.767315797):0.8061837875):2.895799339,((13:0,37:2.795214299):1.236173936,11:0.3723557769):2.383047853):1.468923068,(33:0.6635653118,32:1.122967744):5.048338053):0.711150545,12:3.093129446):0.8453333416,(((((((18:1.81668973,(17:1.098410073,24:1.363368552):0.2776248903):0.2166865297,16:1.591958327):0.06174551471,23:1.189130861):0.7857820636,19:4.724605171):0.5881980205,20:3.126525526):0.5473324562,21:0.6159661303):0.0168755863,(22:0,28:1.393475686):2.104280144):1.563104268):2.655746703,25:1.036999829):0.2979106476,26:1.922487742):4.010227879):1.414674627):0;
	TREE * UNTITLED = [&R] ((34:1.491260721,15:3.913772184):1.212760866,((39:0,27:41.36200788):0.8309840513,((((((((((((((((8:0,9:1.002601083):1.015206606,(((6:1.139853142,7:1.016917631):1.57744139,5:1.499877344):0.5061176116,4:1.466110129):0.1292927275):2.93205946,38:0.8232550697):0.6704148935,31:0.3035324121):0.8360405777,36:0):0.2757365518,2:0.4556363329):1.596081061,1:1.380352967):0.2674411036,(35:2.163254358,3:0.9952710935):0.584018464):1.486223248,14:1.185788989):10.92493451,29:0):0.3407611017,30:2.367197021):0.430673994,10:3.276647916):1.114036205,((13:0.1164797085,37:2.658857401):1.310419516,11:0):0.7996294522):5.060341684,(((((((((18:0.2641635508,(17:0.5483963955,24:2.406768072):0.2670424658):0.2808403228,16:0.8276040675):0.02899927582,23:0.8120440859):0.6233673003,19:4.788501029):0.7615410812,20:2.454017684):0.3504901831,22:0.6674953216):0.389823822,21:0.8568876293):0.07671579944,28:2.371373228):1.279483859,((33:1.404656051,32:0.9712439577):3.952691517,12:2.751977474):0.7394891597):0.7598674081):0.8854134285,25:0.9852335392):1.642641168,26:0.9998466215):1.431618123):2.003200247):0;
	TREE * UNTITLED = [&R] ((34:1.527098507,15:3.306398815):1.218207709,(39:1.236218057,(27:40.61621299,(((((((((((((((((8:0.452969203,9:1.151373147):0.3146646865,(6:3.00630727,5:0.777479347):0.3700837631):0.0174498656,7:3.477555232):1.095184175,4:2.447055666):2.279875334,38:0):0.5004969342,31:0.8185431326):1.191423125,(36:0.03637965837,2:0.07301735901):1.12201372):0.9308601208,1:1.1990044):1.788995897,(35:3.141553246,3:2.303850308):0.2376178294):1.20699921,14:1.966925215):8.68347657,10:1.140691075):0.98694998,29:0):1.767272594,30:0.175846801):1.870516392,(13:0,(11:1.466109472,37:2.588413117):3.326493753):0.6707101929):2.186436916,12:2.49513914):0.705542746,((((((((18:0.4594257514,17:0.3394197253):0.1865250208,24:0.9234229414):0.2864648305,16:0.9381068717):0.09058652719,23:0.5065038462):1.312498248,19:5.089879206):0.6401830982,(20:3.96018654,21:0.5900304702):0.2414961293):0.2917332783,(22:0,28:1.266623474):1.579437798):0.7194535052,(33:0.6411581097,32:0.7742533564):4.486835936):0.6400804971):2.045712041,(26:0.6887661039,25:1.407428767):1.683772994):1.230397328):1.62627683):2.83912795):0;
	TREE * UNTITLED = [&R] ((34:0.05604521506,15:3.468967808):2.016472027,(39:0.02324349415,(27:41.63608725,(((((((((((((((((8:0,9:0.8983910564):0.3296930355,(6:2.638034821,7:1.060748107):1.671689904):0.9476109594,5:0.990986343):0.5904560114,4:1.79336501):0.7834809832,38:0):1.779161205,31:0.3026941769):0.2014907814,2:0.08941112816):0.1789217201,36:0.3576407644):0.6285572126,1:0.1499857879):1.245352116,(35:1.610537472,3:0.6868998285):0.6895229321):1.597828373,14:0):14.15005581,(29:1.622846439,(30:0.5650951427,10:1.70781976):0.9056267415):2.770780173):1.075393753,((33:2.416648297,32:0.7799979033):2.257253404,12:1.915011743):0.09617700277):1.073720149,(13:0.9918261971,(11:0.2350239825,37:3.306241659):1.500059782):3.841491804):0.4589078385,((((((18:3.675689203,(17:0.2414666001,24:1.273666637):0.3152877151):1.365520141,16:2.422421367):0.147155207,19:4.563600132):0.1044282679,23:1.676669363):0.85619172,((22:1.101109823,20:3.855922899):0.1478972279,21:0.491285727):0.08030397489):0.1602294481,28:3.550515304):0.5365589979):1.392925203,25:4.17080597):2.560327574,26:0.2546040213):1.054588568):2.085673182):1.575899399):0;
	TREE * UNTITLED = [&R] ((34:0,(15:0,27:33.95148691):9.751573812):0.8874940929,(39:0,(((((((((((((((((8:0.7625285158,5:0.379402867):0.06208445303,((6:1.444679154,7:1.315427393):1.182767368,9:0.1946109459):0.5074596502):2.046730434,4:1.541821226):2.073874841,38:0):0.3373350218,31:0.2537212399):1.592653553,(36:0.4013490813,2:0.5796781791):0.3801784475):0.1890300526,1:0):2.619093602,35:3.651724168):0.4959031625,(14:0.6104433813,3:2.831787368):0.9075597306):7.072799572,30:0.3409672255):1.044886446,29:0.3457065309):1.224620806,10:1.100945615):3.303346934,(13:0.06802240658,(11:0.3620343652,37:2.144183431):2.861943149):0.2449062749):1.070322161,(33:1.650118794,32:0.497366658):2.238363571):1.012631688,12:0.6788705871):2.154804615,((((((((18:0.9069895281,24:1.889814363):0.2965595341,17:0.507193657):0.3698333164,16:0.950306182):0.2163607224,23:0.4172712487):1.00094003,19:4.796677863):0.4585543868,28:1.489323704):0.2601630278,(20:3.747677925,21:0.6043623948):0.1413314092):0.6321383575,22:0.647969345):1.297217):0.8596724954,(26:0.3477129982,25:2.715041679):2.704774564):5.138443389):1.147288334):0;
	TREE * UNTITLED = [&R] ((34:0,((39:0.002748799978,27:40.58664781):2.298378509,((((((((((((((((8:0,9:0.7726395087):0.8405469514,(((6:2.656637458,7:0.4711473149):1.334088646,5:0.8502647871):0.03606858446,4:1.141400625):0.6699675073):2.215516061,38:0):1.131469872,31:0):2.169197029,(36:0.219853163,2:0.1718180375):0.6887579709):0.9646753339,1:0.7031800051):0.4866370814,35:2.349506028):0.4781000261,3:2.126146738):1.224096022,14:1.138850785):11.917205,((29:2.875476639,10:1.95421601):0.4119747913,30:0.241487467):0.620562099):1.707876681,((13:0.6298981781,37:4.489231271):0.3788498427,11:0):1.67022053):0.4732390938,12:1.286134684):0.3288793561,(33:1.222711021,32:0.9007502617):2.392035643):1.898713216,(((((((18:1.284371429,(17:0.4483892269,24:1.184699769):0.5955210396):0.08003451672,16:1.234391083):0.1856266007,23:0.7281560716):0.631462906,19:4.734372833):0.6757159232,20:1.976600351):0.08835284425,21:0.4861195998):0.6895818365,(22:1.421220816,28:1.578290658):0.6662449903):0.7672720671):0.8577206768,25:1.148546658):0.4257205438,26:0):4.757717236):1.967625011):0.8330351725,15:4.997910741):0;
	TREE * UNTITLED = [&R] ((34:0.5428898048,15:2.136030736):0.784559814,(39:1.689574736,(27:41.24625741,(((((((((((((((((8:0.2694433567,9:1.156574976):0.6215564896,(((6:1.211297419,7:1.542987589):0.913621134,5:2.675723159):0.2253242562,4:1.203901491):0.5945145729):4.541017131,38:1.372265599):0.2377801291,31:1.223719214):0.4802187005,2:0.2499038841):0.4733852331,36:0.2282030878):0.6540244637,35:1.576107481):0.02511436729,1:0.2894946473):1.543282347,3:2.086543852):1.479608252,14:1.866860563):9.423017812,10:1.790781329):0.7091165715,(29:0.7554444166,30:0):2.021181067):3.473883577,((13:0,37:3.232026431):2.769472859,11:1.416128323):0.8446427451):1.18799024,((33:1.33139908,32:1.713089112):2.485910765,12:0.4444842864):0.4980337049):1.786890298,(((((18:1.331399213,(17:0.1424961012,24:0.7323446215):0.2369318138):0.5790654699,(23:0.5085382796,16:0.6496001055):0.1188353939):0.2606074469,19:3.74385311):1.189429279,28:1.469915625):1.156246815,((22:1.9380834,20:2.89914117):0.02582667529,21:0.6046392207):1.028773285):1.235161847):0.73841824,25:4.185435249):1.017714899,26:3.625335131):1.90102969):0.7691685665):2.111574891):0;
	TREE * UNTITLED = [&R] ((34:1.200321997,15:4.025880237):0.7570145264,(39:0,(27:41.39157352,(((((((((((((((((8:0,9:0.2463605253):1.571185559,(((6:2.24363649,7:1.387951486):0.871712585,5:0.5985348066):0.4885775773,4:0.4721810477):0.366903472):1.210331652,38:0):2.737063822,31:1.362787794):1.202742441,35:1.251837021):0.4428504838,(36:0.04475278869,2:0):1.655530141):0.7715222232,3:1.503420198):0.5419421228,1:1.920755632):1.70643991,14:1.116079243):8.604955335,30:0.6555288642):0.6468357196,(29:0,10:0.9751403112):0.3302529252):1.387926841,(13:0,(11:0,37:2.3012676):0.2070273949):0.7453569271):2.487056643,12:2.121181844):0.1989468987,(33:0.7362510587,32:1.623268798):2.346443219):2.482766564,((((((((18:1.598945111,17:0.7582312507):0.2062826409,24:1.613885899):0.1824497001,23:0.5646140554):0.01535978362,16:1.050356851):0.6185967298,19:4.060691588):0.3764324743,(20:1.301734956,28:1.971068484):0.3992448084):1.006451079,22:1.103831977):0.6187567904,21:1.484803892):0.4225409934):1.45859633,25:2.034243832):1.437438192,26:0):1.57734855):0.5935402675):2.346628693):0;
	TREE * UNTITLED = [&R] ((34:0.3019695173,(15:3.920405271,27:36.16200228):8.08568683):1.2560974,(39:2.213345952,((((((((((((((((((8:0,9:0.2742990607):0.5007832108,(6:2.01298416,7:0.5829703545):0.8128772355):1.002049368,5:2.026740413):1.237127963,4:2.222687779):1.110002845,38:0.1131362754):2.032643963,31:0.03815605366):1.134850926,(36:0.1783086278,2:0):0.3167209895):1.064580214,3:0.2698625928):1.380593846,1:1.737185895):1.150326027,35:4.001232288):4.33124437,14:5.551186161):6.220740759,((29:0,30:0.5527199401):0.04129591141,10:0.7864520593):1.483039238):1.21270982,((13:0,37:3.200780215):0.2091527146,11:0):0.5334881931):0.7009693566,(33:2.047936593,32:1.051223107):0.8217282212):2.620970956,12:0.3159027832):1.017921543,(((((((((18:1.083418571,17:0.3049442848):0.7980885148,24:2.759201749):0.4752052527,23:1.161216462):0.1586092172,16:1.811216717):0.2323350411,19:4.763744745):0.7189979562,20:2.646265914):0.1691431039,28:3.100290179):0.01659266168,21:0.8861449174):0.4119355949,22:2.668657098):0.3855350722):1.657272971,25:0):2.228434696,26:1.533590592):4.370546352):0.7667535784):0;
	TREE * UNTITLED = [&R] (((34:0,(15:5.535141499,27:35.88375656):5.58368637):1.879774842,39:1.307741351):1.465764324,((((((((((((((((((8:0,9:0.3169668258):0.6611510787,7:2.700975962):0.4674581784,6:2.17905368):0.06045082516,5:1.614361914):0.7177937105,4:1.192227375):1.68859253,38:0):1.805191223,31:0.2811872013):1.90689593,1:0):0.6138147344,(36:0,2:0.1738522):1.686000625):0.9635804071,(35:1.705443897,3:1.188280706):0.5465617852):0.5553621752,14:0.3001522313):13.63786972,((29:0.6857296136,30:1.557055014):1.089623935,10:3.770403581):0.1749645383):0.2216049978,(13:0.6875958229,(11:0,37:3.802687414):0.01393217522):0.9220883269):0.2879087965,(33:1.517952153,32:0.6231489427):1.017365017):0.4684489092,12:0):0.2816984668,25:0.420511199):3.077796606,((((((18:2.186827636,(17:0.2997239924,24:0.5927482695):0.5723926674):0.1002707201,(19:3.493822836,23:0.3679444966):0.2082765672):0.1762229833,16:0.6918501044):0.6599461519,28:0.699124991):1.128201298,(20:2.728287167,21:0.8744143234):0.04798123835):0.0293702009,22:0.1297917344):1.751824844):2.935754109,26:0):4.415308201):0;
	TREE * UNTITLED = [&R] (((34:0.2613545932,(15:1.3175928,27:36.48681681):6.291314624):1.479438924,(((((((((((((((8:1.404918433,9:1.434755259):0.4754175834,((6:1.245814725,7:0.5262162243):1.849130153,5:1.165153956):1.454396236):0.6119882577,4:1.774294783):0.6664652843,38:0.5609031718):1.549149135,31:0.1493736514):2.283708008,((36:0.2273174551,2:0.2111737906):1.173421212,1:0):0.1522512415):3.091274583,3:3.642841031):0.5789946413,14:1.371305068):2.521910779,35:7.77461244):9.260895257,((29:0.5681210262,30:1.647169836):0.9315135036,10:3.333716613):0.3643905379):2.140023326,((33:0.4139949593,32:1.383013909):3.052852363,12:1.08568349):0.4208855697):0.4060814193,(13:1.715584048,(11:0.8554183288,37:5.449885695):1.282278094):1.603808036):1.268326982,((((((18:3.075548383,17:0.1526401486):0.5309050343,24:1.432890773):0.6970747127,(23:0.5328865198,16:1.229533246):0.5366716797):0.2469999593,19:4.628108999):0.5248124455,28:2.822109555):1.215750869,((22:2.026295867,20:2.102876241):0.4207115851,21:0.4616187377):0.3686462569):0.7051376898):1.593468,25:0.6826363639):2.096368446,26:0.1378639666):3.611309395):1.276005636,39:0.167327264):0;
	TREE * UNTITLED = [&R] ((34:0.8129482886,(15:1.975430272,27:34.90254821):10.85384004):0.9511744203,(39:0,((((((((((((((((8:0.2087121092,9:0.7049792017):2.171545106,((6:1.780904111,7:0):4.108691993,4:1.273799535):0.1533966055):0.2951973889,5:2.118209911):1.810475935,38:1.388264477):0.9987121211,31:1.063465899):1.961720943,(36:0,2:0.02497357698):2.041618462):0.8750510513,1:1.603057479):1.032499384,((14:0.5586703773,3:2.579722885):0.2934156022,35:3.496769835):0.009242367137):9.966973754,30:0):0.2473739479,29:1.577391395):0.2972521245,10:1.479446052):2.108729945,(13:0,(11:0,37:2.885497989):1.831832563):0.3897384589):1.855229478,((33:1.677761972,32:0.2364061795):1.969031336,12:0.8685074495):0.8330625242):3.443621932,(((((((18:3.010420027,17:0.8950569858):0.3820312594,(16:1.536275557,24:1.9115259):0.2886814796):0.1116637331,23:0.9805135508):1.007773337,19:5.317122787):0.8887304207,28:2.735880367):0.753182304,21:1.364850781):0.01220977556,(22:2.493348189,20:3.214682491):1.427931762):1.158040471):1.523715807,25:1.075917556):0.4418584889,26:0):3.114189054):3.640915589):0;
	TREE * UNTITLED = [&R] ((34:0.8364141441,(15:0,27:33.90514085):9.510208269):1.874352402,(39:0,(((((((((((((((((8:1.296440616,4:1.464177957):0.3348908486,((6:1.262718526,7:0.9456520543):1.34146792,9:0):1.18123796):0.4511077779,5:0.9192734866):1.277178258,38:0):2.359163204,31:0):1.412105852,(36:0.05008725026,2:0):0.5690893288):0.4703361176,1:0):1.074493807,3:0.8153760515):0.4492778212,35:2.585553188):4.222617555,14:3.94010899):7.556971088,(29:0.03010270595,(30:0.9935210351,10:1.630402888):0.1164066708):0.5049436361):1.002827507,(13:0,(11:0,37:1.849113703):0.9098688026):0.8672865606):1.351534524,(33:1.043894957,32:1.851668261):0.7371986608):1.958758073,12:0.387446281):3.003286801,(((((((18:4.041827998,16:1.105814882):0.04687869674,(23:0.7214537176,(17:0.3843836196,24:2.249818426):0.6742456335):0.2895102315):0.6237476493,19:4.403292):0.1745777068,20:2.767506677):0.07691692678,28:1.301884138):0.3005151145,21:0.4504704644):0.2950194624,22:0):2.508935349):0.5736228616,25:1.49430197):0.6469676545,26:0):3.841356058):2.094084509):0;
	TREE * UNTITLED = [&R] ((34:0.5983481885,(39:0.9402098353,(((((((((((((((8:0.3352600843,9:0.9741970963):1.275274866,(((6:1.519924398,7:1.076589954):1.386164905,5:0.5352919832):0.600422589,4:0.4542303246):0.3770596953):1.200926456,38:0.2358467814):1.417928871,31:0.116573849):0.8381982613,2:0):1.490616205,36:1.100702126):0.7374583374,(35:1.000270634,1:0):1.233176179):0.621510613,3:1.5446375):0.985432846,14:0.7911170485):12.81887069,((29:2.772786535,30:1.567661424):1.658956118,10:3.222947244):0.7116253915):1.194515955,((13:0.03476918657,(11:0,37:0.7439987527):2.685745534):2.284188258,25:2.788010108):0.6397668105):0.8915517818,(33:0.6620349583,32:0.8025577042):3.070113418):1.78680883,12:1.487192036):1.073858084,(((((((18:2.065292002,17:0.2680576418):0.2454716944,24:1.888971573):0.6706793887,23:0.7534279504):0.4365859686,16:2.303003345):0.2936113158,19:4.440861038):1.178389461,((22:2.335488212,28:2.255012812):0.09003364174,20:1.664720011):1.127165218):0.4662880191,21:1.368261088):1.317451835):2.160161197,26:1.031481698):1.954861574):2.222646275):0.9535119321,(15:0,27:35.19870947):9.726635471):0;
	TREE * UNTITLED = [&R] (((34:0.4261161737,(15:8.126898937,27:40.5937356):1.492481753):3.536869342,39:0):1.203950268,(((((((((((((((((8:0,9:0.3647023981):0.7833038994,(6:3.198805212,7:1.935198701):0.3956591444):0.1599639103,5:2.563351725):0.5483209809,4:0.7280246986):4.141994035,38:0):0.4063343746,31:0.43261612):3.286935978,(36:0.4420617055,2:0.8541083745):2.087295416):0.2764347523,35:3.488219257):0.6042714134,1:3.271297263):0.9807604647,(14:1.300512225,3:3.5192952):0.2302210565):8.824620438,29:0):0.09831497236,30:0.751233394):1.008755854,10:2.274241636):5.63100993,12:1.051409561):0.08375488332,((33:0,32:2.037836777):4.709702236,(13:0,(11:0,37:1.053325498):2.897584028):4.166836099):1.32034361):0.5081326367,(((((((18:0.828819913,17:0.3945976104):0.7083295834,24:2.323011645):0.3620087586,19:4.07085891):0.4172009589,(23:1.007895845,16:1.091061992):0.5381840852):0.5880258672,28:1.433334807):0.7065416633,21:0.710124699):0.00121672608,(22:0,20:3.219879601):1.087486091):1.211148802):4.659334506,(26:0.7203829205,25:0.9360534329):0.2583316581):4.930878953):0;
	TREE * UNTITLED = [&R] ((34:0.3760892974,(15:1.595891302,27:33.86998356):8.825330455):3.229591531,(39:0.9349717456,((((((((((((((((8:1.079223895,((6:2.952191327,(7:1.085520427,9:0.454965822):0.9983229671):0.1999383634,5:2.082688049):0.3152740226):0.753919281,4:0.9836451379):1.366107004,38:0.6638255024):1.201544707,31:0.2379016003):2.025372314,(36:0.1061705467,2:0.08328607779):1.042367228):0.5986421112,35:1.345045935):1.046028106,1:1.861165157):0.5559544655,3:2.243099737):2.491178157,14:2.63542815):7.675844198,(29:0.2567423895,30:1.384624105):0.3877987713):0.6188958003,10:1.262227843):1.588245029,(13:0.4964307232,(11:0.2709612553,37:2.117649562):0.8528552646):0.3241458794):1.035453007,((33:0.4000734409,32:0.3912028064):1.466616551,12:1.187126534):0.4111096654):4.818083957,((((((18:2.004661211,17:0.4071503831):0.7161249598,24:1.844851609):0.5678306591,(19:3.854032938,(23:0.4869653851,16:0.9147010734):0.02888228666):0.8967096556):1.062147924,28:1.829051367):0.1998759266,(22:0.4469203686,20:3.273932665):0.4048990204):0.6819750799,21:1.091682359):1.203951501):2.548957975,25:3.314153366):1.028534932,26:0.3590054107):3.579127852):0.9807259244):0;
	TREE * UNTITLED = [&R] (((34:1.070751086,15:7.68298694):1.525645781,((((((((((((((8:1.234818569,((((6:0.5313560344,7:0.4483773344):0.5307262893,9:0.6231643434):0.1294486682,4:0.1797178264):0.8788218907,5:1.279855165):0.3066986957):2.956085921,38:0.6305552312):2.324186609,31:0.7470867093):1.183686808,(36:0,2:0.05662253075):1.35910345):0.5385949386,1:0.5896283925):1.607024784,(35:2.042365875,3:1.286502227):1.730389125):0.2730703791,14:0.4130989219):11.13267287,((29:0.6384129509,30:0.8775801249):0.3101873167,10:1.514900058):0.6515059628):2.486572275,(13:0.4623527335,(11:0.5297413268,37:1.933663449):2.493253266):0.6982866221):1.251767849,12:4.499730527):1.517182693,(33:4.639447575,32:4.459757841):1.378041786):1.163128053,(((((18:1.811609936,(17:0.2641344702,24:1.080953738):0.3455407499):0.3325649435,(23:0.7125495629,16:1.983048302):0.2725502125):0.1731764032,19:4.381638486):0.5370586756,28:1.965882895):1.904977526,(22:0.7879842004,(20:2.353823414,21:0.4941607317):0.5859352198):0.8220065517):0.8229902936):4.72842339,25:1.094371795):0.06896392485,26:2.10022434):2.355793267):0.001098677378,(39:1.010868723,27:41.12531925):3.725734595):0;
	TREE * UNTITLED = [&R] ((34:2.021447327,(15:2.965429597,27:41.09673583):3.5657117):0.9016884732,(39:0,(((((((((((((((((8:0.9941872552,9:0.7352020662):0.9607686636,((6:2.71562338,7:0.9363151862):0.7878250703,5:2.327557688):0.3440373083):1.95987125,4:2.039728116):0.7547370723,38:0):1.056719467,31:0.2349031011):1.783840989,(36:0,2:0.6018247805):0.406349936):1.025188779,35:1.582532834):0.4034558855,1:1.381728834):1.263296909,3:2.600669683):0.8207451357,14:1.290038767):11.4204272,((29:0,10:0.8488996052):0.5977880542,30:2.882646643):1.32060606):1.117950239,((13:0.6624892676,11:0):0.2177863677,37:4.176528231):0.5191910677):2.091535255,(33:0.6854868656,32:0.8405904787):3.529466936):0.1916251682,12:1.879183424):1.998727576,(((((((18:2.634680267,17:0.3082374754):0.8296148447,24:2.29822687):0.3042380861,23:1.114440109):0.5292100143,16:1.363955245):0.503743482,19:5.203691661):0.9752601877,28:2.434482107):0.3590022412,((22:0.2226036364,20:1.900047596):1.66433687,21:0.8024215267):0.5495541988):0.7914815243):1.442397743,25:0.6288894751):1.064947226,26:0.07880677283):4.171777279):1.473788738):0;
	TREE * UNTITLED = [&R] ((34:0.1261418729,(15:2.530374884,27:32.34272867):10.72243224):1.233884885,(39:0.3223558094,(((((((((((((((8:0.118739367,9:1.900724623):0.6656711679,5:1.94301756):0.4686041087,(6:2.626585521,7:1.840896798):1.372092681):0.4459948081,4:1.186666321):1.63368436,38:0.2357501405):1.252886716,31:0.1654056926):1.332403816,(36:0.7193471984,2:0.6145301047):0.1513572374):0.983041338,35:1.939065181):0.9351663498,1:1.359771246):0.803695386,3:2.092799845):0.4847913218,14:0.9781153798):11.5840249,(29:0.03800354975,(30:1.635487571,10:1.493744552):0.03525183665):1.119743075):1.058045867,(13:0.2147921646,(11:0.03413113888,37:3.164888066):0.2567221107):1.782148754):4.123621617,((((((((18:1.516972885,(17:0.03516687586,24:1.840493962):0.687597983):0.4390804309,(19:3.478714686,16:0.6399563973):0.3634464575):0.2974449313,23:0.9748473946):0.6843266527,28:2.451325866):0.4510490001,(22:2.395029641,20:1.090397291):1.017186436):0.1313534533,21:0.4516464503):0.7776976014,(33:1.052059287,32:1.298726695):3.595643156):0.4765739713,12:1.186611102):0.3513773517):2.776443542,(26:1.116805198,25:1.114230176):0.7034251664):2.395826221):2.015582205):0;
	TREE * UNTITLED = [&R] ((34:2.88046939,((39:3.035943463,27:43.0541271):0.4582399733,(((((((((((((((((8:0,9:0.4889101668):0.7050804803,4:0.2599587824):0.291699857,((6:1.036345423,7:0.5852267516):1.93822097,5:1.206804991):0.2414340187):3.018972531,38:1.328305314):0.5558403322,31:0):1.478970433,(36:0.427530333,2:0.04183842959):0.2492409675):0.4260388074,35:0.581873548):1.408540897,3:1.727558922):0.2482256596,1:1.50994256):4.870270035,14:4.205549465):7.433295492,((29:0.5107951512,10:1.705024314):0.5473153451,30:1.520010353):0.2295514677):0.8819331589,12:0.719152459):0.3764277652,(33:1.652961087,32:0.09175014166):0.4520972571):1.913803811,(13:1.168258529,(11:0,37:0.3133386906):4.939136171):1.593885853):2.629637207,(((((18:1.57459097,(17:0.09960296414,24:1.714985559):0.8222826484):0.5153121518,23:0.7967302673):0.4142858122,(19:4.459748113,16:1.249894387):0.07654888392):1.071797812,((22:0.4466247024,20:2.649058538):0.3964064089,28:1.726785751):0.5592951152):0.4039996334,21:0.9394299166):0.956153632):0.4144692176,26:2.818218714):1.571857123,25:0):4.483194849):1.006150155):0.7004089473,15:6.562668185):0;
	TREE * UNTITLED = [&R] (((34:0,(15:2.853473521,27:32.98609777):9.593278125):2.157191282,39:0):0.1722719208,((((((((((((((((((8:0,9:0.2789398387):2.233434663,(6:2.143857825,7:1.906277812):1.181015759):0.08594004704,5:1.406953352):0.4391763618,4:1.219738261):0.8192447375,38:0.3504520659):1.963029028,31:0.1549102493):1.10986187,2:0):0.1571271396,36:0.02768711986):0.8397067077,1:0):2.044642599,35:3.530341831):1.065722181,(14:0.08889036735,3:3.021132857):0.7335538528):10.68003634,((29:0.8808597864,10:1.630877071):0.143903424,30:0.7710443013):0.8736262349):1.833020984,(13:0,(11:0.9159519531,37:1.229321321):2.449949844):1.045571289):1.243557383,(33:0.6338294083,32:0.3429308915):3.648903777):1.52950356,12:0.5119712882):1.401788317,(((((((18:0.7232787757,(17:0.7900876164,24:1.559718191):0.338435354):0.3912088499,(23:0.9469280827,16:2.026378013):0.1224043212):0.4808630581,19:4.373288678):0.6151520675,28:1.962288901):0.3299663712,20:3.167112875):0.2062286184,22:0.1695363326):0.4317760575,21:1.282997263):1.081499712):2.046333887,25:3.027190303):1.726546618,26:0.2581569786):3.7905973):0;
	TREE * UNTITLED = [&R] ((34:0,(15:1.147390184,27:39.64295989):4.153322809):2.040530115,(39:0.388169818,((((((((((((((8:0.3794330989,9:1.059174562):0.4955765084,(6:2.126480512,7:0.8655976278):1.289141686):0.9040489515,5:1.314858622):0.0722940944,4:1.410167178):1.31709474,38:0):2.381324095,31:0.6621603424):2.281257459,(35:1.668815772,(36:0.01526810472,2:0):1.782316019):0.3341031514):1.161736591,1:2.580226505):6.109300404,(14:0.4237150777,3:2.363478476):6.319349355):5.216922956,10:1.780454537):0.3437568876,(29:0,30:2.71072911):0.906219863):6.411305071,((((((((18:1.894955103,17:0.4993689511):0.3218792702,24:1.913036296):0.2176503891,23:1.192697533):0.5894753329,(19:4.644790855,16:1.678348591):0.0541960479):0.9306066363,20:2.774548834):0.06263278153,(28:3.110406067,21:0.2272189317):0.1795250333):0.3022724607,22:1.641614034):0.6823430773,((33:1.727681929,32:3.321222352):3.651194296,12:0.4801738121):1.79869594):0.7029281248):1.27559744,(13:1.244203873,(11:0.9961409106,37:4.906570802):3.713090083):2.739195184):2.011137818,(26:2.651885244,25:13.71460533):0.7070900963):3.661256555):1.143832259):0;
	TREE * UNTITLED = [&R] (((34:0.5482414749,(15:0.173006184,27:33.17489687):8.829818525):2.754338712,((((((((((((((8:1.438274316,9:1.047488413):1.088606291,((6:2.474158663,7:1.448202654):0.6863658298,4:1.027002495):1.58445356):0.3044653852,5:1.397698289):1.127321074,38:0.7051780372):1.289919305,31:0):1.429398243,(36:0.4204961942,2:0):0.4461716419):0.2238800516,1:0.2269587495):1.20005095,35:2.262492736):0.2030910362,3:0.84128225):1.455887831,14:1.000606263):10.18098507,((29:0,10:1.066901725):0.2164159447,30:0.4439867015):0.2081430319):8.317266356,((((((((18:3.358042982,17:0.1822425938):0.3025103203,24:1.790674704):0.4634340968,(23:0.3890659427,16:0.5652131375):0.3291806713):1.045871571,19:4.607364465):0.4993368369,28:1.970597395):0.7093331805,(22:0.5498345415,(20:2.824404513,21:0.5284016956):0.3763861501):0.1825031535):1.127981081,((33:1.712584891,32:2.293882221):1.598357794,12:0.3975980912):2.409646554):0.09537832517,(13:2.9684334,(11:1.178892558,37:5.776344168):3.353464602):0.918954727):1.210264223):2.635406682,25:3.58122567):1.351101663,26:2.055785516):2.187220404):0.6742447044,39:2.500362442):0;
	TREE * UNTITLED = [&R] ((34:1.024567657,(15:0,27:35.77762605):6.778393224):3.39748486,(39:0.6135345959,((((((((((((((((8:0,9:0.9143509932):0.4807631246,((6:1.832778018,7:1.31772398):0.7704720581,(5:0.1768911785,4:0.7854742051):0.1707796183):0.3612596952):2.693745471,38:0.209698476):0.9517373555,31:0.5134220845):1.666185794,35:0.7136143552):0.9572630662,(36:0.09256122026,2:0):1.643062862):1.2521832,1:2.580055411):0.4984881163,(14:0.7309163826,3:2.143666728):0.05991845412):9.804978653,30:0):1.144959003,29:0):0.2403501448,10:2.511977572):1.72423976,(13:0,(11:0,37:0.6069156772):3.13429447):0.7892936659):0.7646105255,((33:0.7423832426,32:0.3397382299):1.466616162,12:0.5541534398):0.718273243):4.23208894,(((((((18:1.088815364,17:0.3351852475):0.2231453507,24:1.959455414):0.2694537839,(19:3.99460774,16:1.528036109):0.04996519425):0.2575384225,23:1.129739367):0.9516026264,20:2.336455433):0.607544593,21:0.5706048887):0.1626934158,(22:0.5411468387,28:2.5409142):0.2196821411):1.648294405):1.112397711,25:1.294588933):1.362909301,26:0.8274091494):4.182942639):1.478932307):0;
	TREE * UNTITLED = [&R] (((34:0.8436277766,15:5.648240207):2.263910083,(((((((((((((((((((8:0.4076847546,9:1.400407332):0.7635331397,(5:1.437138838,4:1.315076545):0.4610185647):1.111188145,(6:3.955682838,7:1.887010432):2.687116248):0.9111106424,38:0.1367943572):0.7139038496,31:0.4990964837):2.517872935,2:1.993918477):0.170777328,36:0.3782307584):1.278421912,1:1.722706653):1.077663526,35:4.387751725):1.273845231,3:4.989172474):2.286225732,14:4.372487605):6.926033036,29:0):0.1514445846,10:1.861226649):0.191482011,30:0.1966573277):2.904880689,(13:0.2581678743,(11:0.004287218163,37:4.116157615):0.191982503):1.7824525):0.9896540648,((33:1.339075021,32:0.5731658209):4.054119093,12:0.615377167):0.1457145037):2.642945828,((((((18:1.120114446,24:1.271640837):0.1261111253,17:1.035213272):0.4202762923,((19:3.201131298,23:0.4585313478):0.3571063367,16:0.6062659182):0.2448616341):0.8301901008,28:1.642590363):1.337252941,21:1.444026898):0.4213062332,(22:1.001248077,20:2.861638183):0.8462759157):1.152735009):0.7679332468,25:2.580022999):0.3744137582,26:1.712150724):7.203958506):0.02481930889,(39:1.659634977,27:43.21031729):3.075750114):0;
	TREE * UNTITLED = [&R] ((34:2.263951814,(15:1.503716476,27:37.53762125):6.290090432):1.055756032,(39:0.9143191254,((((((((((((((((((((8:0,9:0.432206684):0.4985730087,((6:2.043940684,7:1.135310708):1.182035621,5:1.195620606):0.04151954182):0.2213974362,4:0.3644836568):3.39082894,38:0.7402241165):0.9056175181,31:0):0.8837075605,2:0):0.8417024303,35:1.044149119):0.2617337635,36:0.8182980417):0.3783674525,1:0.4816535869):0.2612812236,3:0.9181700429):3.052444577,14:1.674943307):8.553427849,30:1.02068387):0.0795452446,10:1.244597322):0.1359405363,29:0.3977075507):2.406851075,(13:0,(11:0,37:3.078510635):0.1988967607):0.9964417849):0.2055715651,(33:0.6032331539,32:1.049857378):1.121853136):2.118229893,12:0.9641184055):1.495171178,((((((18:3.574312076,(17:0.3037070982,24:1.014392649):1.057101876):0.1459884071,(23:0.8241241785,16:1.74369869):0.2831681671):0.2310662825,19:4.176135711):0.5030035276,28:1.346013338):0.6160154633,(22:0.4785297289,20:1.745583042):0.7266395089):0.209372283,21:1.072238438):0.4463779581):0.8250251336,25:2.403845756):1.810256327,26:0):5.346695827):0.6354766997):0;
	TREE * UNTITLED = [&R] ((34:0.5891744049,15:7.395370871):0.1547669169,(39:0.3262581515,(27:39.75294375,((((((((((((((((8:0.1686595193,9:0.2432178812):0.8083990618,(6:2.102703483,7:0.5973055466):1.762964913):0.3881183819,5:0.4764138438):0.4932556457,4:0.7378735024):1.509619334,38:0.2536645231):2.36044272,31:0.482188659):1.377414283,(36:0.4416809533,2:0):0.8856495281):0.1863727037,35:1.100878653):0.2065121767,1:0.196658825):1.106834116,3:1.050127497):1.087205189,14:0):11.02316889,(29:0.2064045615,(30:0.2776554343,10:0.6644602395):0.2680442719):1.277813144):2.694088144,((13:0.1137731493,(11:1.431796658,37:1.579211619):1.316628387):1.940538906,25:1.535882175):0.412963678):1.320310699,((33:0.3140236053,32:0.1863431185):4.480457061,12:0.5494117368):0.08069752079):1.963143394,((((((18:1.936518099,(17:0.1402908489,24:1.006863846):1.351759781):0.4920073931,(23:1.107076824,16:1.043836071):0.5727772513):0.09638362081,19:5.092835183):0.2488133583,(22:0.3144095693,20:2.243266123):0.451585698):0.3454477371,28:2.464655909):0.357792169,21:0.8752835114):0.9905661356):2.71064847,26:0):0.1054863422):1.82447778):3.655703234):0;
	TREE * UNTITLED = [&R] (((34:0.3058680849,(15:0.3483386051,27:35.51394654):7.752338855):1.059053983,(((((((((((((((((((8:0.0102271595,9:0.6021480459):1.159632815,5:1.560925851):0.7087402086,(6:1.216591398,7:0.6454044075):2.698965281):0.2145198688,4:0.7235628965):2.84570997,38:0):0.8702083767,31:0.1405280852):0.8596360382,(36:0.1862860405,2:0):0.2144925637):0.4577310077,35:0.795966803):1.996290544,1:2.192194522):1.722169956,(14:0.02259405332,3:2.262704539):1.342890699):9.018196971,10:0.9150406904):0.8651339709,30:0.6974966822):0.1426479473,29:0.5947768494):1.876719573,(13:0.09507207893,(11:0.6263740673,37:2.434186673):0.5001639158):0.953894901):1.481960345,(33:2.417912226,32:0.8019868744):1.573469065):0.4269525317,12:1.02681263):2.461692506,((((((18:1.401782631,(17:0.5991321086,24:2.243969246):0.6480262323):0.05709264757,16:1.445975522):0.198288661,23:1.030425375):0.2944368863,19:4.013230337):1.468367312,(22:0.5591536374,20:1.983079062):0.7983731224):0.1174689919,(28:1.925283062,21:0.4764467957):0.5036245691):0.9634663567):2.676057913,26:0.9566532912):0.7053890262,25:0.8845020332):3.911048188):1.064274159,39:0):0;
	TREE * UNTITLED = [&R] ((34:0,15:3.03975538):2.787960015,(39:0.1684692902,(27:38.57108283,(((((((((((((((((8:0,9:1.878027592):0.4494502688,((6:0.7612688936,7:0.8610893307):1.463300093,5:0.5868589074):1.136649449):0.2146976912,4:0.8011597105):3.57953455,38:0):0.4167821606,31:0.487284392):1.850408992,(36:0.3699967062,2:1.346189653):0.5169247986):0.06667051616,35:1.624481278):0.1508030127,1:0.9900848379):1.043006834,3:2.619174731):1.613614961,14:1.205642981):8.633017884,(29:0.8229724919,30:1.897171443):0.1438660819):0.3117171672,10:0.6286356212):3.003233131,((33:1.069552169,32:1.265268367):1.839238982,12:0.4319831905):0.1346270883):3.177939564,(((((((18:2.601481691,17:0.2681580922):0.3615566433,24:1.745897678):0.9846875068,(23:0.4395238773,16:0.5005389654):0.671510393):0.09797440868,19:4.214369629):0.6332598144,20:2.043994592):0.06341115813,21:0.1926478968):0.0569219472,(22:1.777591505,28:1.732630125):1.344017589):1.002815984):0.165810978,((13:1.219035294,11:0.1165807457):0.06703818655,37:4.000240185):4.048822976):0.7173916446,25:4.64371081):0.7716118188,26:0):0.6613996827):4.587713063):1.924055095):0;
	TREE * UNTITLED = [&R] ((34:0,(15:1.800953777,27:40.72626651):3.049528604):1.603610956,(39:1.251689772,((((((((((((((((((8:0.7277845663,9:1.470608184):1.083200583,(6:2.348656257,7:0.8372980058):1.740699314):1.039880833,5:3.989632579):0.2905433059,4:1.81511683):2.513593181,38:0):0.2225787351,31:1.030603898):1.238175413,(36:0.0922390472,2:0.1053940058):1.023066319):0.219151485,35:1.557408132):0.8620325296,1:0.6826080971):1.087289018,3:2.631496959):1.519199981,14:1.302678085):9.402779076,((29:0,30:0.8678308549):0.1993779348,10:0.5758314991):0.3714174064):1.822931643,(13:0.2828349635,(11:0,37:1.801292363):1.690134448):0.9148389517):1.143046929,(33:1.55760417,32:3.842682442):1.959817281):0.2346314722,12:0.765116391):3.596385607,(((((((18:1.736022787,17:0.2836600277):0.01863917471,24:1.226805145):0.3126390523,16:0.9270766215):0.6022217184,(19:3.717793312,23:0.6533368468):0.1152365005):1.301653933,20:3.111859454):0.9225151145,(22:0.3173113711,28:2.769718795):0.3985275491):0.5714908406,21:1.489981959):0.4183397265):1.425632112,25:0.9374524727):2.312331256,26:1.561579144):1.946878968):2.498177261):0;
	TREE * UNTITLED = [&R] (34:0.6426616089,(15:7.087621803,(39:0,(27:38.87528929,(((((((((((((((((8:0.02282172313,9:0.1981810683):1.292341897,(6:1.544416278,7:1.137393778):0.7699522156):0.3642160307,4:1.382487139):0.6485128876,5:0.3664744098):3.130427268,38:0.2202375774):1.1355366,31:0.5880510066):1.162236448,(36:0.02835266779,2:0.06551179581):1.092226118):0.2415481167,35:1.26372136):0.512779543,1:0.7083037399):0.6104124657,3:1.234332495):2.630592827,14:1.644696732):9.987876693,29:0.05806373481):0.05964123375,(30:0.1304165577,10:1.759440326):0.8805218081):1.891132005,25:2.612823023):1.269151307,(((33:0.6858199581,32:1.024869276):3.031257851,12:0.4415590364):0.3374649537,(13:0.2729405331,(11:0.07546345257,37:1.48871034):4.379547275):1.279601178):0.02068599829):2.171800861,(((((((18:0.8843311675,(17:0.2002187371,24:0.3332364945):0.9657768161):0.3684833688,16:1.254303188):0.137672024,23:1.136449233):0.1338657515,19:4.26414603):0.4574049412,(22:0.2761093595,20:2.523009714):0.2488079606):0.9515965593,21:0.6422919111):0.1167082223,28:2.538524873):0.7529543877):1.186885677,26:0):0.9403036617):3.304126966):1.573268338):0.305202475):0;
	TREE * UNTITLED = [&R] (((34:0.3025569386,(15:4.537451081,27:36.03001451):8.532380136):1.549271183,39:0.4783813348):0.5825178731,(((((((((((((((8:0,9:0.8720608051):0.1572195615,(6:2.109847593,7:1.398070069):0.8344270578):0.07951063941,(5:0.5937084616,4:1.219282442):0.162479887):2.964707454,38:0.5956575118):0.7766286543,31:0):1.183782188,(36:0.005392937977,2:0):0.5724922094):1.005778817,1:0):1.158886194,(35:1.981443635,3:0.9034037266):0.1167949561):0.670001209,14:0.250685524):12.26867751,((29:0.996026457,30:2.004721541):0.7339514459,10:1.70197531):0.6510984603):1.094190202,(13:0.1654216634,(11:0.1499134926,37:2.158426436):2.391090394):0.6182361286):3.263483469,((33:0.9556140846,32:1.401288791):3.126869888,12:1.794290855):0.1338973059):1.768663859,((((((18:1.435739655,17:0.3887109666):0.6517531792,(23:0.8097935643,(16:1.551385792,24:2.275453669):0.01838071679):0.02235319596):0.5360424886,19:4.4759666):0.5294266006,20:2.170920352):0.2708286393,(22:2.823023148,28:2.253809056):0.2420090546):0.6137838464,21:0.7820248806):1.862882165):1.907482611,25:4.730665007):1.647122138,26:1.071612781):5.307883807):0;
	TREE * UNTITLED = [&R] ((34:0,(15:3.594653928,27:34.97100999):8.74306461):2.060238014,(39:1.968778475,((((((((((((((((8:0.4001824746,((6:3.13142516,9:0.5625475859):1.025046894,7:2.347463038):0.8129282837):0.2166844788,5:2.721329756):0.615853384,4:2.893681139):1.608786985,38:0.7398130379):1.395920334,31:0):0.8915255228,2:0.6077915945):1.034899804,(35:1.530842841,36:1.193377027):0.3107154145):1.736888598,3:2.181168866):0.3242823507,1:2.898988427):1.837896023,14:2.348203604):8.412675807,10:1.231170296):0.1452473188,29:1.615664655):1.127788269,30:0.3230118405):6.382611049,((((((((18:3.85249055,24:1.2134611):0.001048852993,17:0.572044677):0.7784647109,(19:4.18647803,16:1.827404365):0.4911915277):0.0531185822,23:1.345152156):1.106169154,28:2.706900451):0.1442187874,(22:1.207995279,20:1.418950275):2.908765481):0.7818489675,21:1.022979509):0.8948088,((33:2.228526142,32:2.366899188):1.923092996,12:1.71159456):1.497046474):0.3589085585):0.7995925704,(13:0.3547453312,(11:0.06055104159,37:3.129825177):3.999404593):3.128616023):1.086449874,(26:3.533432728,25:2.699979601):0.4404324825):5.616816856):0.4302463493):0;
	TREE * UNTITLED = [&R] ((34:0.6252841588,15:3.461335161):1.206598489,((39:0,((((((((((((((((8:0.04127921867,9:1.118874808):0.07179929605,5:1.893844002):0.8876157357,(6:2.473557737,7:0.957858262):1.852165562):0.8514712194,4:2.347282311):2.663792104,38:1.34487068):0.7786640938,31:0.112411829):1.85949695,(35:0.8692944882,(36:0.06733542828,2:0.175157134):1.216869135):0.1402804863):0.9150234758,1:0.8528046781):1.047105626,3:2.442646335):0.4811908607,14:0.5268887414):8.438672794,30:0):2.463293631,29:0.5496346267):0.3284256609,10:1.892353552):5.788364288,((((((((18:0.7652789668,(17:0.0980776534,24:1.876150574):0.3451531369):0.4185095959,16:0.5186512142):0.04942397318,23:0.2848366436):0.2930574764,19:3.705234284):1.134096146,20:2.945655325):0.1997336767,((22:1.504211173,28:1.438487337):0.4304995751,21:0.3541393289):0.02299319989):0.2917811077,((33:1.025457532,32:0.8818957158):1.707362082,12:1.590841331):1.072508435):0.2593796056,((13:0.2292480014,37:4.526644612):0.9440131738,11:1.321570898):2.675749544):1.291206025):0.4273924688,25:2.309338724):1.558788045,26:3.628230331):2.185615955):0.8147490186,27:42.00380258):2.306943642):0;
	TREE * UNTITLED = [&R] ((34:2.513467087,15:5.093140466):0.03037341825,(39:0,(27:38.52477791,(((((((((((((((((((8:0.4174496867,9:0.02778289477):0.2847033371,(6:2.156489218,7:1.032463796):1.837399423):1.146971006,5:3.337919102):0.4569397129,4:1.639963874):2.07057979,38:0):0.5440724091,31:0.2286467667):0.7883717049,2:0):1.540419395,36:0):0.7096401904,35:2.41606714):0.3682500601,1:1.603629139):0.7140439958,3:1.910502887):1.204641065,14:1.359912241):8.493939262,10:0.4409533539):0.3344491622,25:1.418973876):1.606617535,(29:0.5809377889,30:0.4138973364):0.463968262):2.621981073,(13:0,(11:1.147209861,37:3.822119694):0.9062679477):1.080909242):1.285422996,((33:1.08388704,32:2.48559281):2.535533553,12:1.204657366):0.07112695726):1.123982372,((((((18:2.831121836,(17:0.6896520007,24:1.450483304):0.2731846433):0.5347581193,23:1.0208369):0.0160500103,16:1.155469126):0.03192099855,19:4.187159504):1.259931245,28:2.03840314):0.2477254087,((22:0.2065041835,20:1.211586301):1.764341462,21:0.7222168381):0.001777112145):0.5096297132):1.209186706,26:0):1.108119415):3.101824043):3.172436667):0;
	TREE * UNTITLED = [&R] (((34:1.239439786,15:2.28882829):1.579678371,(27:42.51445234,(((((((((((((((((8:1.635646709,(((6:2.093987096,7:0.9494648996):1.62736895,9:0.9839456788):0.1927063417,5:1.342168161):0.6059086264):1.537486605,4:1.484366703):2.94304824,38:0.1945214557):0.3193621435,31:0.8526940701):0.5645810178,(36:0.1510175928,2:0):0.7982646369):0.3441801209,1:0):1.190201933,35:2.27038147):0.9871709426,3:2.072430673):0.799750904,14:0.977245713):8.751029247,30:0):1.357190392,29:0):0.1278410809,10:1.616597927):5.568819787,(13:0,(11:0.5340020423,37:3.378287112):1.088748112):3.484344148):0.3619046218,25:0.9945943612):0.04237567821,12:5.212870196):1.067663854,((((((((18:2.36516706,(17:0.6263297868,24:2.216201769):0.5910972331):0.2252468087,23:1.445785036):0.04503347173,(19:4.159781519,16:1.126250081):0.09609420812):0.7968145509,20:2.364096733):0.3746313846,22:2.054781916):0.2775379431,28:2.723751211):0.7619335129,21:1.786380655):0.5500231956,(33:0.4243495182,32:1.65888615):6.119794956):0.2157779303):3.217428546,26:0):1.703708719):1.82160954):0.7932007218,39:1.030215413):0;
	TREE * UNTITLED = [&R] ((34:0,(15:1.853475403,27:33.00382394):10.06613451):2.426063716,(39:2.518838842,((((((((((((((8:1.090371339,((((6:1.470762004,7:1.507570292):0.2893853039,9:0.08300415649):0.5495594486,5:0.2582531071):0.3386951269,4:0.3410903082):0.8168329181):4.17997514,38:0.8757565879):0.7426244637,31:0.9858665905):0.8812746294,(36:0.1471948165,2:0):1.416629528):0.4468531226,1:0.4733648107):1.063515867,(35:1.338552595,3:0.5991523565):1.86297096):0.6314606331,14:0):7.955252023,30:0):1.306620663,10:0.6903790492):2.127137393,29:0):2.522280929,(13:0,(11:0,37:2.509402812):2.676771801):0.4609897625):2.324457134,((33:0.6921577078,32:0.6906703859):3.345003164,12:1.184411809):0.3173265199):2.231977771,((((((((18:2.527886303,17:0.6642787623):0.1149646502,24:1.915665031):0.5497595136,23:0.8881963902):0.1746733547,(19:3.745540207,16:0.4304389588):0.6674439211):0.7755596823,28:2.018648821):0.2425857567,20:2.972832116):0.1281067594,21:0.4743286026):0.2586311234,22:0):2.758579333):1.696337624,(26:0.8119961922,25:1.030758703):0.8176563546):2.797448749):2.605538486):0;
	TREE * UNTITLED = [&R] ((34:0.2603349612,15:2.205281427):2.160826848,((39:1.384804679,27:42.87539001):0.1232793397,((((((((((((((((((8:0.4062261659,9:0.08220933893):0.5360805012,((6:2.639774491,7:1.59959437):0.1543312507,5:0.6311848524):0.4945116956):0.1729349705,4:1.550099433):3.82086421,38:0.8029664382):0.3547130629,31:0.3397403777):1.429563864,(36:0.2418609189,2:0.1731216243):0.5157401394):1.445474952,(3:1.196732887,1:1.047243825):0.5350820367):0.6189093531,35:3.370114357):0.5746358326,14:0.8588809556):8.464289873,30:0.9534565398):2.365510994,29:0.274104753):0.09526380535,10:1.652927252):2.977168005,(13:0.7488268423,(11:1.367533456,37:2.783553027):0.9358522809):1.87770828):0.1465587612,(33:0.4679433935,32:2.038612584):2.281301218):1.977500214,12:0.8460602128):1.511415377,((((((((18:3.293361891,17:0.7352167834):0.130374218,24:2.298310897):0.1134709715,16:1.006744521):0.1784558608,23:0.6800102135):0.4362114904,19:3.739816481):0.5782455403,20:1.599942825):0.3704761971,(28:1.454732118,21:0.3956932901):0.06058584031):0.1519106098,22:0.1736409786):2.129136025):1.170912669,25:1.465982584):1.803090152,26:0.1140217678):2.566793828):1.464027364):0;
	TREE * UNTITLED = [&R] (((34:0,15:4.729545437):1.289716888,27:43.77614283):1.957315507,(39:0,(((((((((((((((((8:1.895306239,(((6:1.009207152,7:1.616969794):1.803862477,9:0.6572512803):0.2902535799,5:1.40096082):1.114735197):1.215914529,4:2.702735386):0.5607586331,38:0):0.7303828498,31:0):1.311940408,2:0):0.3387729282,36:0.6909544563):0.1626328979,35:0.9668606679):0.8336900507,1:0.9611653008):0.4871161363,3:0.7393936337):1.385395667,14:0.05338886973):7.625528172,30:0.06369094281):0.6417294476,29:0.4527582432):2.85182181,10:1.715222531):3.818198827,((33:1.207226837,32:0.4547068317):3.135247235,(12:1.317654763,(13:0.3453992055,(11:0.3360831126,37:1.243154163):5.368717927):0.669034814):0.04970347263):0.08157630472):1.892530619,((((((((18:0.2309768441,24:2.17213652):0.03581350614,17:0.3804161995):0.7004716749,23:0.5824940792):0.3874068731,16:0.7447785279):0.5948333938,19:4.336166533):0.3797039436,20:3.38299064):0.08190812179,22:1.447969102):0.5933266125,(28:2.331050754,21:0.3016719161):0.4152668636):0.8427665859):2.091484141,25:2.354953195):0.6156296613,26:1.4478477):4.426345901):1.887355494):0;
	TREE * UNTITLED = [&R] (((34:0,(15:0.3405770752,27:37.05781806):5.279929448):3.08133323,39:0.7765272722):0.1064181359,(((((((((((((((((((8:1.077862618,((6:2.519015073,7:0.2678473148):0.291740334,9:0):1.187933627):0.7050522079,5:3.820878572):0.2478347166,4:0.9769715946):2.707509897,38:0.8164436899):0.6128409895,31:0):1.47697781,36:0.08387764737):0.6119964734,2:0.8992903076):0.5783659573,1:0.3039590176):1.800082657,3:2.517756991):0.9004285394,14:0.7454188248):0.4168181542,35:4.706557771):8.645197868,10:0.9516092949):0.6008114037,29:0.185839884):0.5382683947,30:1.218455277):0.9328162677,(13:0,(11:0.54903754,37:1.767249846):1.864907906):0.6216888504):2.52913977,12:0.9801482038):3.322902237,(((((((18:3.322760595,24:1.284689266):0.04561513691,17:0.4321252206):0.5890567338,16:1.511466991):0.2070352292,(19:4.21693729,23:0.9909923922):0.2380540343):1.677785007,28:2.713568204):0.4834100546,(22:3.166606701,(20:2.504905142,21:1.018499383):0.2738338578):0.4311105445):0.9149458481,(33:0.5999762482,32:1.080011716):5.263365422):0.2514810351):1.647542327,26:4.128024659):0.936784373,25:0.9673437954):5.244284269):0;
	TREE * UNTITLED = [&R] ((34:1.012819985,(39:0,((((((((((((((((8:0.7128541075,((6:1.27670828,7:1.046240765):1.226066895,9:0.4801624344):0.4169662074):0.4837181184,5:0.9913182089):1.609402495,4:0.9991146382):1.44248186,38:0.142048842):1.200461597,31:0):2.83925921,(36:0.7339270353,2:1.170476091):0.7675063093):0.1963685238,35:1.916453159):0.8241557526,1:1.920453375):0.4077484148,3:2.625090377):0.9709065945,14:0.7847964401):9.354443002,30:0):2.165282548,(29:0.2573558041,10:2.847380454):0.6325445284):0.8322433558,(13:0.2078010353,(11:0,37:0.9427395487):2.351917386):1.741574494):3.69113107,((((((((18:3.907431108,(23:0.2446997442,16:0.7019414774):0.08486986246):0.1860173029,17:0.7326911607):0.01283153981,24:2.31066473):0.8255685401,19:4.541963795):0.575058275,28:2.839405783):0.1633011754,(20:2.168529543,21:0.3851834547):0.15634086):0.3930579613,22:0.5692311841):0.8466299664,((33:0.4132086888,32:2.097150354):5.42264027,12:1.264921867):0.9733290038):0.1292379754):2.854985307,25:1.597723488):0.5828602386,26:0):1.820498022):1.016166151):1.198399674,(15:0.3218397316,27:32.04498563):12.24016539):0;
	TREE * UNTITLED = [&R] (((34:0,(15:2.559715665,27:37.67654168):4.473601362):1.03805599,39:0.9638146939):2.118420612,(((((((((((((((((((8:0.1742863515,9:0.9999529375):0.5253074652,(6:0.9276851496,7:0.9767975229):1.870219842):0.3909581802,5:1.438939854):1.137069122,4:2.054957954):1.2058484,38:0.504251523):1.553426914,31:0.2533985296):0.887471185,(36:0.1147481665,2:0):0.4013526822):0.4581722913,1:0):1.135385105,(35:1.604924415,3:0.8456205776):0.3463752416):2.118334873,14:0.7738009259):9.353462456,30:0.05105925414):0.5384088506,10:1.657926561):1.379550743,29:0.2638620481):1.599472074,(13:0.184628583,(11:0.3172035821,37:2.576886911):0.189348328):2.178208838):0.2639753183,(33:1.617212385,32:0.2053215416):1.32534665):1.146487208,12:1.105678183):4.753427093,((((((18:0.3670431819,(17:0.5360934241,24:1.339048949):0.9914429998):0.6309421962,16:1.486031478):0.1804847812,23:1.795542262):0.1417972199,19:4.959498191):0.7637569602,20:2.811684833):1.023396773,(22:2.638675856,(28:3.893843818,21:0.6174268359):0.5784262522):0.4031460927):2.372911868):3.410356019,25:2.19217727):0.3076686565,26:4.993139372):2.228921004):0;
	TREE * UNTITLED = [&R] ((34:2.361758452,(15:0,27:33.3701147):11.14211904):1.324064618,(39:0.1853312434,((((((((((((((((8:0.005844220063,9:0.7622599034):0.8195723974,((6:1.831416329,7:2.010613754):1.295214133,5:0.7625849684):0.2167867935):0.582536589,4:1.33662872):2.025305061,38:0.2952462927):1.30432267,31:0.489832699):1.115976421,(36:0.03001276297,2:0.5922587044):0.4754618179):0.6373881433,35:1.221905843):0.3840732086,3:0.4026156987):0.07192708952,1:1.136148841):4.35598126,14:3.487042045):8.827403464,((29:0.5513982623,30:0.878840579):0.2140106566,10:1.623087044):1.314503547):2.44944888,12:1.898352645):0.1443921246,((33:1.175928139,32:0.2909509689):2.222298603,(13:0.8593546796,(11:0.151803114,37:1.132464531):4.296190165):0.3217376612):0.09693180482):3.26906229,((((((((18:1.049740728,17:0.6275081387):0.2361141399,24:1.661211733):0.3283169027,16:1.024360965):0.02991472275,19:3.855026907):0.3200045278,23:0.9538738954):2.247250467,20:3.142755518):0.02463003376,(28:3.050205094,21:0.4394939586):0.5537781194):0.08204937367,22:1.748150714):0.6764810673):1.121340016,25:1.983610207):2.46471339,26:0.1031958937):3.962312159):0.9683789453):0;
	TREE * UNTITLED = [&R] ((34:0.3679841945,(15:1.369575949,27:33.3846793):8.447644137):3.513252835,(39:0.5343818821,(((((((((((((((((8:0.3637377252,9:0.2874248135):1.547990867,((6:4.08019342,7:2.857219238):0.3457688766,5:2.82350749):0.2921927833):0.1937670554,4:1.440471291):2.127918535,38:0):2.098904733,31:1.154401674):0.5411819403,(36:0,2:0.04322486177):0.6340766893):0.8577235689,1:0.5935394669):1.33717546,(35:2.107225927,3:1.725185429):0.3312448106):1.742533491,14:1.449958631):9.829716905,10:1.360192079):0.2249419026,29:0.6123725083):0.4982000337,30:0.06639284236):3.113663017,((13:0.3458134418,37:3.861875685):0.3987588195,11:2.151070899):1.790028605):0.3425380953,12:2.164585621):0.1360508207,((33:0.4585630941,32:2.353664691):3.14302359,25:2.209793715):0.2458698707):1.99906682,((((((((18:0.7480772552,17:0.2815302393):0.2186205455,24:1.242219605):0.7872983851,16:1.337282209):0.2505139799,23:1.071447349):0.5208062563,19:4.610228385):0.4001556477,20:2.036803228):0.6580881361,22:1.412350822):0.5467839866,(28:1.868466826,21:0.734251763):0.677297599):0.5144248487):2.537725242,26:0):4.260987918):1.677385793):0;
	TREE * UNTITLED = [&R] (((34:0.3851869864,(15:0.8729266641,27:39.32817267):2.959718873):2.709201928,39:0.8492647087):0.5869453931,(((((((((((((((8:0,9:0.273971987):2.089527689,4:0.6443833882):0.3824984649,((6:2.699612371,7:1.586372358):1.474478207,5:4.240461437):0.8813100335):1.64939851,38:0):1.079741633,31:0.298560562):2.401206299,1:0.1535710388):0.2150295982,(35:0.5751083443,(36:0.2035009333,2:0):0.2580485401):1.271541369):0.4625435452,3:1.630238151):1.246883393,14:0.03524322528):10.18370598,(29:0.7706944662,30:0.6261429677):0.005558478397):0.2278870519,(10:0.8455146439,25:4.870194842):0.3818027658):3.300233334,(13:0,(11:0,37:3.927152563):0.2030725567):1.21937527):2.277697992,((33:0.2765839289,32:0.4909175957):1.719443498,12:2.298499525):2.142183412):1.010980905,((((((((18:2.509901794,17:0.1728618414):0.2447471986,(16:0.6154119927,24:1.787039304):0.1381791986):0.1612892549,19:3.15929665):0.07330255633,23:0.3987515374):0.7320975234,20:1.426091708):1.120292091,22:0.2858489649):0.5725500149,28:2.78299988):0.1826751547,21:1.236681926):0.7432251281):1.858804023,26:1.512504799):6.868231178):0;
	TREE * UNTITLED = [&R] (((34:0,15:2.165206196):1.656711862,(27:44.32103552,(((((((((((((((((8:0.9762090256,9:0.148730016):1.096407685,((6:1.59576774,7:1.080966235):1.046465773,5:0.7025853057):1.453410529):0.8373595371,4:0.9724265902):2.162086115,38:0.09505105111):0.9395248209,31:0.03392278285):1.564610664,(36:0.02867262068,2:0):1.165732019):0.4659199354,1:0):1.238832689,(35:0.9937167089,3:0):1.787150272):1.394039592,14:0.8194588518):10.05434836,10:1.677020672):0.1438628666,(29:0,30:1.461968924):1.186455621):4.469056286,(13:0.5809223622,(11:1.011359176,37:1.315797205):3.641494502):1.717161308):0.4142511196,(33:0.4814331038,32:1.682113967):3.764006891):0.5920777579,12:1.486076544):1.824100004,(((((((18:0.3882185643,(17:0.1623046857,24:1.711276493):0.1959695182):0.3520513089,16:0.9539293209):0.7597137849,23:1.104431912):0.4575585789,19:4.274343181):0.7554717033,28:2.733055792):0.185412688,(22:0.3306505573,20:1.08976318):1.770259941):0.2329415288,21:0.4818977161):1.893128997):3.455636712,26:2.41643865):0.283615213,25:0.5272647967):2.775799398):0.4257898738):0.2722252535,39:0.6478380145):0;
	TREE * UNTITLED = [&R] ((34:0.4130755209,15:3.849016311):1.419593107,(39:0,(27:42.02637991,((((((((((((((((8:0,9:0.2122658095):0.782309951,(6:3.137543633,7:2.181397805):1.150318121):0.03631866988,5:0.7202125968):1.678411718,4:1.320626897):1.712747016,38:0.07888382553):0.4236720748,31:0):1.534729728,(36:0,2:0.1864297865):0.3701565665):0.4087860333,1:0.06587017231):0.4350060366,35:1.239679482):0.9040891477,3:0.8653921886):1.601162946,14:0.4659574666):13.8182501,(29:1.632029085,(30:0.8690929233,10:1.819084215):0.1648055624):3.030736169):3.250025832,(13:0.6230075109,(11:0,37:1.714347728):2.313312235):5.630720691):0.1463386321,(((((((18:1.243809748,(17:0.5501642927,24:2.44318453):0.6349913837):0.5086225975,(23:0.8175844861,16:0.6440534019):0.6025227669):0.2436013507,19:4.850501003):0.6028823628,20:2.058564066):0.5024079981,21:0.965013109):0.4866510319,28:3.483280887):0.3030848651,22:2.513468757):0.5838533205):0.1353813178,((33:0,32:1.881171053):5.307405127,12:2.822506833):0.4460914999):2.424961785,(26:1.244738957,25:1.689564355):0.03532348961):2.162262127):0.7896503516):2.475613422):0;
	TREE * UNTITLED = [&R] ((34:0,(15:3.428129757,27:38.10126693):6.052382797):0.9594262499,(39:2.051952437,((((((((((((((((8:0.7356929183,9:0.8469527648):0.9397455945,4:1.126126739):0.0006084287981,(6:2.523754629,7:1.323901596):1.561354456):0.3153764626,5:1.045087214):2.610460687,38:0.2990609985):1.241536791,31:0.4368606974):1.982430002,(36:0.789144651,2:0.2931482558):0.6508294345):1.694103451,1:1.589834497):2.098049045,3:4.245634127):1.262188481,(14:2.837923997,35:5.501952481):0.5931608653):9.413432239,(29:0.656298495,10:2.969178568):0.04710903144):0.7308791163,30:0.3158465777):2.94227975,(13:0.7757008651,(11:0.34267038,37:4.329065789):1.216188626):2.070338816):1.384676653,((33:1.00710401,32:1.39983957):2.642861574,12:0.956849619):1.423702217):1.70714951,((((((18:1.46704005,17:0.1878602936):0.665038461,24:1.182936811):0.5185181204,((19:3.324553244,16:1.342201103):0.3001808661,23:0.7437297163):0.2378377759):1.912684539,28:3.352544622):0.6836637447,22:1.182416617):0.03386117917,(20:3.996016998,21:1.355870445):0.4519002336):1.968665633):0.8019079162,(26:1.859966578,25:0.8071749002):1.218708807):2.477049887):3.141035508):0;
	TREE * UNTITLED = [&R] ((34:0,(15:3.9004718,27:36.44530094):5.1669038):4.218161706,(39:1.556685375,((((((((((((((((((8:0.07669981703,9:0.2153460993):0.6045635453,(6:2.37467916,7:0.9551325279):1.137907549):0.0923364445,5:1.826145236):0.1031292493,4:0.3653019567):4.063354038,38:0.6917339182):0.7346425204,31:0.2568448404):1.849867717,(36:0.7011797192,2:0.04348519809):0.8288434871):1.534165629,(35:1.259731761,1:0):1.42532755):0.4926876079,3:2.672583219):1.093062551,14:0.8366001807):9.123043584,30:0.9795458671):1.118986644,10:2.303203261):0.2569163645,29:0.198620711):2.670925959,(13:0,(11:0.2301351767,37:3.71582725):0.6927581463):0.7906641574):2.811566629,((33:2.890876865,32:1.459324221):0.8590678887,12:2.384280995):2.528368188):1.10610391,25:2.295059892):0.6801357677,(((((18:2.179087906,(17:0.3414173267,24:0.5340680837):0.5487393696):0.9959327427,23:1.245958148):0.536502789,(19:3.822256477,16:0.5863112981):1.497339839):1.444492456,(28:3.831232328,21:1.28867279):0.1409772004):0.3623172284,(22:0.3506988067,20:1.054400667):3.720557825):1.551945841):0.21404606,26:0.912643644):3.644593051):3.524063802):0;
	TREE * UNTITLED = [&R] ((34:0,(15:0.7335300979,27:35.34765315):7.985533863):1.645038481,(39:1.065925625,(((((((((((((((8:0,9:0.7467456671):0.1282585759,(6:2.824967792,7:1.600106552):0.2476216641):0.5886430151,5:1.841942848):3.04652902,4:3.273848604):0.5694459518,38:0.4102533726):1.329327374,31:0.5541357865):1.018459822,(36:0.4622808538,2:0.4957148469):0.5957582343):0.1585649844,1:0.03786557253):5.222015642,((14:0.6882496873,3:2.001733805):1.740686022,35:4.944701794):1.074330838):7.151122262,10:1.190607943):2.625374808,(29:0,30:3.42037757):1.182721446):2.03482115,(13:0.7987197497,(11:0.1043077792,37:1.237137476):3.230765493):2.085070739):0.9232905047,((33:1.797331178,32:3.57816106):1.721490799,12:0.8146239316):0.6572131927):3.125623282,((((((18:1.991338586,(17:0.1552429403,24:1.674591712):0.6186975063):0.2676022014,(19:3.87845429,(23:0.3762196053,16:0.6247971901):0.08074325853):0.1418849764):1.52875783,28:1.90004947):0.1437484413,20:2.494430052):0.518541715,21:0.8469680502):0.0009202169468,22:1.215527031):2.427166539):1.3957603,(26:0.2422883923,25:2.562526758):0.8621942875):1.699364325):3.455574131):0;
	TREE * UNTITLED = [&R] ((34:1.850639332,15:3.629557223):0.1314511095,((39:0,27:42.66411897):0.6408478846,(((((((((((((((((8:0,9:0.6157250036):0.8179428791,(6:1.714691195,7:0.6629108008):1.73139805):0.04401303906,5:1.012768461):1.371286772,4:2.568091204):1.39691486,38:0):1.817351713,31:0):1.143003974,(36:0.1602200362,2:0):0.02475119105):0.6051716851,(35:0.5809244939,1:0):0.4838054397):3.256530446,(14:0.6053563079,3:2.448741529):0.80471761):10.2232991,10:1.415324305):0.06995430998,(29:0.8796305449,30:2.185942766):1.346598852):1.565379986,(11:0.01165408612,37:1.652735822):2.877768757):0.09416074914,13:1.638963561):3.64837669,12:0.6279547331):0.5899611378,(33:1.105212221,32:0.4294687463):4.880609366):0.2062608331,((((((18:2.455509092,(17:0.1663525611,24:0.8978694214):0.9373904952):0.1437955855,23:0.5724502191):0.2160716015,16:1.348051123):1.155687997,19:5.31162749):0.4358707471,21:1.040060975):0.3036986905,((22:0.9731967752,20:0.6801921538):2.202050052,28:2.127321189):0.1102159687):0.8796684522):2.777214948,(26:4.219944265,25:4.374456306):0.1985970203):3.569679453):1.357328584):0;
	TREE * UNTITLED = [&R] ((((34:0,15:11.60985595):0.749194882,27:43.50966067):0.7330172664,39:0.6723163137):0.2392647287,((((((((((((((((((8:0,9:0.3410801259):0.7593956977,((6:1.050571653,7:0):1.425357461,5:1.186638733):0.2910671528):0.7045583243,4:0.901542534):2.589769295,38:0.3066923328):1.515178766,31:0):1.430085588,35:0.3228277991):0.2298498707,(36:0.09867582383,2:0):0.9552299906):0.05612037425,1:0):0.8829888457,3:0.3786477019):2.133696216,14:0.3886031586):9.017852162,10:0.3095854394):2.235855627,(29:0,30:0.42940883):0.6580615837):1.108465899,(13:0.1408543241,(11:0,37:1.715585098):0.8535849313):1.387512041):4.736458846,(33:2.912491314,32:2.922103733):3.068292891):0.05618553496,12:2.523408091):0.09802840374,(((((((18:0.1684931001,(23:0.1788457302,16:1.074593596):0.09520405274):0.5558374941,(17:0.340187552,24:1.87408005):0.282015663):0.3485275904,19:4.553924678):0.6146617063,20:2.722539931):0.1241799975,22:0.6953794555):0.04557912666,28:3.249961295):1.303132607,21:0.9799485325):0.8638452103):0.9806427889,25:2.76987203):0.1097316211,26:0.1148783042):5.865859539):0;
	TREE * UNTITLED = [&R] (((34:0,(15:2.816709935,27:38.1150801):3.479712632):1.787883738,((((((((((((((((((8:0.2900511468,((6:1.090276281,7:0.9523408225):0.6172039508,9:0.1152024787):0.9991179822):0.007565927723,5:1.296475564):0.3951511365,4:0.453545398):3.459196012,38:1.452124195):1.287927045,31:0.7728627827):0.8310715353,2:0.7222549506):0.01718169625,36:0.2698120402):0.4818280453,35:1.667443205):0.245827462,1:0.6973598344):1.05637536,3:1.558046591):0.7652915282,14:0.6222641635):12.2339899,((29:0.3196372275,10:1.592712865):0.48343521,30:0.9782265327):1.249930316):1.114194515,(13:0.2718924759,(11:0.8224591729,37:3.264988435):0.6799186593):0.6402885446):1.567621348,12:0.8819938907):0.3729069892,(33:0.4879521277,32:1.067679618):3.36478515):1.385030535,(((((((18:0.3614182669,16:1.385586252):0.06037734355,23:0.5047331744):0.07919813171,(17:0.8387031671,24:1.278852484):0.2047250798):0.4042627006,19:3.712339024):0.7340529335,20:3.117957251):0.915652142,(28:2.644752779,21:0.2802767699):0.3948700636):0.0006037720993,22:1.335465179):0.8827435675):1.849668252,25:0.9212673124):0.2281591254,26:0.8306227553):4.681209809):1.175086583,39:1.201858329):0;
	TREE * UNTITLED = [&R] (((34:0.6366053497,15:9.360130469):2.095529271,(27:41.06382666,((((((((((((((((8:0.5528356228,9:0):0.6796155131,(6:1.252952039,7:1.105966605):0.8234576411):0.194251469,5:1.688245132):0.2510949429,4:0.6617595181):2.210395727,38:0):1.784141071,31:0):3.535452876,((36:1.52929625,2:1.158503178):1.052171571,1:1.271106097):0.142723556):1.025867734,3:2.259958895):0.2030584954,35:3.780784661):1.528027693,14:2.274069474):9.76020936,((29:0,10:0.9246932808):0.3338338199,30:0.3517752976):1.020876704):1.959750923,(13:0,(11:0,37:2.374727296):2.402863225):0.9394429445):2.667165395,((33:0.4784146859,32:1.23286043):3.323494273,12:1.242473509):1.109104351):1.878847625,((((((((18:2.543108515,17:0.3212182058):0.01150142947,24:1.824684273):0.2701070559,19:3.426137271):0.4878037584,23:0.7578470041):0.2072444902,16:1.240675796):1.052390002,28:1.726965462):0.7461824526,(22:0.1918536417,20:2.67727472):0.6034752233):0.9576215412,21:2.009968884):0.9395393361):2.335304062,26:1.950648351):0.5116239638,25:1.170820469):0.3415045018):3.098037601):1.205770547,39:0.1884787709):0;
	TREE * UNTITLED = [&R] ((34:1.053188384,(15:1.6416329,27:34.56174593):8.900945928):1.439113137,(39:0,(((((((((((((((8:0,9:0.06218671685):0.6267354813,(((6:2.148832791,7:0.6746992158):0.9381127528,5:1.501863352):0.09267412042,4:0.6019638561):0.4279748401):2.360948774,38:0.2703662197):1.291761554,31:0):1.87092493,(36:0,2:0.01851556949):0.8524813649):0.347102453,1:0):1.899136354,(35:2.272940475,3:1.165629669):1.076894018):1.165170753,14:1.092984104):11.40885605,((29:0.2906101426,30:0.7410079062):0.6483650315,10:2.268852847):0.483609308):1.641869656,(13:0,(11:0,37:2.486014885):2.493578414):1.191232466):2.588990195,12:1.197652688):0.4281744476,(33:1.367075864,32:2.29168606):3.915013931):2.125021173,(((((18:0.9421651767,17:0.2797892706):0.2795378223,24:1.51393017):0.9378113492,((19:3.671952501,23:0.859432459):0.08011305721,16:1.787780676):0.1345372882):0.6324088967,28:1.669211175):0.5750046656,((22:0.5942017435,20:1.696604842):1.473989743,21:0.2757745685):0.4305466361):3.20591298):1.660893292,25:0.1505305677):1.424977426,26:1.790815608):2.825659916):0.3107735765):0;
	TREE * UNTITLED = [&R] ((34:0.06710791023,(15:0.1878744099,27:34.02764961):8.345775998):3.163546812,(39:0,((((((((((((((((((8:0.5653554785,9:0.9905148742):0.2916188415,(6:2.541320523,7:2.313634898):0.5920287279):0.3931220163,5:0.7088829436):0.9975851791,4:1.77241649):2.96021659,38:0.5274308668):0.3357869885,31:1.07171897):1.37707114,(36:0,2:0.9348293058):0.523104975):0.478140204,1:1.132572508):0.3344292615,35:2.526692566):0.6578199703,3:1.851225066):1.19609086,14:0.8449132628):12.00744342,((29:0.6615176078,30:1.208970022):0.3030639978,10:3.028777859):0.3522869027):1.683929781,(13:0.3483213144,(11:1.155912792,37:2.403951887):2.910201617):0.9798624375):0.6313194651,(33:1.698764177,32:1.475634896):2.604583799):0.004043409043,12:0.7821408584):0.1634958881,25:1.240029781):3.045717508,(((((18:1.495520558,(17:0.6746810946,24:0.9020819804):0.8564331908):0.3257157285,(19:3.676291054,16:1.339986981):0.3551920113):0.08804429369,23:1.423216939):1.01682991,((22:0.7221860469,28:2.565158482):0.6486455237,20:2.751738853):0.155200225):0.5206232534,21:0.7549359222):1.89206865):2.464674057,26:0):4.020468779):1.045309011):0;
	TREE * UNTITLED = [&R] ((34:0,(15:0,27:32.91697147):10.51590034):2.727270001,(39:0,(((((((((((((((((8:1.846872395,(6:2.150124308,(7:1.509326857,9:0.2887471238):0.3724400901):2.5621808):0.1777014781,5:1.92808732):0.09046060085,4:3.383669231):3.232929416,38:1.211781967):0.392286563,31:1.813851996):1.569636391,(35:1.604764653,(36:0.2004457287,2:0):1.170321143):0.9067659898):1.074298429,1:1.979769169):6.062029639,3:8.778323349):3.3016879,14:9.803286275):2.402329663,29:1.966044596):0.9114296618,(30:0,10:1.82610839):1.442041804):1.996244126,(13:0.1105729252,(11:0,37:3.151549694):1.299914041):1.606099266):2.797716636,(33:0.1348850129,32:2.597465261):5.436234967):2.411100559,12:5.930550505):0.1970414058,((((((18:2.382238611,(17:1.51855995,24:2.678821129):0.07328701729):0.7230783574,(23:2.326952048,16:2.977031081):0.1237168096):0.5138110598,19:6.085672666):0.7493883716,28:3.044579006):0.7187010545,(20:3.629358488,21:1.891566):0.7415295195):0.0159708481,22:2.00296551):2.057546876):2.387065545,25:1.316348305):0.3548664344,26:3.609755266):2.081004899):1.631994754):0;
	TREE * UNTITLED = [&R] (((34:1.459765121,(15:3.015396147,27:35.97040459):7.389100675):2.558532561,(((((((((((((((8:1.078152925,9:1.628248687):0.3868548046,4:1.682775051):0.03192078719,((6:1.217669445,7:1.654314642):1.500225663,5:2.203692635):1.056532587):2.46254911,38:0.9367520451):1.637491486,31:0.7360754918):2.900783437,(36:0.4905576294,2:0.244609599):3.054325053):1.905522842,1:4.096197393):3.338311291,(14:0.797542005,(35:1.006813434,3:0.5609417197):2.759225198):4.450210592):7.277184283,((29:0.9053489444,30:0.7206870184):0.1977944021,10:3.055814885):0.2140950962):2.169653763,((13:0.8349204445,37:5.240141459):0.2419396912,11:0.7550652616):1.133667576):1.624958863,(33:1.511877781,32:0.7704849923):4.124468275):0.02772227264,12:0.4329488203):1.565340589,(((((((18:2.074512748,17:0.5854321863):0.6663439386,24:1.520568044):0.4916586161,16:2.446358585):0.01933459888,23:1.405801659):0.3187435746,19:4.739190114):1.0792979,28:2.4581856):0.3235138755,((22:0.5690868363,20:1.298395247):1.064292237,21:0.7198556877):0.7342204213):1.174423111):0.6188358695,25:2.06141536):2.345100049,26:0.5036229735):5.415313112):0.8328742009,39:1.318070768):0;
	TREE * UNTITLED = [&R] ((34:0.6418436077,15:3.572777571):0.5398150068,(39:1.464856143,(27:41.8037058,(((((((((((((((((((8:0,9:0.9031499513):1.141107047,(6:1.366206445,7:1.326462604):1.798272974):0.2749571134,4:1.607296658):0.2073543456,5:1.11793256):1.535101016,38:1.161398514):1.79129721,31:0):1.08245459,2:0.4362529098):0.1162294178,36:0.9394789719):1.955181236,1:1.845543086):0.5483384652,(35:1.818261932,3:0.6235917677):1.309671588):0.3677598397,14:0.08617770027):10.93992103,10:2.144938543):0.8192305546,(29:1.121140208,30:1.330991341):0.1174424599):2.058679872,(13:0.09728497708,(11:0.7321661043,37:2.078886656):2.176675769):0.8519882139):0.6478274159,(33:0.9389091462,32:1.98289872):2.588113269):1.147268064,12:0.1508142754):0.4466040583,(((((((18:2.904054538,17:0.3446428637):0.4911467084,24:1.549982196):0.2732573728,23:0.5904572598):0.03130860351,16:1.073727685):0.6389458309,19:4.156316733):0.3942276423,((22:1.5197647,20:1.29125921):0.3748854177,28:0.5296078366):0.6504762878):0.6246119035,21:0.210896557):0.4568582259):1.153629324,25:2.627469464):0.2724868018,26:0.8002253159):4.285233275):1.196889249):0.8276306147):0;
	TREE * UNTITLED = [&R] ((((34:0.7617697349,15:9.549455449):1.048762981,27:43.41190214):1.945994821,39:1.145721314):0.1153104116,((((((((((((((((((8:0.6201540532,(((6:2.920499299,7:1.219040259):0.5037191075,5:0.787814583):0.109910499,9:0.2285770845):0.2222821524):1.270551437,4:0.3378771936):2.869864703,38:0.7319878882):0.656808272,31:0):1.663409421,(36:0,2:0.1359278442):0.621843775):1.593547421,1:1.592443146):0.9488254822,3:2.273562957):0.6074360064,35:3.907028053):1.898392399,14:2.412674646):8.600186569,30:0):0.2953822615,(29:0,10:1.441943247):0.2970683406):1.843548702,13:0):0.6855427608,(11:0,37:3.59995463):1.790844024):0.5478466264,12:1.442494444):2.891674851,(33:2.380949896,32:2.590578661):3.401241723):0.6975120886,(((((((18:0.9058522437,24:2.054876307):0.1387644563,17:1.428070056):1.006453434,(23:1.703820517,16:2.065462188):0.2174584199):0.1723427522,19:5.235606042):0.5137320303,28:2.668098919):0.5515626294,21:1.191624705):0.04070387671,(22:1.781741001,20:1.255759792):2.804206342):1.46506999):1.3019891,25:0):1.814465085,26:0.3569045146):4.494261871):0;
	TREE * UNTITLED = [&R] ((34:0,15:4.81895717):2.716722998,((39:0.2838809554,27:41.36688082):0.8892909125,((((((((((((((((8:0,9:1.224536733):2.037967438,(((6:1.750404746,7:0.724095468):1.17021815,5:1.467560044):0.6675441519,4:1.601490994):0.6687103577):2.099605368,38:0):0.9568740315,31:0.5955030873):1.791269482,(36:0,2:0.1992884558):0.9051438954):0.3764464424,1:0):1.248919235,(35:2.099809443,3:0.8284037347):0.5215085089):0.7625405967,14:0):8.658147866,30:0.8572576274):1.750458252,29:0):0.770349211,10:2.115525121):1.806263704,((33:0.3463567016,32:0.5445040906):1.688587775,12:1.335495079):0.02051139604):1.623783177,(13:0,(11:0,37:2.710750328):1.097519253):2.052907432):3.715380869,(((((((18:2.319977739,17:1.281306842):0.004438962824,24:3.286455335):0.2246192064,(23:0.965000285,16:1.551068957):0.04031181371):0.2450992846,19:4.303254861):1.03663336,21:0.7807504609):0.1751403719,20:3.311181515):0.9044537274,(22:0,28:0.9491513899):2.278962009):1.387015021):0.1163795832,25:1.178261734):1.249892099,26:0.0004601326664):2.775676886):3.206974651):0;
	TREE * UNTITLED = [&R] ((34:1.511640272,15:6.998712689):2.181863511,((39:3.096353533,((((((((((((((((((8:0.5440329371,((6:1.003860478,7:0.6604114507):0.8840993274,9:0.7057362624):1.56105222):1.528453324,(5:2.884131258,4:2.980989746):0.472054496):2.31645286,38:0.4476729215):1.413040938,31:1.335023522):0.3532991277,(36:0,2:0.7719422668):0.6759855594):0.5436601332,1:1.120106392):1.393430859,3:2.074905361):0.7977340354,35:3.673153501):0.4036825566,14:1.230775051):8.650403241,30:1.309750121):1.145515421,10:1.257004272):0.2225963448,29:0.5797106086):1.119452562,(13:0,(11:0.8892744443,37:2.49428242):0.8485478922):0.8547447589):5.099819885,(33:0.2412555242,32:2.304496539):5.127989519):0.00409127645,12:1.383759111):1.4573248,(((((((18:2.702613173,17:0.6696904667):0.579272499,24:1.812003105):0.4534360729,23:1.094316009):0.3952438778,16:1.992564313):0.4588329881,19:5.030618992):1.134160174,20:3.99136361):0.5315810221,((22:0.05226612334,28:2.134742771):1.929708685,21:1.694675685):0.07437671169):1.431127997):1.281400136,25:1.351263389):1.286179941,26:0.05789169361):2.571408878):1.604421835,27:45.12800487):1.700048105):0;
	TREE * UNTITLED = [&R] ((34:0,15:3.220900223):5.044525504,(39:0,(27:41.34147803,((((((((((((((((((8:0,9:1.465759932):0.8383504451,((6:1.85968827,7:0):2.472563212,5:2.291092316):0.1728396981):0.4477417754,4:1.418527909):3.397680808,38:0.6777159439):0.1154801294,31:0.4003796489):0.8447543458,(35:0.5619814509,(36:0,2:0.08693937783):0.4316116455):0.2366730172):0.9057577164,1:0.7117048028):0.3476935055,3:0.6481216901):3.474394956,14:1.998358238):9.161636272,10:2.03360714):0.4810651908,29:0):0.4246088691,30:0.9371284308):1.499464304,((13:0.2292926477,11:0.6883946282):0.1669829454,37:3.887219901):1.110739936):0.6710789913,(33:1.185167069,32:2.189599013):1.270226727):1.534304761,12:2.428323632):3.745384955,(((((18:1.945087243,23:0.1495897705):0.04133086317,16:0.8777982863):0.1741920255,(19:3.132475727,(17:0.4908148255,24:0.906360519):0.4060803218):0.03529676301):1.581045353,(22:0.2262905165,(20:2.963216348,28:2.01601498):0.1793251722):0.01830789545):1.545134285,21:1.13806179):2.352306145):1.02014805,25:1.891368516):0.4061401959,26:1.055821594):0.7966202732):4.840417152):1.030191753):0;
	TREE * UNTITLED = [&R] ((34:1.640513267,(15:2.081161296,27:39.90663035):4.551479718):3.844024081,(39:1.418118106,((((((((((((((((((8:0.6172017826,9:0.5526835997):0.3624059875,6:1.786161737):0.2045760244,7:1.827217293):0.3425489524,5:2.896526056):0.324557932,4:0.6383311153):2.275235932,38:0.6789362653):1.373069465,31:0):3.967223808,35:2.907764326):0.7628573379,((36:0.470661468,2:0.2064018647):2.727993354,1:1.782648976):0.4220386799):1.221340961,(14:1.178540186,3:2.863520049):0.7934867472):8.847724007,10:0.8936404564):0.6672845546,(29:0,30:1.552910444):0.4834177593):2.654860128,(33:0.7955385808,32:1.518687426):1.167031804):2.356507365,12:0):3.359024658,(((((((18:1.950405928,24:1.079022225):0.008022194954,17:0.1865084738):0.593738903,16:1.199320813):0.3609871319,23:0.4189652454):0.2427022089,19:3.802153339):0.9751851145,((22:0.8394404918,20:1.174625477):1.045763498,28:0.9870198723):0.1388776664):2.062459531,21:1.827783306):1.971613083):0.1028238731,(13:0,(11:0.4763333161,37:4.13029931):0.09498320523):7.48166059):0.9526372063,25:0.650850346):1.416436311,26:0.7229127098):6.28089536):0.5018440571):0;
	TREE * UNTITLED = [&R] (34:0,((15:1.474204563,27:40.28966871):2.253781255,(39:0,(((((((((((((((((((8:0,9:1.114154411):0.9870230619,((6:1.503014092,7:0.5142260372):3.098173473,4:2.047033568):0.00104157926):0.1431878332,5:2.597933756):3.018483051,38:0.8496615395):0.3937459242,31:0.9966095036):1.250676437,36:0.2401242546):0.1861229902,2:1.085512858):0.6958019198,3:1.24219898):0.1286275604,1:1.023164411):2.314772216,14:1.512337324):0.2176014582,35:4.551281685):9.571133631,10:1.662532702):0.001349086976,29:0):0.8578354282,30:0.2769243363):4.538009453,((13:0.5978536746,11:2.016716593):1.356168366,37:5.537141484):3.00535697):1.204592556,((33:0.9760756168,32:1.371530985):1.826700135,12:0.3888087028):3.491529969):0.01807856829,((((((((18:2.20800307,(17:0.6418080786,24:1.420084278):0.3344816109):0.2555381163,23:0.7846122825):0.08072444304,16:1.238588313):0.2074524644,19:3.815333827):1.282705634,20:3.326978352):0.1465542065,22:0.3433547218):0.07600746892,21:0.5875724307):0.1917645976,28:2.816934149):1.419956329):0.5006937697,25:0.9456590022):1.279360102,26:0):2.655777675):0.7987498914):0.3012470261):0;
	TREE * UNTITLED = [&R] ((34:1.11445328,(15:0.8296206321,27:32.09409455):11.31266587):1.875984812,(39:0.2338289726,(((((((((((((((((8:0.333615392,9:0.7672781705):0.9426917905,((6:2.48451817,7:1.098036065):1.317156159,4:1.046289845):0.08021846188):0.04598452235,5:0.4054161807):2.086775802,38:0):2.059650825,31:0):1.19302301,(36:0.1334843053,2:0):0.23543958):0.5745169285,1:0):1.296098336,3:0.9356009483):0.08852275257,35:1.897741254):1.009336905,14:0):12.81935805,((29:0.3453992038,30:0.4028561902):4.148747767,10:2.955970428):0.1807683034):2.303906748,(13:1.788704849,(11:0.3135613671,37:5.216382885):0.05163847171):1.583599902):0.01170117513,(33:1.16810265,32:2.230428507):1.668534975):1.387809362,12:1.135697946):2.20081779,(((((((18:2.622513864,17:1.0150543):0.3336130373,24:1.466647827):0.4776328786,23:1.109000638):0.1101634904,16:1.303123297):0.4064529978,19:4.919443096):0.873096321,28:3.048640913):1.152385546,(22:2.001346065,(20:2.937216121,21:1.383939003):0.4265027419):0.396704562):1.100737235):1.461309131,26:1.889267589):0.7679902909,25:4.643031761):2.622960455):2.32391712):0;
	TREE * UNTITLED = [&R] ((34:0.2923100159,15:5.228608605):1.646313925,(39:0,(27:39.94199178,((((((((((((((((8:0,9:0.6904846703):1.154715317,((6:1.130254027,7:1.074082688):2.090157505,5:1.861474496):0.2880485667):0.9739750941,4:2.320438488):0.7938227911,38:0):1.501812265,31:0):1.279673455,(36:0.6705646675,2:0.1659044804):0.3236591895):0.5329567013,1:0):2.259850297,(35:1.038955143,3:0.08261543066):2.257764454):0.1251391684,14:0.1940258545):11.91307098,((29:0,10:1.665371452):0.4905854524,30:1.36262813):0.8848403299):1.506407706,(33:1.343372494,32:1.600344066):1.13447247):0.1151081012,((13:0.276537353,37:2.652559946):0.558272713,11:0.3460648435):1.638269377):2.769007725,12:0.6970968732):0.5900144223,(((((18:2.53017868,17:0.9494185556):1.33490474,(((19:3.344191559,23:0.2072158509):0.3400084388,16:1.264089557):0.5180967784,24:2.157614078):0.7837749291):0.7710898303,21:0.5377297872):0.02498869291,28:2.263933622):0.3151673575,(22:0,20:1.956943136):1.068248782):0.681408088):1.67350472,26:0.1779930309):1.232178939,25:0.1822917651):0.2053211902):2.910700821):0.8350395911):0;
	TREE * UNTITLED = [&R] ((34:0.582683665,15:6.838798889):1.947081943,(39:0.3538193899,(27:40.49202064,((((((((((((((((8:0,9:1.347583221):1.877055984,((6:2.419633802,7:2.715978668):0.7317010893,5:1.298710451):1.184926923):1.059758903,4:2.30996625):2.334347263,(31:1.131875061,38:1.460250766):0.07429631966):0.9295343632,(36:0,2:0.6450286704):0.3399070684):1.110379563,1:1.265337627):1.359112711,35:3.869761439):0.509645825,3:3.264679403):2.311737815,14:3.398504417):8.649525636,((29:0,30:1.227756897):0.3236594913,10:1.485776962):1.17206564):2.044151657,(13:0.08790312118,(11:0.2649041867,37:0.6086410952):3.465322841):1.016691453):0.7178606872,(33:0.8956073101,32:3.940568464):1.579751267):1.408043324,12:1.500019704):0.9362978224,((((18:3.896249386,(17:0.3451830819,24:2.200500508):1.304297404):0.2368801877,((19:3.588771322,16:1.687657256):0.6497649773,23:1.16972159):0.3907043857):0.9984964118,28:2.380919835):0.2019884891,(22:0.3810147481,(20:2.628031951,21:0.739473283):0.312824254):0.08731907227):0.5002187261):0.6976888689,25:1.481793965):0.9713141644,26:0.2188291457):2.319964122):3.52580214):1.358045169):0;
	TREE * UNTITLED = [&R] ((34:0,15:4.391856227):1.94217657,(39:0.5606737888,(27:43.94782245,((((((((((((((((((8:0.2709745528,((6:1.425681044,7:0.4304099995):1.520618651,9:0.6347561727):0.8001793042):1.257639483,5:3.409075493):0.472938111,4:1.933559116):1.342888277,38:1.056830218):0.9359625229,31:0.1628684862):1.089312443,36:0.4342510525):1.344564605,2:1.680402822):0.06012848099,1:0.2013805417):0.2877708429,35:1.817109066):1.031408772,3:1.593230343):1.755096866,14:1.411380931):6.921102547,30:0.1704352476):3.082862158,29:0.2669370813):0.2014591527,10:1.933454305):0.8885626464,(13:0.7800025961,(11:0,37:2.351130824):0.5212882926):0.432499479):5.648295871,((((((((18:1.891419355,(17:0.4657385863,24:0.7690191951):0.1152297362):0.1699692358,16:0.6030820314):0.1166777275,23:0.3469755902):0.2802662499,19:3.575223619):0.03389461061,20:1.474216138):1.736544796,22:1.630887009):0.1288217545,(28:1.519664928,21:0.2995509975):0.5136796743):1.739172775,((33:0.1487313386,32:0.8534003504):6.752458175,12:1.952954916):0.1546442227):0.06474325755):2.405591606,25:0.7545929596):0.6980309995,26:0):3.133022812):0.1698807078):0.03505577776):0;
	TREE * UNTITLED = [&R] ((34:2.9558448,(39:1.614965265,(27:38.56527396,((((((((((((((((8:0,9:0.4953974213):1.456220431,((6:1.318826171,7:1.495689713):1.60719255,4:1.164364191):0.4150773153):0.1453928772,5:0.4677764066):2.189572961,38:0.07479559433):1.039751032,31:0):1.784683282,(36:0,2:0.1262242726):0.8829968545):0.5818701669,1:0.4101605381):1.664751828,(35:0.9083528092,3:0.03935429541):2.062622453):2.566659729,14:2.514503532):10.58499121,((29:0,10:0.7921493152):1.169970129,30:0.7410539413):1.647865297):0.5487748707,(13:0.03929970353,(11:0.08324248701,37:0.3291302188):3.487146273):1.52829757):0.7432397764,(33:0.2407830325,32:0.9156427282):1.710706545):0.7230814863,12:0.7057920703):2.14998071,(((((((18:2.575340357,(17:0.4712859405,24:1.531926529):0.2100623786):0.1639433459,(19:4.036290835,16:1.666759204):0.236512267):0.4227684022,23:1.216304123):0.8479744751,20:2.985311813):0.1396986244,22:0.5039199803):0.3322396721,28:2.08877868):0.01902623125,21:0.9445856765):0.8509248817):0.5269439538,25:0.76052861):0.4357575829,26:0.4930452118):0.8107921637):4.304601487):1.980368371):0.03808397353,15:4.229494004):0;
	TREE * UNTITLED = [&R] ((34:0.3582222761,(15:0,27:30.14389685):14.95718924):0.06036644383,(39:1.08560533,((((((((((((((((8:0.556398015,(6:1.221684605,7:0.7170713416):1.28475143):0.03430507648,9:0.5709112525):2.293620348,(5:2.876372749,4:2.884295279):0.3743654602):2.364050932,38:1.610069848):1.193228521,31:1.521771163):0.9733696592,(35:1.403356003,(36:0,2:0.3476517046):0.9334248804):0.2572507909):1.222471901,1:1.975368958):3.738632825,(14:0.4456106869,3:1.864716321):3.49999859):9.947588623,(29:0.3551332446,30:3.550301269):2.255128572):0.3826732154,10:4.638849342):1.14375087,((13:0,37:3.995161583):1.746190955,11:0.8023054435):1.518176306):2.71090736,12:2.86042175):0.5553362865,(33:0.04597909116,32:0.7065756927):5.852022354):0.4564557225,((((((18:1.947470816,((23:0.7983836503,16:0.3065512906):0.4465561448,(17:1.162696822,24:2.787865875):0.5249536827):0.0008003342459):0.5402504014,19:4.909904596):0.4603771831,20:2.99856908):0.1284496117,22:0.4061362412):1.683458281,21:2.240254217):0.144344901,28:4.190167217):0.9461210746):2.26674423,25:3.212169383):1.461334555,26:1.855422199):1.958390372):1.175835945):0;
	TREE * UNTITLED = [&R] (34:1.367136334,(15:2.727494651,(39:0.2797271289,(27:40.00960076,(((((((((((((((((8:0.2662218036,((6:2.29459082,7:1.219337223):1.238075612,9:0.9183248355):0.1087241152):0.1484833669,5:3.118725703):1.977625251,4:3.564601623):0.5334027894,38:0):1.729334418,31:0.4075473575):1.400345781,36:1.203737445):0.05216900207,2:1.260504063):0.4981667914,1:0.7048962792):0.6787385186,35:2.165179028):1.002967935,3:2.314674245):1.140063716,14:1.332630927):8.288889814,30:0.08030583686):1.76248712,(29:0,10:0.903621245):0.6714676636):2.059562912,(13:0.4199175876,(11:0,37:1.596857095):2.602033753):0.9863284655):2.294837813,12:0.3179515599):1.727135559,(33:0.9014031297,32:0.5287327956):4.878375826):0.3529330147,((((((((18:1.044106533,(17:0.4785734529,24:2.25898326):0.01719472396):0.6613887487,(23:0.1063063988,16:0.5929644245):0.547407867):0.5166978106,19:4.026025599):0.8271699672,20:1.911790204):0.6077380377,22:0.3208694893):0.09423071468,28:2.052909318):0.06304478488,21:0.5383650464):1.193265267,(26:1.117907689,25:1.928816633):2.055861241):0.2551578327):2.601041065):0.7994921127):2.931329977):0.5120677765):0;
	TREE * UNTITLED = [&R] (34:1.053907309,(15:3.507255648,(39:0.4207674651,(27:41.39638934,((((((((((((((((8:0.5983063667,9:0.8232920059):0.6054695219,((6:2.127125514,7:1.149589969):0.3432127229,(5:3.142375872,4:0.2956075659):0.4688521611):0.1679908131):3.073142731,38:0.9321819155):1.544660424,31:0.3737708111):1.453567718,(36:0.7044632952,2:0.195059013):0.2117717969):0.6732459303,1:0):0.3328378537,35:1.675995721):1.145948204,3:1.924459254):1.409470357,14:0.7209020244):10.46639008,((29:1.41454753,30:0.2610254269):0.08165455618,10:1.29111655):0.9814469932):1.921847005,(13:0.7833751939,(11:0.4406364026,37:4.509972301):0.6184575713):0.2902894221):2.097623565,12:0.944917374):0.01317900868,(33:1.539407634,32:1.007896559):2.348311261):3.180201185,((((((18:3.477597658,(17:0.2401506492,24:1.892834031):0.3119212999):0.976575721,(23:0.8913008143,16:1.149818923):0.1631693541):0.1224137203,19:4.080090729):0.8779711597,20:2.5165947):0.3449239324,(22:0,28:1.621064478):0.2337230648):1.265315588,21:1.309267783):1.471559761):1.33551868,25:1.064432292):0.7803687722,26:0):0.9616539676):1.495121035):0.5323248829):0.5386215264):0;
	TREE * UNTITLED = [&R] ((34:0.503049828,(15:1.550138683,27:38.03665671):5.584681063):1.448661958,(39:1.568690736,(((((((((((((((8:0,9:0.7626918472):1.299128675,(((6:2.357494913,7:2.670976955):0.573076807,5:1.034207913):0.2621894202,4:1.901431143):1.160108421):2.39183537,38:0.1882120576):0.6830571465,31:0):1.152359715,(36:0.05066389478,2:0):0.4798268579):0.2332809251,35:1.321004346):0.2750128234,1:0):1.00460539,3:1.718130606):1.946800411,14:0.840999435):9.989958653,((29:0.07172927471,30:0.7094511803):0.9521325256,10:1.674067669):0.1575170365):1.666746363,((33:0.4849919085,32:0.5660345529):0.8383960629,12:0.3868605217):0.3156955628):2.89286883,(13:0,(11:0,37:2.537986143):3.350274283):0.8870149606):2.154083189,((((((18:0.6950025221,17:0.2837181656):0.5060741521,24:1.312956058):0.4091022463,((19:3.60237814,16:1.553374947):0.4788742834,23:0.6780460693):0.006801325828):0.9717058961,28:2.264342365):0.3348485393,(22:0.3384458816,20:2.490311703):0.2973117503):0.2655218637,21:0.8545843465):1.680220502):0.782291684,25:0.3581052438):1.925668636,26:0):4.420727116):0.6363382087):0;
	TREE * UNTITLED = [&R] ((34:0.2511841583,15:4.120510562):3.421813187,(39:1.613214136,(27:41.65343125,((((((((((((((((8:1.107513472,9:1.954901172):0.5375612048,(6:2.446177589,7:1.167032508):1.204250315):0.5132810131,5:1.717746013):0.9506361248,4:2.516721193):2.967501281,38:1.999672403):0.7987114944,31:1.693870401):1.830094151,((36:0.7118690729,2:0.5857908219):1.386301701,1:0.7001239057):0.5631392367):3.642426272,(35:1.959033064,3:0.3491055619):4.534457931):0.2776954914,14:3.127783018):6.07735872,30:0.4897933134):1.589885304,29:0):0.1100361835,10:1.712516547):6.400830876,(13:0.3690246175,(11:0.001599275252,37:2.705027552):1.237157915):5.550812975):2.040170118,((((((((18:1.678158678,24:1.371342842):0.1285180252,17:0.5168990264):0.2761124403,16:1.569889372):0.1301559923,23:0.7730912714):1.274460827,19:5.30357522):0.648232493,28:2.086408435):1.021553815,(22:0.1858008919,(20:2.599968822,21:0.4060580253):0.3351776047):1.520618269):0.6830928751,((33:1.008173831,32:1.323656584):4.581724682,12:1.659883574):0.5171929524):1.350211854):0.5089414841,25:0.5740544836):1.148668271,26:0.1417103674):0.9966937457):1.270410615):2.193087539):0;
	TREE * UNTITLED = [&R] ((34:0.1957846541,(15:0.8637435944,27:33.1574264):9.054025961):2.176415314,(39:0,((((((((((((((((8:0,9:0.4118814021):1.535460506,(6:2.065728206,7:1.81058283):0.8280799747):0.3354953887,5:1.172050679):0.7107777732,4:2.155353306):0.6923748642,38:0):2.084058559,31:0):2.815642777,(36:0,2:0.05948465671):1.920031358):3.15385985,1:3.555908759):1.18156833,((14:0.4489599707,3:3.11705249):0.3855124333,35:4.647780429):1.619914854):7.62418034,10:0.5461179218):0.5593945514,29:0):1.306403672,30:0):3.876783535,(13:0.5752271064,(11:0,37:1.080302):3.385472376):3.327780263):2.861341055,(((((((((18:3.255865717,(16:0.662722652,(17:0.1742569344,24:1.770362987):0.4945456796):0.03431424431):0.02153302195,23:0.5240856556):0.2764106037,19:3.495880724):1.29123841,20:1.941403367):0.4602321005,21:0.8286036372):0.4939771465,22:1.167699681):0.1340667501,28:3.175936696):0.7252744198,(33:3.004130781,32:1.309146997):4.100891495):0.1471953958,12:1.741453905):1.393920749):0.670213117,25:1.428798582):1.463820043,26:2.390854185):2.730583077):0.9288180944):0;
	TREE * UNTITLED = [&R] (34:2.113155221,((15:0,27:37.76814191):5.831728114,(39:0,(((((((((((((((8:0.4006716069,9:1.187458416):2.971099962,5:2.715886335):0.3022845181,((6:2.615114885,7:1.678317245):2.124919789,4:1.631952147):0.8056102876):1.592626037,38:0):0.9755695182,31:0.8999718061):1.622246953,(36:0.01135057802,2:1.580028117):0.4688652979):1.640783055,1:2.339611549):0.1260378181,35:3.566624859):1.015419968,(14:0.6864856288,3:2.630132464):1.12593502):10.16230428,((29:1.227027611,10:0.7282670345):0.1295740131,30:0.5949839912):1.318418033):1.154204048,12:0.1330817204):0.2881282621,((33:0.4269579175,32:0.7117628366):0.99357875,(13:0.1126311154,(11:0,37:2.122755079):0.4536296698):1.145729697):0.07207949821):4.819887869,(((((((18:3.081788627,(17:0.3292709061,24:1.802957308):0.2099965854):0.1325691736,16:1.280455729):0.09113463911,19:3.981835175):0.1676114508,23:0.8004510233):0.5834300024,28:1.328085695):0.6309677669,(22:0.2489293421,20:3.03522035):0.2147465705):0.9221732796,21:0.6975784598):0.9485635857):1.788459417,25:1.613742043):0.9216014681,26:0.02010430033):2.448276403):1.171400799):0.6374954539):0;
	TREE * UNTITLED = [&R] ((34:0,15:11.35975249):5.475463943,(39:0,(27:41.54366874,(((((((((((((((((((8:0.3364421702,9:1.268299259):0.298531255,5:2.454349673):0.2067996576,(6:2.674740331,7:2.007330158):0.5940077287):0.6978755365,4:0.7991959873):2.466224984,38:0):1.065548702,31:0.227625173):1.369884939,2:0.2567810808):0.06894254473,36:0.5919983997):0.6508961306,35:1.324553629):0.5512184683,1:1.17704414):0.5983916965,3:1.775941654):1.249492257,14:0.2704253075):11.33618688,(29:0,30:0.5219036663):0.2295978305):1.424614268,10:3.323521937):1.441113287,(13:0.809125734,(11:0.01553670779,37:0.7424988426):3.628048784):1.119809006):3.340955677,((33:0.6382277131,32:1.428576343):4.564628801,12:1.35596247):0.7872096994):0.2597119836,(((((18:1.617311665,(17:0.3828527561,24:1.447904293):0.2273281619):0.2302640976,(23:0.5593105485,16:1.598711734):0.1603332351):0.6954457591,19:4.632651041):1.194713771,((22:0.9269057799,20:2.308417339):0.5678166519,28:2.415593899):0.06560492947):0.1246672926,21:1.058190699):1.816552223):1.188239751,25:0.5060428569):1.907424204,26:0):0.7913897172):4.917350609):2.165918378):0;
	TREE * UNTITLED = [&R] ((34:1.077418807,(15:0,27:38.38238593):6.754605519):1.796704498,(39:0.8862898004,(((((((((((((((((((8:0.02132509245,9:0.08213791846):0.8797747719,(6:1.223622604,7:2.148211538):0.3238392981):0.2912253625,5:1.663179528):2.190804537,4:2.726488469):2.160888624,38:0):1.212857875,31:1.22892592):1.805226482,(36:0.3131737181,2:0):1.645494259):0.6306479929,35:2.809655748):0.6070892527,1:1.912495347):0.7334680985,3:3.191011726):0.2719153048,14:0.6781460067):9.222311057,10:0.4664669205):1.084598492,30:0.3434463453):0.362440585,29:0.7538639705):4.01469599,(13:0,(11:0,37:2.931892801):2.404133584):1.047492699):0.04805755042,25:2.740444448):1.317680981,((33:1.613535569,32:1.137870954):1.78648434,12:0):2.484236222):1.49091762,(((((18:1.880515813,23:0.582471376):0.8586993321,(17:1.223217463,24:2.137330237):0.8033572954):0.1558568528,(19:4.509811061,16:1.259746041):0.09871207705):0.6633809983,28:1.94582478):0.9734007763,((22:0.1489390189,20:2.77708461):0.7103880475,21:1.72731228):0.0453612867):1.425696332):2.46095186,26:1.216424468):5.887941415):0.5979967249):0;
	TREE * UNTITLED = [&R] ((34:0.9184309792,(15:3.002039505,27:36.89616259):6.59981327):2.082051389,(39:0.08317048843,(((((((((((((((8:1.144479,((((6:1.984773927,7:0.7167732515):1.255209088,9:0.9679869145):0.9627322445,4:0.751966509):0.2400708758,5:1.990271146):0.1573731621):0.9009439302,38:0):2.778205861,31:0.2817600476):1.330564402,(36:0.1724768605,2:0.07131824994):0.372755043):0.9640119104,35:1.989243344):1.085455949,1:1.476794545):0.8737510733,3:2.748277547):1.794176144,14:2.410378511):11.51526569,((29:0.1264653089,10:1.051828796):3.180944133,30:0.1527476434):0.3125139699):0.3000827096,((13:0.8526098328,11:0):0.8734803955,37:5.201927265):0.8100400085):1.712521023,12:1.474448633):0.3256558994,(33:0.5042389755,32:0.5115833296):4.948193328):0.5811889439,((((((((18:2.057155363,17:0.5892518467):0.08814357292,24:1.096161057):0.1497539464,16:1.235357888):0.04955298593,23:0.1776701331):0.3014264925,19:3.534556903):0.4785239747,28:1.335237481):0.06804953964,(22:0.7380789826,20:1.863787121):0.3121920386):1.089788647,21:0.4874225279):0.81423977):0.9538811124,25:2.96868211):0.9497981666,26:0.534732099):6.0187837):1.375569034):0;
	TREE * UNTITLED = [&R] ((34:0,(15:9.459446914,27:41.19084138):0.8717188409):3.251583304,(39:2.257124037,((((((((((((((((8:0.2775320002,9:0.5242174703):1.337181155,((6:2.5541179,7:1.170738584):1.175085974,(5:0.6001814309,4:0.7606971476):0.2458241385):0.2114326402):2.686198985,38:0.08353255613):1.698952774,31:0.2678222374):1.100648845,(36:0.003346773103,2:0):0.7185432074):0.373054625,1:0):0.3215068863,35:1.253783454):0.3295279794,3:0):3.135012642,14:1.74586766):7.194132894,30:0.1631495652):1.787543629,(29:0.05089014352,10:1.219540676):0.02089429723):2.213651553,(13:0.6269361442,(11:0.4331765972,37:1.071712339):1.645585646):0.5974904276):2.858653594,(33:1.637212214,32:0.3155838397):2.797033742):0.5414984996,12:0.3776095861):1.919819644,((((((18:1.008905024,(17:0.5640517235,24:1.786809621):0.1889435936):0.6411457229,(23:0.7125526558,16:1.76634022):0.4062937196):0.4879497049,19:5.01817454):0.2215931844,(22:0.6515484846,28:0.9167669596):0.5400564472):0.004193639074,20:2.573056302):0.6189084224,21:0.9756575052):1.577520583):1.692572851,(26:2.715967975,25:0.5730713198):0.0955088843):4.140803705):2.078843854):0;
	TREE * UNTITLED = [&R] ((34:1.050664082,15:2.673950148):1.732517095,(39:0,(27:41.13595994,((((((((((((((((((8:1.708301285,((6:2.823946659,7:2.461388398):0.1951385593,9:0.9780777259):0.2215908703):1.763885566,5:1.475359089):1.058612248,4:3.789341165):0.8659237981,38:1.182647982):0.7104957814,31:0.8618686998):1.605668193,(36:0,2:0.0874507565):0.9009801202):0.3080665237,1:0.3593056133):1.496896669,3:1.663464894):0.8870972333,14:0.7870620274):0.4919844628,35:4.350946677):9.283345829,30:1.170270764):0.7942848076,29:0):0.4905366143,10:1.940576589):2.174631049,(13:1.508067879,(11:1.130178575,37:1.62495248):2.325661992):0.8049492732):0.3099693208,((33:0.5774465341,32:1.108184509):1.409424203,12:0.2904339695):0.2738498172):4.405630846,(((((((18:0.9331799374,(17:0.5968696849,24:2.45513532):0.1689391846):0.1512869328,23:0.3556591233):0.09797085669,19:3.411139386):0.2332602005,16:0.8482749288):1.346030617,28:1.695334965):0.2508152764,22:0):1.178930533,(20:2.95353205,21:0.6182752641):0.8608468033):1.284412907):1.130510895,25:0):1.443068599,26:0):0.4406645886):3.281668681):0.2438516463):0;
	TREE * UNTITLED = [&R] ((34:0.6700328968,15:2.280715484):2.601241191,(39:0.8430239246,(27:40.08802185,(((((((((((((((((8:0.9227406216,9:0.6802807638):0.3102844907,(6:0.8909127209,7:0.4171091016):1.357231782):2.172743232,5:1.563279366):0.1218146924,4:2.662686351):1.460708736,38:0):0.8251414326,31:0.1431649659):0.9307088313,2:0):0.5264808704,36:0.5526971361):0.6621861235,35:1.413150952):0.6270905071,3:0.5715408502):0.009008918656,1:1.225999654):2.325850421,14:0.5988807597):8.306997334,30:0):4.035719029,(29:0,10:1.360587481):2.762919616):3.78133389,((((((((((18:1.604806799,(17:0.216854696,24:1.481651877):0.1431686025):0.5480882945,16:1.444156386):0.291337914,23:0.6706889757):0.254678544,19:3.642171411):0.8139632452,20:1.923533415):0.2237515978,22:0.6666871142):0.1303496898,28:2.029333403):0.1227217554,21:0.671239611):0.6398268371,((33:1.000191916,32:1.622140663):1.367661715,12:0.5493456685):2.929628941):0.6207997519,(13:0.1614930726,(11:0,37:4.022717453):1.870129474):3.3766116):0.04989745979):0.9976343015,25:3.804373538):1.775960811,26:0.2655479394):0.6232757921):1.895264264):3.012008048):0;
	TREE * UNTITLED = [&R] (34:0,((15:0,27:40.77746814):2.988502615,(39:0,((((((((((((((((8:0.1637566679,9:0.6230628999):1.058286912,((6:2.701511452,7:0.7669447893):1.301122626,5:0.4482543737):0.4270803155):0.3092611498,4:0.6954804636):3.16181035,38:0):1.913542298,31:1.759278791):0.3147709795,35:1.422354973):0.5256308935,(36:0.8465103041,2:0.4840988482):0.8262300048):1.106291592,1:2.086243185):1.933892989,3:3.261585575):4.078044947,14:5.795676604):7.156309073,((29:1.129764797,10:1.672128079):0.01652395216,30:0.6757988232):1.374083333):1.302316655,((13:0.1427705695,(11:0.3337515854,37:0.9928839271):2.677807346):2.123462461,25:1.751815675):0.1497160397):2.226302276,12:0.3212111295):0.8735362052,(33:0.1888844718,32:1.882358183):5.076580686):0.7559412642,(((((((18:1.524580983,(17:0.5196337787,24:2.892824106):0.1748433945):0.08182603039,(23:0.925306539,16:1.753024943):0.228103509):0.3649786108,19:4.821346397):1.136811643,22:0.4019984377):0.2585179064,20:3.304008168):0.09454487235,21:0.9805111942):0.3676963748,28:3.840946578):0.8360608912):1.276710874,26:0):3.668491516):1.416250786):1.149544175):0;
	TREE * UNTITLED = [&R] ((34:0.835293791,15:4.112724134):1.667421603,((39:0.07623917288,27:42.4772185):1.917480747,((((((((((((((((8:0.7475253663,9:0.2153088637):0.2389364527,(6:0.9495119408,7:0.5994052438):1.619243866):1.089657426,5:0.2724201473):0.2004331515,4:2.169489623):1.880599333,38:0.2946373052):1.058930566,31:0.1227464044):2.513335357,36:1.55778059):0.534745693,2:1.92508309):1.463478104,1:2.130762173):0.5474705705,(14:0.07607706077,(35:1.102277521,3:0.1981597467):1.972720218):0.4998045578):12.0262148,((29:0.2631158451,30:3.142449178):0.2048033408,10:3.029959209):0.4890051152):2.188379895,(13:1.467150104,(11:0.6872407486,37:4.269527342):1.120530647):0.6665644176):1.313353781,(33:0.2072390307,32:0.5298240615):3.967492044):0.229026791,12:0.5356823626):0.3150228387,(((((((18:2.784226947,17:0.5064853385):0.005553969413,24:1.830879646):0.4661748514,(23:0.4804135311,16:1.21698881):0.03201655946):0.764804915,19:4.317355513):0.927701818,(22:1.7923993,20:2.044394789):0.4852679955):0.08402155504,28:1.963807097):0.4547727554,21:0.9438451462):0.3704232804):2.662717242,(26:2.506800993,25:0.3765880999):0.4191665266):5.421616134):0.5453889532):0;
	TREE * UNTITLED = [&R] ((34:0.6637334118,15:2.271286946):1.309148353,((39:0,((((((((((((((((8:0.6805588613,9:0.1438194322):0.5655283984,(6:3.332668857,7:2.007119822):0.8565148133):0.3567465268,(5:1.176606898,4:1.888758033):0.1504183928):2.128216299,38:0.2174713023):1.840854254,31:0):1.429795319,2:0.7622175589):0.06322664533,36:0.006683232503):1.237846611,1:1.495807274):0.974992484,3:1.924272749):0.7327214405,35:4.124160401):0.08605040939,14:1.175162927):10.54781689,29:0.2991698197):1.487330185,(30:0,10:2.390589211):0.522703364):3.337153013,(13:0.4497260897,(11:0,37:2.472905464):1.243397661):3.285980661):1.396730827,(((((((18:2.439774531,(17:0.2596138753,24:1.993477535):0.5650382724):0.4936200561,16:0.9322042345):0.3275509312,(19:4.163531369,23:0.9157567602):0.314292502):0.8371766171,21:0.5944683841):0.2336788696,(22:0.1431529045,20:1.665415041):0.780675462):0.003689688378,28:2.444348432):0.8489229879,((33:1.308752878,32:1.871814628):3.265309434,12:0.3851401548):0.611273267):0.6741186772):1.414114138,(26:0,25:2.091754749):0.1706299927):1.791817282):1.709800061,27:42.02911742):2.027593597):0;
	TREE * UNTITLED = [&R] (((34:0,(15:7.103102765,27:38.7471974):3.412115539):1.794840258,39:1.401546142):0.4798865081,(((((((((((((((((8:0.3506514019,9:1.254385108):1.29802266,((6:2.258341271,7:1.307032684):1.415369855,5:2.271504107):0.03664703962):0.3436506296,4:1.994354216):3.591965761,38:0.6573918693):0.2850053924,31:0.6901569748):0.7685561801,2:0.4040848024):1.531218671,(35:1.498191543,36:0.04277851726):0.574339179):0.2270181449,1:1.459444793):2.419470296,3:3.35954201):1.627910286,14:3.241857703):6.103363259,30:0.1486300707):1.284096164,10:0.9327528414):0.3800031216,29:0):7.316457844,((13:0.9538912955,11:0.7247646876):0.5503543302,37:4.293828955):4.961499567):0.9798258878,((((((((18:3.325206329,(17:1.050936939,24:1.313380311):0.3085032868):0.486114776,(23:0.7983001518,16:0.8050477373):0.5649685961):0.5059986331,19:5.04499633):0.3778479008,28:2.341349073):0.7869293817,21:0.6868350153):0.07834276127,(22:0,20:1.827020895):1.193873726):0.6959829259,(33:1.060589,32:2.865739576):4.741766469):0.8462044439,12:2.942501415):0.9333403375):0.7094707368,25:1.699165907):0.6950739005,26:0):4.276187679):0;
	TREE * UNTITLED = [&R] (((34:0,15:1.82892263):2.020706854,(39:0.2078487735,27:41.49775295):2.861941564):1.304647956,(((((((((((((((((8:0.914074074,((6:1.349950634,7:1.47447189):0.8449038648,9:0.5553716941):0.1735989486):0.754060903,4:0.2866518523):0.1471302719,5:0.2482990048):3.162656212,38:0):0.5773950438,31:0.3793890405):1.114783501,(36:0.1392885628,2:0):0.597033599):0.6211054107,1:0):0.8333687194,35:2.064755275):0.9632836963,3:1.766544885):0.8822847529,14:0.1934807951):12.35116342,((29:0.80120592,10:2.351675726):0.1073105832,30:0.9175411126):0.636576577):1.394193346,(13:0.2551929747,(11:0,37:1.31121361):2.202775787):2.09127037):1.023925516,(33:0,32:1.199116376):2.979546228):0.6788943861,12:0.2631920815):1.501524073,(((((18:1.037685007,(17:1.238166948,24:2.372898733):0.06961337512):0.8284833615,(19:4.587282176,16:1.289777693):0.0225704225):0.2219987926,23:1.867402307):0.5639703709,(22:0.2658266198,(20:2.237442026,28:1.831496503):0.5844390245):0.08183359503):0.5708446941,21:0.8961355996):0.8360347875):1.246193024,25:3.361128044):0.7541578581,26:0.2015458797):6.581208892):0;
	TREE * UNTITLED = [&R] (((34:0,15:3.053159546):3.198801627,39:1.916064632):0.2029218672,(27:42.29313884,((((((((((((((8:0.5728630174,9:1.849615964):0.4413654746,((6:3.099753393,7:2.644606948):1.737099398,(5:2.104220036,4:0.968515328):0.3754585965):0.08500434606):2.693377958,38:1.393456562):0.1175688646,31:0.06254948897):2.65286036,(36:0,2:0.03770960942):2.178485036):1.075515022,((35:1.3125011,1:0.1732387978):1.505049232,3:1.988262575):0.1728575646):3.576302314,14:3.361145494):8.526893803,10:2.114695215):1.249341141,30:2.33785071):0.0233766304,29:1.700513163):1.508951372,(13:0.4092955228,(11:0,37:2.211088105):2.399209835):1.27742868):2.757034215,(((((((18:2.44906196,(17:0.5174160698,24:1.426115791):1.439817999):0.1869873766,(23:1.110975682,16:1.952500814):0.3680369793):0.2652082818,19:5.278849174):0.5611157648,28:2.765832771):0.1243053872,22:1.24697348):0.1082389947,(20:3.416159598,21:0.4957116175):0.1158166782):0.8042597997,((33:0.5328410504,32:0.6060260635):3.736538122,12:0.4068098309):0.745422324):0.1939759848):3.74970858,25:1.534985264):0.856649224,26:2.386803415):0.7510261615):2.716740101):0;
	TREE * UNTITLED = [&R] ((34:0.1447449117,(15:2.877646695,27:35.2539682):8.607395133):1.309156675,(39:1.144588846,(((((((((((((((8:0.2185644362,9:0.2085050747):0.5990497346,((6:2.209082883,7:0.3469344034):0.5046607712,5:1.450845451):0.803756086):0.09065753044,4:0.3892221626):2.837820531,38:0.4697942692):1.659562385,31:0):1.976657745,(36:0.2251982492,2:0.9989700793):0.09649263303):0.6055766817,1:0):0.5583008906,3:0.6742013552):2.113978296,35:4.370664109):0.1381808215,14:1.47264999):11.5869401,((29:0.2658680437,(10:1.610655898,25:1.153856671):0.2887177562):0.1698927152,30:3.390553144):1.005817267):1.071734279,((13:0,37:3.839901414):0.3629249218,11:2.74527582):0.870824584):2.052096208,((33:0.3872419654,32:1.795502807):3.175496023,12:4.737005322):0.5461887375):1.91541948,(((((((18:3.283253153,17:0.307003397):0.3447297096,24:1.444400261):0.3828880364,16:1.460466974):0.04895649207,23:1.121737942):0.6563731459,19:5.169190347):0.9174396584,((22:0.2575016773,28:1.021920943):1.10302811,20:2.82289186):0.2199574021):0.2136541284,21:0.8010359523):0.9632943398):3.902094555,26:1.079538073):3.527362477):0.5140562705):0;
	TREE * UNTITLED = [&R] ((34:1.115619135,(15:0.1543442712,27:31.410579):12.00656586):1.499629768,(39:0.3278476292,((((((((((((((((8:1.245153717,((6:1.29849726,7:0):1.288431342,9:0.2749844494):1.05397264):0.1732991233,5:0.2586669737):0.3924062522,4:1.13529164):1.963228481,38:0.3904319464):1.384451222,31:0.1863661229):1.957040096,(36:0.7854563758,2:0.7179561646):0.4700179218):1.093803521,1:0.8030820401):0.5906406464,35:2.675164631):0.04887029167,3:1.410550101):3.641787949,14:3.47708437):7.597779669,((29:1.948285469,10:0.5846959404):0.4877295507,30:0.519953997):0.5735194233):1.974492264,(13:0,(11:0.06896686534,37:1.227376703):2.126658644):0.713372134):1.022351932,((33:0.6849324913,32:0.694841704):0.9733838521,12:0.5412994422):0.284356612):4.062388401,((((((18:2.316024693,(17:0.6782125324,24:0.8898573534):0.08228337802):0.08918076806,16:1.295106144):0.2411984371,23:0.6352018162):0.4052035067,19:3.686095813):1.481720358,21:0.8174404081):0.1344057965,((22:2.927895987,28:2.258324993):0.3658774298,20:2.242347734):0.5023022578):1.713756258):0.566040628,25:1.006360286):1.504554263,26:0.9230628767):3.085387411):2.27233251):0;
	TREE * UNTITLED = [&R] ((34:0.9116072077,15:4.197899417):2.449766503,(39:0.8802237001,(27:42.68715366,(((((((((((((((((8:0.5043094194,9:0.6467471077):0.4525869735,(6:1.679130569,7:1.829004054):1.22321675):0.2447208314,5:0.3941165563):0.8749380881,4:0.6709424768):0.975265066,38:0):3.094537137,31:0.5868241901):0.6019224668,1:0):1.273848272,(35:1.826727528,(36:0.09988942293,2:0.0163774372):1.530999647):0.2750729528):0.4451842168,3:1.142499203):1.228123496,14:0):11.21476245,(29:0.3538277706,(30:1.793056994,10:1.330365356):0.02558662754):1.142052493):1.6207698,(13:0.3742690537,(11:0.7811005854,37:2.282681634):0.3340652206):1.307491484):0.5966352603,12:1.87597776):0.07081358127,(33:0.7949946658,32:1.863724095):0.8479213171):4.341886602,(((((18:3.798655765,(23:0.5951979612,(16:0.838379637,(17:0.4153159112,24:1.727378991):0.4580810892):0.1923098453):0.06255998035):0.2710632033,19:3.802068483):0.5100920272,20:1.865731206):1.427056838,(28:3.102815109,21:0.5695752597):0.1034965444):0.2317000603,22:1.314468672):1.48315008):1.979810188,25:1.04201529):1.25212419,26:0):1.712644094):0.8304000061):1.376294058):0;
	TREE * UNTITLED = [&R] ((34:1.067728462,15:3.084474836):1.581531565,((39:1.093855232,((((((((((((((((((8:1.94706585,5:2.262162582):0.3678027711,((6:0.7082141098,7:0.259421745):1.646632887,9:0.8153104822):1.360071361):0.03913163492,4:1.179411014):2.034694917,38:0.4229738121):1.505501288,31:0):1.201101255,(36:0.3882903111,2:0):0.1788389216):0.3354560925,1:0):0.5793121622,3:0):0.9420000849,35:2.119037991):2.726986647,14:1.802481463):8.209100062,10:0.4211117393):0.129637071,(29:0.4505254681,30:0.6408866599):1.61992132):3.566342164,(33:1.246350183,32:2.024281381):0.5632066168):0.5171230262,((13:0,37:2.07694989):0.2723898565,11:1.088839932):2.651075478):3.274357539,((((((((18:3.990388299,(16:0.1931016678,24:0.5873117481):1.091553635):0.1798229849,23:0.9782818972):0.1746311835,17:0.9361616986):0.2838475511,19:4.826673677):0.210989526,20:1.809862891):0.2045948744,28:1.950861198):0.1488397557,22:0):0.4302385088,21:0.6544994596):1.430855538):0.01296881143,12:1.550824209):1.301110774,25:0.4831092923):1.614964594,26:1.589173585):3.657899045):0.3360289623,27:43.96824788):0.348489489):0;
	TREE * UNTITLED = [&R] (((34:1.741797894,15:11.90711949):1.446010175,39:0):0.4122455224,(27:41.8953891,((((((((((((((((8:0.1715130307,9:0.8861750458):0.9960633937,(((6:1.497973911,7:1.973363048):0.5064778645,4:1.139478505):0.4545777263,5:0.6202517872):0.6240639686):2.592610464,38:0.418077559):0.5911004113,31:0):4.130487452,(36:0.6983152549,2:1.731247214):1.077756987):0.2835350254,35:3.078756167):0.8901337207,(3:1.758107861,1:1.938501101):1.169863947):1.347677992,14:2.199229547):7.338745006,10:0.2334139853):0.08143986479,29:0.8420162383):2.221698165,30:0.618651674):3.775146363,(13:0.3024541434,(11:0,37:4.69532549):0.7722579159):2.084845366):1.301538537,((33:0.8839352794,32:0.7325611289):4.799064348,12:1.509888814):0.4468994258):1.683980004,(((((18:0.5995627276,24:2.800135762):0.3565286154,17:1.472861234):0.4799368993,((19:3.568539356,16:0.4435264423):0.7805134385,23:0.9869855842):0.3216174574):0.752937718,28:1.826144411):1.419776341,(22:1.448882894,(20:3.53042396,21:0.9244269363):0.1897500437):0.2589233093):1.347001611):1.484599199,25:0.4886547133):0.9078803504,26:1.893928484):1.311622143):3.45116026):0;
	TREE * UNTITLED = [&R] (((34:0.1537038053,(15:0.7992811679,27:37.55832577):7.470740588):1.221324487,39:0.06059623574):0.7134370755,(((((((((((((((((8:0.04562508973,9:1.023154632):0.5261446814,(6:3.064051433,7:2.05101676):1.640202106):0.6958529217,5:2.505497252):1.737004671,4:3.059757575):1.830748785,31:0.451711094):0.2982899647,38:1.124858011):1.825066905,(36:0.2148419422,2:0):1.674433473):0.1188314422,35:2.062406046):6.13545016,((14:2.123841698,3:4.697420457):0.5281486774,1:4.261295608):2.426370633):8.038545871,20:0.5743950618):3.200330266,(22:1.178291998,21:0.5365088112):0.1646330889):0.2991341091,((((18:0.2511797562,(17:0.5580947985,24:1.701623384):0.2293855373):0.6409127586,(23:0.3818724989,16:1.362116484):0.4432155966):1.13104172,19:4.879074703):0.4617753594,28:3.135038504):0.2285133561):0.9204997615,(33:2.280370847,32:2.130800996):3.280835563):0.7636710938,12:2.586953444):0.4007436011,(((29:1.9323208,30:0.4004575639):1.918043683,10:3.299662031):3.286226683,(13:1.185852789,(11:3.534717153,37:6.174205175):0.5863756516):0.6091263499):2.158515661):3.886411751,25:2.297086401):0.4059057707,26:1.56369494):4.570995172):0;
	TREE * UNTITLED = [&R] ((34:0,(15:0,27:37.86141292):6.081642916):1.273203826,(39:0,((((((((((((((8:1.258694324,((6:1.250893877,7:0.5149711454):2.272273605,9:0.1206604314):0.1906051087):0.03518650226,5:1.998748514):0.8184226837,4:0.730710514):3.248603174,38:0):0.4865661029,31:0.4858223217):1.734692505,(36:0,2:0.4893324073):0.7490036622):1.120512334,1:1.115931471):2.800127612,35:4.846226726):0.642083371,(14:1.607348261,3:3.128396425):1.330567282):9.420953893,((29:0.2009837797,30:0.542505572):0.02101025339,10:1.280329887):1.062856266):2.019194576,(13:0.2109482689,(11:0,37:1.135494942):1.26992735):2.434503431):0.05448406367,((33:0.1355870394,32:1.21917487):1.02009548,12:1.46287156):0.6303535995):4.470817582,((((((18:0.7092561569,(17:1.342534174,24:3.142499588):0.2255774284):0.779380517,16:1.670960742):0.01401866852,23:1.984209917):0.4939200723,19:5.703334975):1.164658611,(28:2.155762705,21:0.7584129009):1.290459731):0.2103236835,(22:0.2501736717,20:2.147931074):1.661203758):0.9092741821):2.243365442,(26:0.3743227623,25:2.264233588):0.05281011362):3.161107779):1.793840249):0;
	TREE * UNTITLED = [&R] (34:0,((15:2.900389598,27:36.51019921):5.997812845,(39:0.6729048434,((((((((((((((((8:0.3820982989,9:1.428419488):1.970933641,(((6:2.621383121,7:2.031900459):2.553475816,4:2.057322736):0.2583413825,5:1.211097819):0.02136120894):2.056246075,38:0.6601180678):0.7805061057,31:0.2676945478):1.130454828,(36:0.1119242683,2:0):0.2475220919):0.8610772507,1:0.5099304642):0.8434104043,3:1.107512238):0.4307399063,35:2.855995884):1.373058678,14:1.256790271):9.785393709,10:1.658650413):1.185267704,29:0.06291126209):0.7095878772,30:1.885829708):3.774030748,(13:0.9193819325,(11:0,37:3.477748017):4.376631477):0.3796369063):1.342546759,((((((18:2.490371402,17:0.6631469852):0.2905426879,24:1.448132315):0.1705914503,(19:3.769877797,(23:0.5625709274,16:0.888102095):0.08933292069):0.1005221619):1.170500991,28:2.329073929):1.116606465,((22:0.7972140853,21:0.9720465962):0.02288466714,20:3.170268055):0.2447919507):0.8295381471,((33:2.137962099,32:0.7799364697):1.21637274,12:1.84871274):3.637627354):0.08006059665):0.4859601558,25:0.6609291532):0.9086352734,26:0):3.548927556):0.3619496468):0.3790158509):0;
	TREE * UNTITLED = [&R] ((34:3.130304977,(15:0.2399419754,27:32.00685082):13.34600628):1.074352683,(39:0.5943436745,((((((((((((((((((8:0,9:0.4328904302):1.615828378,((6:1.227879813,7:0.959055846):1.320141151,5:1.947209171):0.04396331194):0.4068018788,4:1.926082602):3.893713343,38:0.04454143657):0.3676606259,31:0.8500169249):0.9597456513,(36:0.03808299143,2:1.033393806):0.005593813275):1.018363614,1:0.3705121218):1.329613043,(35:1.699293648,3:1.008643719):1.428505737):0.9986796165,14:0.5689183383):10.83000271,30:0.6102234716):0.1604173739,29:1.091858842):0.4239334968,10:2.478549407):1.373379769,(13:0.1884158944,(11:0.05115633612,37:0.9757932241):3.379906908):0.9015522233):2.293039912,(33:0.350185088,32:0.9760391004):5.062005169):0.8121515139,12:1.690788263):1.89747485,(((((((18:3.280962353,(17:0.2791584795,24:1.586068372):0.5538426593):0.268694583,16:1.888520167):0.02697994575,23:0.8953775457):0.3609798458,19:4.567962383):1.06580831,20:2.183659465):0.2931716698,22:0.8737462291):0.6781628428,(28:3.229547333,21:1.188525782):0.02996630173):1.743501894):2.307378198,26:2.80495928):0.1890279708,25:0.2968826765):3.582210551):2.123857299):0;
	TREE * UNTITLED = [&R] ((34:0.7221773031,15:6.057960112):1.683321072,((39:0,27:41.45593209):2.650607954,((((((((((((((((((8:0.5136119606,9:1.199344345):0.4413578459,(6:1.527710894,7:0.8720658729):2.500800215):0.3054331285,5:1.536421141):0.134341154,4:2.633057988):1.801406714,38:0):1.73328609,31:0.4703193965):1.330205246,35:1.184139244):0.04750940308,(36:0.604660215,2:0.2322657694):0.3867758061):3.493752857,(3:0.7164563113,1:0.9599960384):2.348387434):1.724901097,14:3.167376217):6.344036845,30:0.4308946725):2.133258997,29:0.1283021063):0.9109724902,10:2.580230675):1.534699447,(13:0,(11:1.018293028,37:2.231760812):1.768001742):0.8368246027):0.4041973981,(33:0.8857718165,32:0.6561701568):1.574841166):1.110567134,12:3.545152892):2.475059406,(26:2.182998938,25:1.183528142):1.296539577):2.233522661,(((((((18:2.452558491,16:1.731227994):0.4583284944,(17:1.303985759,24:1.574508438):0.2939279243):0.2301032182,23:1.196690136):0.2752127017,19:4.738655091):0.4219508521,28:2.239787111):1.15428834,22:3.237011656):1.806645609,(20:4.659583055,21:2.305065906):0.223893858):1.540765227):4.430676454):0.9797424328):0;
	TREE * UNTITLED = [&R] ((34:1.03524737,(39:0,(((((((((((((((8:1.038089676,((6:0.6268532528,7:1.299823688):0.4878028639,9:0.2715597087):0.9469449474):0.3191250059,5:1.607638449):1.831361229,4:1.951505935):0.430131256,38:0):1.775845992,31:0):1.116971449,2:0):1.751296929,(35:1.347773435,36:0.07975268647):0.3882056818):0.3864707954,3:0.8864614605):0.1209895289,1:1.339130764):0.7126440845,14:0.1744831741):10.00511845,30:0.1772467277):2.025328689,(29:0.4479575632,10:2.007068412):0.835671973):3.68563431,(13:0.1325902434,(11:3.458004218,37:3.524890818):0.9610421455):1.998833371):2.178217882,((((((((((18:1.412856624,17:0.1890066714):0.4552732469,24:2.237639838):0.4118789806,(23:0.3157517117,16:1.38576748):0.1744676764):0.4612785765,19:4.062606578):0.9024830409,21:0.466149934):0.01661388552,20:3.356801905):0.2183487018,28:1.924021323):0.3179894171,22:0.4099477579):0.205379035,((33:0.8100095189,32:1.413542751):4.646808897,12:2.678855627):0.8082233749):0.8225452575,25:2.361255216):0.5314324563):1.202480048,26:0):4.383250278):1.932245403):0.04371027359,(15:7.74700977,27:41.80734163):3.035584341):0;
	TREE * UNTITLED = [&R] (((34:0,(15:1.26537313,27:34.91392057):6.517109333):1.692300134,39:0):1.97724691,(((((((((((((((((8:0.7183568431,9:0.06932057917):0.7268194292,(6:1.552236874,7:1.136502334):1.072483167):0.7218456836,5:0.1888019795):0.6882676335,4:1.585660207):1.294639442,38:0.5637508766):1.321544966,31:0.0186953572):1.635142183,35:0.6155109975):0.2535284936,36:0.7155883585):0.3059844174,2:1.343896925):1.682389307,(3:1.367316313,1:1.541041337):0.6659510365):1.00859765,14:0.6695965962):11.75195313,((29:0.6211509108,30:0.4124593771):2.266826719,10:2.739876319):0.5061919481):0.5490148264,(13:0.3403425234,(11:0,37:1.820629494):1.246519949):0.8456642504):0.2390072672,((33:0.4202162256,32:0.2108493468):0.6837343249,12:0.5607440415):0.5929290157):6.960234201,(((((((18:1.565554872,(17:0,24:1.017930858):0.2218607596):0.3919166077,(23:0.3309586574,16:1.509854874):0.159314818):0.4056663472,19:4.210276102):1.161221609,20:3.092668189):0.139803666,22:1.81271176):0.06279404967,21:0.773054992):0.2448615905,28:3.010157809):3.743459991):0.8453001191,25:1.166631255):0.3522370553,26:0):4.354301395):0;
	TREE * UNTITLED = [&R] ((34:0,15:4.73790339):0.6776322212,((39:0,27:40.92615133):1.132940771,((((((((((((((((((8:0,9:1.12403796):1.472057228,(((6:1.72306352,7:0.9676836697):2.760963155,4:0.571713447):0.6158404383,5:0.9486376723):0.3321513113):1.087848275,38:0.7810489789):1.915167292,31:0.2454207527):1.311435958,(36:0.1151199148,2:0):0.7181154082):0.3389221475,1:0.5413501291):0.6810149575,3:0.9538276924):0.6143230779,35:2.349345538):0.9001217893,14:0.6064353317):10.25104215,30:0.3039679664):1.090029693,10:2.653417494):0.009187802599,29:0):1.672859021,12:0.5997350297):0.09850273526,(33:0.05084465907,32:0.3308879745):1.291513713):4.297826937,((((((((18:2.364690748,17:0.4958833882):0.3635770178,24:1.3246785):0.3083200904,23:0.740968691):0.3522089075,16:2.007587904):0.3441454647,19:4.677995862):0.3417738169,20:1.662682964):0.3701617908,22:0.327409298):0.9942119431,(28:2.612716751,21:1.292168032):0.0297805144):0.9536995041):0.1293291237,(13:0,(11:0,37:1.196483):3.204218637):4.56728479):1.275392867,25:0):2.079903745,26:0):1.217362511):2.527609453):0;
	TREE * UNTITLED = [&R] ((34:0.8665657515,(15:2.011634082,27:33.41644648):9.629016511):2.099015361,(39:1.519546078,((((((((((((((((((8:0.2198564559,9:0.5466491941):1.211541835,5:2.863501859):1.284806247,(6:2.858337036,7:2.95179231):1.080187814):1.714395298,4:3.023472865):0.6416339894,38:1.229684378):1.165935662,31:0.7457689807):1.041511553,1:0):0.05776660488,(36:0.8798477281,2:0.6030670024):0.60949993):0.1506805163,35:1.016546828):1.91571567,3:1.888728801):0.2611872937,14:0):11.97939226,((29:0.90299031,30:1.2457089):1.301948796,10:1.545993434):1.288382643):1.143367716,((13:0,37:3.767132093):0.4787300056,11:0.205563756):1.084137283):2.307656196,(33:0.6157065755,32:1.770482659):3.048216971):0.6413893405,12:0.9117843991):1.13908891,((((((18:3.901815961,(23:0.9250516856,(16:0.9015569625,(17:0.7814346482,24:2.301869496):0.5583996003):0.03145736925):0.3687498465):0.187626359,19:4.29636547):0.5886851244,28:2.766520344):0.3159287286,20:2.342796342):0.07809515294,22:2.579014761):0.968926921,21:1.514463851):0.358671584):0.9628871834,25:0.7142375166):1.804985953,26:0):1.97973829):3.36505965):0;
	TREE * UNTITLED = [&R] ((34:0,(15:1.675558241,27:33.64420008):8.486812985):1.525686945,(39:2.52166488,((((((((((((((((((8:0,9:0.7075475651):1.724158398,4:0.4246353831):0.3702167022,(6:1.865971442,7:1.629150321):1.612829976):0.4236650171,5:3.073291141):0.918896996,38:0.480048699):1.919016557,31:0):1.09675261,35:0.8084596208):1.861415441,36:1.943624497):1.213186965,(2:1.685217042,1:0.09054461896):2.009800876):0.1516087087,3:2.605273405):1.090767104,14:2.037772622):9.930515343,30:0):0.4962159885,(29:0.784547731,10:1.19305663):1.177092446):4.255609216,((((((18:1.177299099,(16:0.8849448128,24:2.05795132):0.373742245):0.2884985171,(19:3.651776176,23:0.2521794386):0.08317662198):0.1237749038,17:0.8790441809):0.4551845963,28:0.4262157806):0.4902800094,(22:1.426773217,20:1.585827207):0.4479346667):0.524217794,21:0.3628538103):0.477594057):0.04999744711,((33:0.3686937324,32:3.535621507):1.588531823,12:1.322012024):2.262440245):0.2795722378,(13:0.6301798341,(11:0,37:2.514559039):0.5253601891):4.489757161):1.368244726,25:0.9814778936):2.021550175,26:0):2.745237702):1.389908303):0;
	TREE * UNTITLED = [&R] (((34:1.293352152,15:5.320051206):2.18301994,39:0):0.2347017219,(27:43.59973311,((((((((((((((((8:0.6316572154,9:1.565335687):0.6328359605,(((6:1.456682218,7:0.392332513):1.94747984,4:1.056128955):0.1479561497,5:0.8504919587):1.109153884):1.663903164,38:0.4017611153):1.662860762,31:0):1.178158968,35:1.166425352):0.07447946164,(36:0.4269559721,2:0.2426716595):0.6573183626):0.3264340946,1:0):1.376248636,3:1.152234798):1.417791705,14:0.7269864939):11.06220247,((29:1.44039901,10:1.524196206):0.2349402684,30:0.5790901946):0.1788816631):1.320614092,(13:0.4485520391,(11:0,37:3.918004087):0.2994361043):0.799746774):0.6072138349,(33:0.22540996,32:0.2477228753):1.440387738):0.09671482693,12:1.151948613):3.954183755,(((((((18:0.7687663135,(17:0.6410082105,24:1.401026677):0.3165490214):0.1072700222,19:3.622978515):0.1998666756,23:1.062494034):0.03777615049,16:1.989964434):0.8382842208,28:1.383148887):0.6885260706,21:0.9945081861):0.7779912575,(22:0,20:2.478295445):2.572557806):0.7968872205):1.220051396,25:1.271137884):0.7076983998,26:0.3283948573):4.271854795):1.605385274):0;
	TREE * UNTITLED = [&R] ((34:0.5122816904,15:7.129405821):0.6400239687,(39:0.4457581792,(27:41.9403824,((((((((((((((((8:0.64307456,9:0.5674811775):0.5772373032,((6:0.580083373,7:0.2841084855):1.490025353,5:1.758651743):1.370319205):0.5864045309,4:1.287074248):1.285553407,38:0):2.098067028,31:0.3437382676):1.882254888,(36:0.1532652637,2:0):0.8995527467):0.6850470416,35:1.480005181):1.041952921,(3:1.320453232,1:0.9249174622):0.5429911419):1.834455271,14:1.502906632):8.529358474,10:0.8647748991):2.086548616,30:0):0.1837831234,29:1.066195554):1.309781422,(13:0,(11:0,37:2.803921867):1.636919441):0.978690475):1.945956731,12:1.274622762):3.732631875,(((((((18:0.91347461,(17:0.3121775238,24:2.070572912):0.2563076272):0.6088042528,(23:0.6722996967,16:0.6911454993):0.2306356638):0.2448154911,19:4.139856937):1.196797552,21:0.9593641706):0.01611564218,28:2.494437024):0.6541731233,(22:0,20:2.665807591):1.094696724):0.6651707999,(33:2.030858162,32:2.154692295):4.350366756):1.709812956):0.9044710374,(26:2.336271897,25:5.71115284):0.1528799191):2.312511128):1.236534949):1.556735702):0;
	TREE * UNTITLED = [&R] ((34:0.044761338,(39:0.6128569986,(27:40.00203095,((((((((((((((((((8:1.603166867,9:1.066052864):0.000223546583,(6:1.743006164,7:0.5808949554):1.65128234):0.0233727838,5:1.582887568):0.7333901887,4:0.799140579):2.955968536,38:0):0.9133378321,31:0.7579370331):0.7234724072,36:0.3879063109):0.9938197381,35:1.574095481):0.4892640633,2:1.976031219):0.750368657,1:1.223947568):1.757583973,(14:1.187055597,3:2.892679193):0.5175332534):9.729828172,((29:0.1288383626,30:0.8508006275):0.5985286114,10:0.9783726711):0.07927682774):3.883280595,(33:1.671842881,32:3.823420645):1.401825781):0.2606991677,(13:0.8662123681,(11:0.06117959702,37:1.254862457):2.602496977):2.482289966):0.5817247561,12:0.915274912):2.151367893,(((((((18:3.976520737,(17:0.5801380495,24:2.246964172):0.3372916084):0.2870913965,23:1.27174235):0.1448834199,16:2.423220417):0.733136296,19:5.181802311):0.4339321721,28:2.25179409):0.2946916445,(20:3.245710846,21:0.3415949436):0.7545064549):0.07509647347,22:1.260398959):1.06909776):1.504824329,26:0.3235981169):1.050899996,25:5.273310682):0.09149518306):3.088666171):1.841397938):0.1327076515,15:4.511375059):0;
	TREE * UNTITLED = [&R] ((34:2.97895563,15:6.126375658):0.189894971,((39:1.27292402,27:44.57899239):1.657716434,((((((((((((((((8:0.9415536001,((6:2.070299722,(7:1.221172174,9:0.7423674876):0.1255703267):1.231517226,4:1.810417905):0.03079497888):0.7996629642,5:1.151632089):2.063689812,38:0):1.07441417,31:0.2582475358):1.605296241,(36:0.4558904426,2:0):0.7366336164):0.3690973375,1:0.3129163063):1.841213389,3:2.082847591):0.7120160457,35:3.626902345):0.5137760491,14:1.727981585):9.789594523,(29:1.043367333,(30:1.892092057,10:0.9408683441):0.5465894821):0.5367278169):2.634981778,(33:0.3969530385,32:0.4865768426):1.827582242):1.938111907,12:2.181001871):1.962092781,(((((((18:3.384957743,(17:0.6744244695,24:1.432247369):0.3837039872):0.6036139449,(23:0.8104298773,16:1.695621799):0.4132940696):0.4608255154,19:4.983672317):0.6077755916,28:1.861603888):0.4744794429,21:0.653136798):0.1812982355,22:0.4817168505):0.1004690984,20:3.644199313):0.9783416481):0.9083305487,(13:0,(11:0.9528450764,37:4.350916052):2.269878031):3.230503411):1.525399201,25:1.894640358):3.134639503,26:2.623599409):3.515150247):1.346453946):0;
	TREE * UNTITLED = [&R] (((34:0,15:4.322781197):2.5580862,(27:42.27288501,((((((((((((((((((8:0,9:0.2595772913):0.7200768032,5:1.071934365):0.5366296799,(6:2.583346847,7:1.172036144):1.55198223):0.8878435668,4:1.287714318):2.053186763,38:0):1.078185419,31:0.1943300149):0.9458838007,(36:0.2691190128,2:0):0.4534285963):0.238419496,1:0.2821870434):2.051173427,35:2.785631044):0.188258648,3:1.629784286):0.2624940424,14:0.5769980305):12.08982196,((29:0.1160185678,10:0.9241638944):0.420616067,30:0.181499004):0.9855718363):0.3671800837,((13:0,37:3.226063459):0.919235673,11:0):0.3140980752):2.450509702,(33:0.475039402,32:0.3406164406):2.834698981):0.2647194467,12:0):2.907832968,(((((((18:0.7249019898,17:0.6933524514):0.2983102484,24:2.406070765):0.2314264279,(23:0.6211535184,16:0.8255852033):0.1380656558):0.4703261819,19:4.535514331):0.3883308748,28:1.457751935):0.5217931588,(20:1.811040601,21:0.4804526567):0.1819777212):0.1001986937,22:0):2.287960503):1.428425705,25:0):0.4067415184,26:0):2.670554053):1.958468627):1.109093779,39:0):0;
	TREE * UNTITLED = [&R] (((34:0,15:8.535610207):1.465897678,39:0):1.378167649,(27:39.6498346,((((((((((((((8:0,9:0.294844358):1.221829768,((6:2.987520775,7:2.014724102):0.5107595694,4:1.141896106):0.08339605676):0.1904722707,5:0.926260471):2.705943505,38:0):1.342319049,31:0.6087197678):0.6096567793,(36:0.1073942957,2:0):0.4317484646):0.4923065329,1:0):0.6423589069,3:0.3039274195):0.1335038058,35:2.122809003):1.517354198,14:0.03048475702):13.52230853,((29:0.05726376436,10:2.046709364):1.855508848,30:2.624030163):0.473945511):1.876177332,(((33:0.0629466616,32:0.2774038247):3.048766605,((13:0.4313274902,11:0):0.922557961,37:4.505801241):1.667653772):0.6294488768,12:1.058408658):0.06309290481):0.9558591202,((((((((18:0.8675590548,17:0.5111187248):0.4916979263,23:0.3967154614):0.08949884404,24:1.730521699):0.2676243735,16:1.109130251):0.2531819062,19:4.369603135):0.845096352,(28:1.344829545,21:0.247212959):0.1011374136):0.3887817358,20:2.436385268):0.06146037794,22:0.6647684257):0.4883479306):1.087285587,(26:0.638321283,25:3.132239493):0.3783384328):2.480936479):5.540030463):0;
	TREE * UNTITLED = [&R] (((34:0.6193601181,(15:0,27:35.90765626):6.822750375):3.131723912,39:1.174351433):0.6266477385,((((((((((((((8:0.9794792968,((6:0.8359923951,7:0.9270795624):1.429074517,9:0.4401858792):0.5189644349):0.8952539897,5:0.9693598178):0.3448771628,4:0.6281414275):3.175217292,38:0.1523666421):0.3397397933,31:0.1203504873):1.990034061,(36:0,2:0.06060076794):1.647426659):0.08216767006,1:0.4366729211):2.359442903,(35:2.737283698,3:0.9192192273):1.56497072):0.01292203148,14:0.5948618345):12.13324035,((29:0.1588197318,10:2.202035289):0.410861922,30:2.785587292):0.4714060415):2.386834269,((33:0.8230035263,32:0.7268439979):2.07837067,12:3.865314107):0.4930819053):1.936950553,(((((((((18:1.665495994,17:0.2035980361):0.2485341984,24:1.959272565):0.3854912152,16:0.7530944289):0.2447463379,23:0.5416900817):0.4609856945,19:3.917558779):0.61836471,20:1.917538557):0.9416108515,(22:0,28:2.72987952):1.011545149):0.5056426342,21:1.420622702):0.2974249149,(13:0,(11:0,37:1.332098189):4.433141355):3.170059546):0.1086229632):3.849075254,25:1.262744477):2.008691021,26:2.048465577):3.886544146):0;
	TREE * UNTITLED = [&R] ((((34:1.290274741,15:7.095438087):1.253660073,27:44.02101737):0.4175722067,39:2.41244516):1.339339312,((((((((((((((((8:1.147925212,9:0.6699207861):0.5678739094,4:0.5239884134):0.4190647734,5:0.5139489223):0.02859370771,(6:1.22929067,7:1.016343921):1.750226287):4.101904741,38:1.250933943):0.526415997,31:0.5031226825):2.558581416,(36:2.268445796,2:2.220427408):0.4972821336):0.8134590935,1:2.248936667):2.178852482,35:5.418912806):0.4596276768,(14:1.388219573,3:3.765645093):1.576817012):9.665437066,((29:0.04782882727,30:2.508222565):0.3072089506,10:1.571009159):1.403635774):2.043934286,((33:1.061701369,32:1.147227289):0.8263180611,12:1.17196066):0.6563190947):2.450594227,(13:1.131836839,(11:0,37:4.52242941):0.1167598838):4.500802301):2.700304204,((((((((18:1.221774797,17:0.4516534006):0.2169256806,24:1.209224907):0.2588738482,16:1.366393773):0.03270626103,23:0.5122101166):0.5122606323,19:4.245482526):0.2833513164,28:1.464812158):0.1108196901,20:1.802860737):3.284624796,(22:6.758062467,21:2.301528465):0.02983675154):1.514940051):3.162989928,26:4.590788781):0.8503469158,25:0.03023404309):2.423500895):0;
	TREE * UNTITLED = [&R] ((34:0.7914731987,(15:3.147874402,27:39.77670531):3.897026086):0.45163645,(39:1.246961175,(((((((((((((((((8:0.8168027946,9:0.1807872315):1.001121153,(6:1.363369581,7:0.7768186731):1.553598727):0.298352492,4:0.8756992):0.236202037,5:0.4065892568):2.320525721,38:0):1.701772632,31:0.7525914216):2.564288903,(36:0.04401749941,2:0.2876907631):2.138221224):0.5790654063,35:3.184554953):0.8222281414,1:2.959476095):1.690045513,(14:0.3649789037,3:2.935516525):2.082628154):11.09125535,((29:1.287624127,10:1.985027471):0.4371252641,30:0.2272370484):1.466570267):0.3869378801,(13:0.7570803485,(11:1.995312388,37:2.586085245):1.605506847):0.746410756):0.41117791,(33:1.280152299,32:0.7713471841):1.294238456):0.5472020173,12:4.181185391):3.696019637,((((((18:2.408616728,(17:0.3060025984,24:2.320137901):0.4982874569):0.3943767028,(23:1.114916443,16:1.134299677):0.1132946788):0.1350431481,19:4.058436003):0.656246209,28:1.377192215):0.3044312376,22:0.4187121541):0.1226974577,(20:2.099359452,21:0.5280737106):0.1913732876):2.462570229):1.220741261,26:3.604508558):0.4109088862,25:1.029200529):3.25598488):1.211923316):0;
	TREE * UNTITLED = [&R] ((34:0,(39:0.6898020096,(27:38.79420238,((((((((((((((((((8:1.032536996,(6:1.831714857,7:0.3027514325):2.423368837):0.1487269686,9:0.799430417):0.3207412766,4:0.9020351672):0.5315139708,5:1.819067401):0.9312183793,38:0.1099515917):2.645746591,31:0.4989903568):1.307384186,((35:0.706923859,2:0.4498242332):0.3579973986,36:0.2445603913):0.124848395):0.2526569439,1:0.09081375779):0.1787091142,3:0.08154850901):1.661051336,14:0.4123914663):8.455158534,30:0.6553793679):2.608229505,29:0.04824771247):2.31886208,10:4.241540736):0.8562950556,(13:0.4062663956,(11:0.8582766713,37:4.202214777):1.077335449):0.5721906964):0.7891401585,(33:1.781396055,32:2.133117938):1.699233491):1.402767401,(((((((((18:3.503404875,17:0.7009585784):0.1915567051,24:1.385375899):0.2962708334,23:0.7354304965):0.05992767976,16:0.6666928291):0.785148448,19:4.458120575):0.171294813,(22:0.782898334,20:2.228416842):0.2735771808):0.3639263822,28:3.007378005):0.01712213407,21:0.4033505621):0.3824522285,12:0):0.3043885843):0.9157965611,25:3.397565872):1.375433701,26:0):0.5691186678):2.364496471):0.9509259942):0.9685196854,15:2.818760128):0;
	TREE * UNTITLED = [&R] ((34:0,(39:0.8302375257,(((((((((((((((((((8:0,9:0.2603229525):1.281077304,(6:2.559055535,7:1.374378963):0.5571530966):0.4866016981,4:0.8775073078):0.3678848588,5:1.360136648):3.192691776,38:1.019812115):0.6948449089,31:0.3376587569):1.935833171,(36:0.3055798659,2:0):1.403418312):0.3690190405,35:1.542737281):0.310494316,1:0.6572804718):1.337344047,3:2.020491789):1.677703404,14:1.994734693):7.518325598,10:0.2028985559):0.2992729482,29:1.244586651):2.948098511,30:0.9763413996):1.103406403,(12:0.6764518998,(13:0,(11:0.4078119319,37:2.104380634):1.850816539):0.9587380323):0.4973624975):3.370397962,(33:2.748202144,32:3.971059961):4.236485552):0.775436324,((((((18:1.413432316,23:0.9248763507):0.01374192253,16:1.571464036):0.4276090211,(17:0.7859285765,24:1.606553833):0.7833606561):0.5526810576,19:4.753864604):1.072483051,((22:0.6644723543,20:1.656954285):0.9989312698,28:2.052837019):0.6661885017):0.1858337115,21:0.8416905406):1.036156758):2.237662166,25:2.074768159):0.1982267918,26:0.4096828734):2.347468691):2.698599786):1.714270164,(15:1.32534423,27:42.56605965):4.050378459):0;
	TREE * UNTITLED = [&R] ((34:0,(15:2.418065569,27:39.68189709):4.879746824):2.220159179,(39:0,((((((((((((((((8:0.3017619847,4:2.48072441):0.1454247287,((6:1.929898191,7:1.017889468):1.596885314,9:1.9569864):0.362147928):0.6689573951,5:2.977987078):1.110441966,38:0):1.254409668,31:0):1.993578365,1:0.5647019267):2.291828467,35:3.070746189):0.4974790502,((36:0,2:0.3302699035):3.366098116,3:2.473864365):0.0533256466):0.2564567849,14:1.342190241):12.15342095,((29:0.2086261801,10:2.060008846):0.3662596893,30:1.405310975):1.198769448):1.674599027,(33:1.547762198,32:2.899128244):2.916564809):0.5310180402,12:1.023350454):1.795570234,(13:0.3867516524,(11:0,37:2.106385625):2.488853404):3.572310154):0.8104296365,(((((18:3.494490439,17:0.9248682814):0.5711584257,24:1.845765898):0.3506491659,((19:3.903090633,23:0.610819127):0.005207875875,16:0.5633026191):0.6719389714):1.264774355,28:3.087720482):0.560555019,(22:0.762577917,(20:2.138083266,21:0.64230653):0.2653725787):0.5198996201):1.09297196):1.502204024,25:0.502997331):2.201213187,26:0.8141785678):4.964715809):0.7105498063):0;
	TREE * UNTITLED = [&R] (((34:0.1369297146,15:8.035033707):3.126240644,39:3.076658077):0.04577684919,(27:40.16462614,(((((((((((((((((((8:1.25189594,9:0.5714546417):0.4043309587,(6:2.50749209,7:2.113410816):0.6667776768):0.2996239122,5:1.131067834):0.2403517019,4:2.062041301):2.505545095,38:0.242639827):1.765836444,31:0.9441085456):2.24470889,(36:0.07859578978,2:0):2.416465229):0.1402875657,35:2.309419423):0.6149629525,1:2.442800569):0.6914983673,3:2.240796923):0.7218153521,14:1.011870703):9.219760301,10:1.087559782):0.49366689,30:0.3411738951):0.4670884901,29:0.7946007948):3.090941469,((33:1.100514451,32:1.47492341):0.7232573946,12:0.7245716983):0.4037454717):1.803825185,(13:0.05817023178,(11:0,37:1.597894181):3.351444161):2.939872737):0.0783521109,25:2.732673357):1.214080267,(((((((18:1.685901026,(17:0.5236771283,24:2.132994729):0.2582287127):0.2788254188,16:0.9235007213):0.2873167796,23:0.9993470035):1.631077287,19:5.310581059):0.3595780941,28:2.260176435):0.1765358859,21:1.460952242):0.02279119963,(22:0.3114700705,20:3.223098294):1.6067015):0.7806703071):2.926022544,26:0):0.1355190633):4.608164428):0;
	TREE * UNTITLED = [&R] ((34:0,15:3.230311453):3.498678587,((39:0,27:41.83611467):0.2289885108,((((((((((((((((8:1.364509777,9:0.07994049373):1.18763422,((6:0.9971609983,7:0.5171406978):0.1407049268,5:1.277761267):2.525166411):0.3179870181,4:1.035062643):3.331520348,38:0):0.4766054001,31:0.202338054):1.258077831,(35:0.5839147642,(36:0,2:0.402797369):0.1664102488):0.7603834614):0.4111214848,1:0.5254528315):0.515971401,3:1.397752891):0.9383601495,14:0):12.03802782,((29:0,10:1.621730047):0.3656624189,30:0):0.05099954732):1.114974249,(13:0,(11:0,37:0.2898754109):2.91533632):1.099221423):1.261577233,12:3.904395714):1.678208323,(33:0.9423653113,32:1.555146013):3.215078373):1.116800869,(((((((((18:0.88674191,24:1.750929975):0.5901782333,17:0.2165821647):0.2089651278,23:0.5479221094):0.05864710872,19:3.489218803):0.000844484973,16:0.90595298):1.01352886,28:0.9332684908):0.7897633845,21:0.5548428043):0.02243038064,20:3.921284394):0.1068979754,22:0):0.8720023245):0.8960427557,25:4.968553565):1.197153394,26:0):3.458903534):3.518236464):0;
	TREE * UNTITLED = [&R] (((34:0.1517541348,(15:0.4484406493,27:34.19166775):7.421104558):2.240559631,((((((((((((8:0.9788135034,((((6:2.777450129,7:1.287957405):0.4827196127,9:0.7752036236):0.253467693,5:1.86151262):0.5464658083,4:0.8338612249):0.05239340178):2.72866705,38:0.670382838):1.265984026,31:0.419335406):1.549976056,(36:0,2:0.3545748048):0.4689561976):0.6522858121,35:1.439524359):1.009110838,(3:0.593529591,1:0.7154729437):0.4714697962):2.304520821,14:1.050234365):10.43947207,((29:0.7392758762,30:2.077484869):1.043130124,10:1.664778734):0.7313932936):3.340663922,(33:0.627405848,32:1.666672984):2.863149621):0.7741613034,12:2.07448991):2.055366806,((((((((18:2.590138276,(17:0.779485327,24:2.163912798):0.09169563748):0.0184928414,(23:0.1759627736,16:0.832604708):0.1698439768):0.3724989197,19:3.792617005):0.6953611189,28:0.994812602):0.5540382797,21:0.5862086098):0.314191232,20:3.531292513):0.06963526331,22:0.2815118228):0.5061510092,(((13:0,37:4.144260906):0.6676838545,11:1.847833988):2.282789112,25:0.7477886509):0.8479873644):1.449273375):3.260771447,26:0):2.963389828):0.3445403355,39:0.09843405643):0;
	TREE * UNTITLED = [&R] (((34:0.6376626365,15:2.205769554):1.627824255,(39:0,27:40.47651885):4.193752196):0.4118071258,(((((((((((((((((8:0.4226267914,((6:3.114239523,7:2.329227613):0.338217424,9:1.000575616):0.3441508055):0.3834476471,4:1.115747889):0.3825764976,5:2.073047853):2.317962619,38:0.1543206884):2.440622147,31:0.7025593264):0.7699857562,(36:0,2:0.4022794483):0.735820216):0.6907113298,35:1.617224094):0.9939425027,3:1.904762983):1.089399534,1:2.998002078):1.643929006,14:1.920917904):7.380992604,30:0.446742808):3.496109235,(29:0,10:1.709602692):1.471480443):3.550834277,((33:0.9114318891,32:1.250669524):3.301901841,12:1.234558326):0.1008940488):0.1223741598,(13:0,(11:0,37:3.705913856):3.101672857):1.761210295):1.948705464,(((((((18:1.160768531,17:0.2602236256):0.8391152153,24:2.066874728):0.7741266393,(23:1.056117097,16:1.592567687):0.7675840142):0.4909637406,19:5.520384408):0.8616751189,(20:3.60236842,21:0.3875347292):0.3980699205):0.4363641267,22:1.412069324):0.5151921398,28:4.666170072):1.033783188):0.7516855947,25:0.5919472304):2.884043349,26:2.298074901):3.155974703):0;
	TREE * UNTITLED = [&R] ((34:0.04666923045,(15:1.692233244,27:35.83020237):6.073364089):2.18763763,(39:0.2772431851,((((((((((((((((((8:0.5646821688,9:1.235488599):0.3311631397,((6:0.7317958025,7:0.2900616665):3.499046084,4:0.4819272222):0.4284719111):0.2390626709,5:1.473841432):1.486824467,38:0):1.872703946,31:0.8778001764):1.652503682,(36:0.940478246,2:0.4893673642):0.4714008315):0.6335414584,1:0.5212753004):0.5675413737,35:2.197355849):1.553558698,(14:0,3:1.897500398):1.171186503):10.21097265,10:1.267105852):0.4658991628,29:0.7517202633):0.4344299401,30:1.57077415):1.50827789,(13:0,(11:0,37:2.054895094):2.69511823):0.1905400981):1.87922153,(33:1.561594922,32:1.790273405):2.668849429):1.040104254,12:0.4783517348):1.616050631,(((((((18:0.8368374089,(17:0.8638254702,24:1.379979101):0.5293924267):0.2083008925,16:1.819838014):0.05108795877,(19:4.24257601,23:1.028233465):0.1250737711):0.6968985221,20:2.218414368):0.651492941,28:2.031051519):0.1512102892,22:0.9512943466):0.5608188636,21:1.347648462):0.919540995):1.226173791,25:0.6950710926):2.097311804,26:0.116583274):2.490037939):0.7861386898):0;
	TREE * UNTITLED = [&R] ((34:0.4924859644,(15:0,27:35.14406411):8.544967874):1.172535627,(39:1.716155038,((((((((((((((((8:0,9:0.6023268772):1.8980548,(((6:1.078269476,7:0.5462667279):3.18474039,4:2.876976614):0.006774481372,5:1.443088165):0.1670810854):1.926099894,38:0.08005455046):1.021605519,31:0.6472346055):0.6053350118,36:0):0.09565182962,2:0.08637148878):1.841826701,1:0.5804420439):1.554684052,(35:1.555191989,3:0):2.157611984):0.7516975902,14:0.9063875231):12.68497242,((29:0.6411484678,10:3.268006495):0.0945677614,30:0.7181441915):1.334156272):0.4693738211,(33:1.856702093,32:3.673363226):1.235589483):1.444958379,12:3.493477791):1.408910116,((((((18:2.924248923,(17:0.5218590872,24:0.788664625):0.1510629954):0.4428081022,23:0.6213388473):0.2413470338,(19:3.584123733,16:0.950643738):0.1779715288):0.9280385487,28:1.321888954):0.2709851098,(22:0.9256274618,20:1.738882228):0.2648838848):0.5715575612,21:1.099405964):0.7006622825):0.9615886039,(13:0,(11:0,37:1.22252959):4.771780851):2.82207021):0.7471928031,25:0):0.5371402027,26:0.4940017373):3.366583343):2.688259419):0;
	TREE * UNTITLED = [&R] ((34:1.336069953,(15:4.078376116,27:34.40702884):9.398634976):2.250863194,(39:0.08471605102,(((((((((((((((((8:0.7210354804,9:1.576723013):0.2657603108,(6:2.404257007,7:1.806846575):0.7233874065):0.6364271075,5:1.498435917):0.5512036001,4:1.931443012):2.436338905,38:1.316944594):0.6356133195,31:0):1.652626089,(36:0.1942923259,2:0):0.5630069042):0.9781875365,35:1.538751239):0.3613473071,1:1.125148669):1.240779944,3:2.157665177):0.4595448215,14:0.7823867357):10.80242188,((29:0,10:0.6026351684):0.8579294438,30:0.4091565957):0.7003832368):1.393089975,(13:0,(11:0.2988785735,37:1.539798586):1.80503011):0.9675737687):1.8851531,((33:0.8121929582,32:1.077418045):2.096281203,12:0.3976747063):0.07618931665):3.884070347,((((((18:1.446260173,17:0.3857736247):0.6039483075,24:1.64525964):0.4075803448,23:0.9454312975):0.1606993627,(19:4.20137791,16:1.490327924):0.02114972534):0.3749406027,28:0.9218490248):1.039033312,((22:1.63065201,20:0.5965831258):1.85543873,21:0.5547076307):0.1968462166):2.291805269):1.773250616,25:2.012737674):0.494390196,26:0.3564605951):3.165879849):2.50651648):0;
	TREE * UNTITLED = [&R] (((34:0,15:4.963891934):0.9687929982,27:42.40023616):2.049768045,(39:0,((((((((((((((((8:0.6483192895,((6:3.164621043,7:1.534001827):0.458722853,(5:1.054441023,9:0.5604565992):0.338432021):0.8628606575):0.3045255899,4:1.17574251):1.651344516,38:0.01023965451):1.681365538,31:0):1.181773707,2:0):0.1794256153,36:0.2175791163):2.418710347,35:2.41402753):1.745510601,1:3.227785665):0.5236144982,(14:1.226431469,3:3.487757438):0.2918831287):6.64146452,30:0):2.562953366,29:0):1.188472208,10:3.100569057):2.139695506,(((33:2.615925637,32:1.102794):0.9488328256,12:0.9496861499):0.1170435876,(13:1.239298819,(11:0,37:3.608740059):0.0935127987):1.549238361):0.1610566304):3.991482768,((((((((18:1.658103821,(17:0.7280255401,24:2.024795795):0.1224318674):0.5641482118,23:1.038799184):0.005263794791,16:1.992377286):0.4206818631,19:4.419951958):0.9651659123,20:2.354725816):0.2969766416,22:0.3264122026):0.1050335352,21:0.7937451208):0.1491585551,28:3.729709918):1.703203622):1.869294076,25:0.4570354022):0.3866320367,26:1.088697898):3.549880188):0.7512968842):0;
	TREE * UNTITLED = [&R] ((34:0.5498321509,(15:6.414926301,27:41.71434034):0.6055462818):2.224435757,(39:0.8971564418,((((((((((((((8:1.239159201,9:2.314899459):0.7453443648,(((6:1.462437401,7:0.8622289998):2.023803937,5:1.922738843):0.1143188183,4:0.9763526927):1.112067541):2.362934643,38:0.3046390008):1.430254117,31:1.390277288):2.620237168,(36:0.02130411224,2:0.9219985957):1.644761022):0.8117641444,35:3.928271099):0.2428680012,(3:2.053927273,1:2.46841776):0.8614725201):1.133471105,14:1.73951806):11.78038777,((29:1.442735963,10:1.829224065):0.9904896916,30:3.842923732):1.219356766):2.300923203,((13:2.067211525,(11:2.965161633,37:1.500274267):4.662309469):0.1390838417,25:4.401302457):0.4428758437):0.6192939585,(33:1.322992184,32:1.442158572):3.419010358):0.7024436303,12:1.110152122):3.289448143,(((((18:3.31629163,(17:0.7714247021,24:2.401677027):0.4106078648):0.2116786888,(19:3.80454363,16:0.8051560523):0.4727241936):0.4287273835,23:1.448084882):1.665712166,28:3.107145488):1.83710674,(22:2.250807988,(20:3.361766,21:0.7239170751):0.01770662242):1.774514126):1.953523346):0.8077337626,26:0.01751495932):2.295468925):1.366724897):0;
	TREE * UNTITLED = [&R] ((34:0.5268765691,(15:2.54396265,27:42.17462961):0.1027630685):2.193168984,(39:1.077790323,((((((((((((((((8:1.166297516,((6:2.374545756,7:0.8282866007):1.078771618,9:0.3256743394):0.2749140637):0.2352537494,5:2.979657911):0.6440919723,4:1.714207154):3.085168467,31:0.3062194904):0.02288540689,38:0.1489327565):1.816851129,(36:0,2:0.2351850879):0.7534257119):1.003298352,1:0.8328735549):0.4250886932,35:2.284316317):0.630220375,3:2.195062226):0.9257066927,14:0.6531217747):10.88953576,((29:0.2632194786,30:0.8166388945):0.4141898096,10:1.823292966):0.1948568238):2.692010418,(13:0,(11:0.1534036038,37:1.940735525):1.118553184):2.74459759):0.8418062432,(33:0.3901803535,32:0.1311867353):3.194930055):0.1419922127,12:0.4868463378):5.346971066,(26:3.591279419,25:0.7044485083):1.055634793):0.1686905661,(((((((18:2.166901493,(17:0.2804696864,24:0.9619358832):0.8799345699):0.2899007716,(23:0.9584479687,16:1.942777078):0.08803698333):0.5074267187,19:4.493551345):0.507877543,20:2.575643835):0.60132225,22:0.3694410499):0.2389418498,21:1.435062844):0.2017190866,28:2.642030722):3.867569573):2.7467162):1.466590554):0;
	TREE * UNTITLED = [&R] ((34:0.4021189585,(15:0.7201726532,27:35.37624344):8.401547933):1.675093864,(39:1.90709568,(((((((((((((((((8:0.608643532,(((6:2.291466173,7:1.632236073):0.9205040181,9:1.08454427):0.1383249046,5:1.168114989):0.1081979682):0.6276354106,4:0.9669342858):1.380275324,38:0.3523842843):0.9532210805,31:0):2.024511282,36:0):0.02033772523,2:0.4132201789):1.096603556,1:0.4225390389):1.558011941,35:3.733503003):0.198589775,3:2.562532669):0.3368941115,14:1.2292528):11.19031913,((29:0.05968131292,30:0.6268953194):0.6429158941,10:1.063318763):1.651881893):0.6158100333,(13:0,(11:0.449545972,37:0.994105209):2.261666487):0.3135086798):1.800495506,12:0.2872249976):0.1205414308,(33:0.7597119533,32:0.9282299387):1.84112977):4.287829212,((((((18:2.977315721,(17:0.9492625263,24:1.074836767):0.4574995475):0.6159126791,((19:3.205351501,16:0.8980860057):0.7309678703,23:0.3178715265):0.9683277838):1.026916713,28:2.322071821):0.3331815305,20:3.22827341):0.2700021981,22:2.061448681):0.5171250953,21:1.968652088):1.492360372):2.085951373,26:0.651826371):0.4873367135,25:0.5046186883):2.685303716):1.897846995):0;
	TREE * UNTITLED = [&R] (((34:0.8014945102,(15:0.2666775988,27:31.743862):11.59314418):1.021433799,39:0):1.215766843,((((((((((((((((((8:0,9:1.139241173):0.2945556742,5:2.546358103):1.446994527,(6:1.225133522,7:0.8495193415):2.741418701):1.08870022,4:3.172491144):1.899560481,38:0.4210742732):0.8760838059,31:0.8016008108):1.692918606,(36:0.4990416408,2:0.07864770259):1.243226047):0.5040897438,1:1.461923036):0.09197302322,35:1.948457686):1.337840903,3:2.587785771):0.1927584762,14:0.6468549146):9.706153089,10:0.677372622):1.377273962,(29:0.5443778419,30:3.193750797):0.5659486558):1.18737628,(13:0.8118924468,(11:0,37:3.724814796):0.3948290025):0.4426436926):0.3576834434,((33:0.9635822878,32:0.2841146661):0.5516492775,12:1.566038058):0.4945741125):4.59495848,(((((((18:1.604673167,(17:0.7532652092,24:1.692655207):0.1726571256):0.384460637,(23:0.5552434239,16:1.369659999):0.03869115287):0.8737344077,19:4.966793308):1.042885734,20:3.507330956):0.0332346723,21:0.6004845632):0.1440794688,22:1.942897919):0.6134180291,28:4.204301785):0.5268417307):2.838021679,25:0.687383455):1.310355472,26:1.186195422):4.235313832):0;
	TREE * UNTITLED = [&R] (34:0,((15:2.75674223,27:42.65699717):1.960815102,(39:0,(((((((((((((((8:0,9:0.7442938799):2.734002692,(((6:2.347424872,7:2.295962108):1.194002196,5:1.975300253):0.7475643049,4:1.71503702):0.1473619839):1.442741655,38:1.193670603):1.10617019,31:0.1181018094):1.886313979,36:0.9112188897):0.03155582093,35:1.142964641):0.3006076919,2:1.513634238):0.4480038938,1:1.468925809):3.117243614,(14:1.238949402,3:3.029856249):1.369917018):8.137278517,10:0.6867613371):0.6024407096,29:0.963553634):4.766677314,30:1.580427815):2.036306073,((((((18:1.345945331,(17:0.326169223,24:2.268587612):0.8234624569):0.04317993033,(23:0.448751596,16:1.335562846):0.298492684):0.07024826723,19:4.210135516):0.7320455407,28:1.275237362):0.8411754061,(22:1.14737527,(20:3.156114404,21:0.3393136267):0.1119482141):0.3478610567):1.288123887,((33:1.487010127,32:1.197548277):1.716572933,12:1.969281877):2.636927555):0.2715298325):0.269419497,(13:0.3336381357,(11:0.5776423371,37:3.509230676):3.109320025):2.172875936):1.387425844,(26:2.189770881,25:2.132617469):1.191274415):4.016486143):1.739814849):0.5019483803):0;
	TREE * UNTITLED = [&R] ((34:0.3500311648,(15:0,27:34.86536247):7.59300107):4.72413827,(39:0.8014172161,(((((((((((((((((8:0.1452049267,9:1.308477236):0.9756970322,((6:2.13948295,7:1.760504895):0.9828381113,5:0.9504359446):0.4815785796):0.6652874869,4:0.91359686):1.203316037,38:0.1433698954):1.396708399,31:0.1884784303):2.305667258,(36:0.0929035593,2:0.01757178135):1.225682933):0.5019321048,35:2.045863412):0.09924055869,3:0.8606762144):0.02510865028,1:0.4765583773):1.526895927,14:0.3323756241):12.9445302,((29:1.331353547,30:0.1233720017):0.05915387335,10:3.826686377):0.3537012179):0.3709233139,((13:0.5292829171,11:1.485294083):0.5538490143,37:3.950683343):0.3271173291):1.479708894,(33:0.4372658448,32:2.58354021):2.624123225):1.430985745,12:1.198306756):3.68374316,(((((((18:1.027102314,(17:0.4905397987,24:2.357487747):0.1445733638):0.658968653,23:1.17028056):0.3471519863,16:2.494487404):0.8127184175,19:5.110013668):0.3725961397,20:2.870203902):0.9504376146,21:1.20335763):0.5027876179,(22:1.127900236,28:2.808606563):0.9107661667):2.342560683):1.777666279,26:2.396981748):0.5470000235,25:1.065302629):3.947945055):1.221604626):0;
	TREE * UNTITLED = [&R] (34:1.251667672,(15:3.379064986,(39:0.8405342102,(27:42.7743056,((((((((((((((((((((8:0.7003030592,9:0.9398037415):0.3845559263,(6:1.367501418,7:0.5632851879):0.890668932):0.4284021742,4:0.5209857006):0.9170872858,5:0.4025791638):1.990321886,38:0.9603231436):1.527188848,31:0):1.429870094,2:0.9504816763):0.9406048776,36:1.081980366):0.7449737462,1:0.9209387631):1.072865025,14:0.2208713489):0.02856324291,(35:2.481566878,3:1.636081121):0.6424602009):7.481535356,29:0):1.899034251,30:0.8801281337):0.2981219983,10:0.7610999209):3.904515006,(13:0.4070598102,(11:0,37:1.807629128):2.561462011):1.75413902):0.7985238693,(33:1.894377176,32:0.4184415124):2.081584649):1.5415828,12:0.4155879953):2.114156853,((((((18:0.5999368732,23:1.430398185):0.4360731595,(16:1.137524373,(17:0.3727791541,24:1.479155566):1.144911533):0.6652190623):0.2898671474,19:4.950241372):0.5262903993,28:2.321536152):0.3098909364,22:1.943698872):0.8893102161,(20:2.515010561,21:0.3368516798):1.642117921):0.8349795018):1.67515668,25:6.828469064):0.8655531671,26:0.6342158222):2.400103056):0.3279805338):1.064512028):0.4444443509):0;
	TREE * UNTITLED = [&R] (((34:0.2525176704,15:5.681197485):1.509403093,39:2.035123651):0.6393249957,(27:39.2766776,((((((((((((((8:0.8427640116,9:1.213987257):1.077340279,(((6:1.870953875,7:1.29512864):1.840694847,5:0.3280328949):0.4702866947,4:1.188188042):0.7117277474):2.009424053,38:0.2511174554):1.521196053,31:0.5944936689):1.484213716,(36:0,2:0.02497388528):1.117800187):0.6746921867,(3:0.3683469077,1:0.6197034876):0.316830237):1.48027116,35:3.513722511):0.554484919,14:0.6277116651):12.37537186,(29:0.1863873644,(30:0.2075704262,10:2.654333233):0.08456899761):1.156168113):1.530624039,(13:0.492366054,(11:0.06064876882,37:2.849747496):0.3353241657):2.58816467):2.225661951,(((((18:1.435189255,24:0.4438483332):1.551116535,17:0.7825430418):1.440403053,((19:3.703377825,16:1.094059521):0.5433732459,23:0.9419943734):1.020135894):0.4844494816,28:2.154430769):0.1171771416,((22:1.26081515,20:3.348180747):0.3853683624,21:0.4972505876):0.4649428502):0.5694111713):0.2468911491,((33:1.446836896,32:0.8847636021):1.859982119,12:0.2280061104):3.58885975):1.286953008,25:1.560499457):0.9934655749,26:0.428218476):0.4879155924):5.996931972):0;
	TREE * UNTITLED = [&R] (((34:0.9581193,(15:0,27:40.04054804):4.151278538):1.119655567,39:0.008270793998):0.05783997845,(((((((((((((((8:0.08677447453,9:0.1964448479):2.105239908,(((6:1.144892233,7:0):1.562413455,5:1.104266142):1.332563218,4:0.6815428274):0.1683086981):2.947900126,38:0.6102908681):0.9971666241,31:0):1.45763941,(36:0.1388237966,2:0):1.059594229):1.60008661,(3:0.6422923495,1:0.8631244816):0.617191203):1.602475064,14:1.299475633):2.881520001,35:7.118755471):5.283612697,10:0.2612898043):0.7565712035,30:0.599445851):0.9684153684,29:0.5258426128):2.989789773,((33:1.061262887,32:1.667136412):1.547192162,((13:1.127011922,11:0.1170211107):0.2310453243,37:3.466267132):1.12370428):0.09583426117):0.8092979191,12:0.59179239):4.190410864,((((((((18:1.986044651,17:0.3085535724):0.3275765314,24:1.376521686):0.4258472923,16:1.677516875):0.04434107187,23:0.746833127):0.5053250672,19:4.167840963):1.578951787,20:2.933841709):0.265366829,(28:2.571339078,21:1.285500905):0.1221500321):0.09323897059,22:1.016164554):2.090294552):2.184981776,(26:1.143209526,25:4.332111102):0.1816198364):4.701543573):0;
	TREE * UNTITLED = [&R] ((34:0.9579191819,((39:0.4888365931,(((((((((((((((((8:0.3252676425,9:0.486709294):1.112162222,((6:1.304526696,7:0.4810620024):2.54354941,(5:1.113453997,4:1.001836312):0.2884356251):0.6668142656):2.313208586,38:0):2.00997041,31:0.7593859755):0.4383445096,(36:0.2768940643,2:0):0.5631896267):0.5290108888,1:0.3670566732):1.181831611,3:1.125608387):2.611395634,35:4.749322293):0.4692857888,14:2.713878046):6.424160232,30:0):0.6785711627,29:1.616220953):0.6475566109,10:1.02613548):3.379697996,((33:0.7688638393,32:3.34909674):0.2851300622,12:0.8347708331):0.5725816728):1.011366609,(13:1.207227764,(11:0,37:3.095973356):2.056627506):0.3985651663):3.099549827,(((((18:3.646890584,(17:1.021580228,24:1.600448666):0.2158462565):0.4662574289,(19:4.168129551,(23:1.007896962,16:0.7402419658):0.04670527441):0.1042319885):0.3878653088,(22:1.873871998,20:2.622807689):0.3894954808):0.7291282243,21:0.6159674161):0.7227271927,28:2.629614084):0.8417289814):1.013553006,25:3.921509658):0.7413441088,26:1.129338165):1.769523539):0.2363238465,27:40.79650956):1.660284152):1.94624071,15:7.122104535):0;
	TREE * UNTITLED = [&R] ((34:1.713992757,(39:0,(27:40.92412264,(((((((((((((((((8:0.5233326154,5:0.5772363976):0.2260665908,((6:0.4635385181,7:0.1971626674):0.9406680953,9:0.6482638221):1.552006473):0.9530103124,4:1.597284826):1.848812039,38:0.1288010708):0.8968197088,31:0):1.738934241,(36:0,2:0.2430746273):0.5830462212):0.6881849117,1:0):1.668175291,(35:0.6934682436,3:0):2.256546548):1.834756761,14:2.019366025):8.181826409,30:0.3161647283):1.908057169,10:2.724296282):0.6513679731,29:0.7751099887):1.580428706,((13:0.4960350544,37:4.467086292):0.6270450624,11:0.8400282115):0.7955682214):2.391975858,((33:1.423134906,32:0.2171265096):3.21583102,12:0.5635578325):1.095701572):0.4727970558,((((((18:0.9084112405,17:0.5941908361):0.2480728539,24:1.348004294):0.415308364,(23:0.4949399494,16:0.3857563167):0.4129502584):0.2475306276,19:4.485878272):1.049148932,((22:0.246234669,20:0.1887306797):0.5494051474,28:0.9193851881):1.952166201):0.2501742739,21:0.300642118):0.6379962206):0.2725015268,25:0.9400574316):0.7353445256,26:0):3.528979356):2.379919446):0.6603693275):1.476487572,15:6.142688159):0;
	TREE * UNTITLED = [&R] ((34:0.0832635874,(15:2.47184665,27:38.3757409):4.954178936):2.629125233,(39:4.219451327,((((((((((((((((8:0.5988367887,5:1.502515065):0.3682873387,(6:3.088449145,7:1.723829839):1.992869533):0.0394330273,9:2.240187176):0.5759263341,4:2.713290547):1.65718216,38:0.1106270436):1.934970083,31:0.3648794908):0.7316588294,(36:0.2507064299,2:0.3858186736):0.6374905099):0.5026016826,1:0):2.616441117,35:3.797893075):1.855680134,(14:0.9216208277,3:3.114600829):2.115997863):10.5204346,((29:0.1997528696,10:2.21081531):0.5732234872,30:2.173604072):0.4457298776):1.618221523,(13:1.375748321,(11:1.319092754,37:6.141416337):0.179295507):0.1485414398):0.5626929065,((33:0.8982379472,32:1.59329063):3.955868124,12:1.175246394):0.1492401633):4.760143773,(((((18:1.649685793,(17:0.7493268381,24:1.725656497):0.3488111337):0.4675372093,(23:0.983642278,16:1.774071962):0.007310113081):0.6965884235,19:4.652814462):0.435551671,((22:1.038307855,20:1.9360646):0.3900427408,28:1.586101528):0.08427559714):0.4758122784,21:0.8484922313):3.578032374):0.7394773986,25:0.7680056025):1.142296893,26:0.9451524712):2.68507357):1.868503801):0;
	TREE * UNTITLED = [&R] (((34:0,(15:2.246995879,27:36.27195386):5.825072467):3.379804367,39:0.685439629):1.013769574,((((((((((((((((8:1.662979091,((((6:1.03142753,7:1.316092949):0.4628461975,4:0.4869471304):1.332821919,9:1.009377183):0.2368518863,5:0.883398478):0.9110370534):2.221999931,38:1.679509723):0.5558688614,31:0.2069971131):1.238356777,(36:0.09796744515,2:0):0.2720706931):1.280351989,35:1.924281768):1.430526459,1:2.092844418):0.8285371939,3:3.42588012):0.8480152862,14:1.858303213):8.314025453,30:0):1.353264164,(29:0,10:1.14502245):0.4307853831):1.04455419,(13:0.437750068,(11:0,37:1.233763213):2.853813375):0.5553984974):2.288728164,(33:1.084689027,32:2.860274648):2.279889857):1.327128292,12:0.2487554986):2.746696295,(((((((18:3.362591804,17:0.274437818):0.3045729509,24:1.662318934):1.27104143,(23:0.3520782956,16:0.7759866306):0.9841538401):0.3006309793,19:4.631994177):0.3976106189,28:2.987128899):0.6299829326,(22:0.6510539031,20:2.466064057):0.5532066351):0.3797732412,21:1.513936458):2.119836591):1.690689025,26:0):0.4891632959,25:2.511724469):5.916176756):0;
	TREE * UNTITLED = [&R] (((34:0,(15:1.136779434,27:36.00951594):5.409536649):2.467634559,((((((((((((((((((((8:0,9:0.1991670031):0.4968379833,(6:1.600361544,7:1.402194714):0.8515769799):0.3886261838,5:1.38985304):0.3710309855,4:0.7147338668):3.745931057,38:0):1.029096875,31:1.168872173):1.249160064,36:0.1953762928):0.2358212278,2:2.065771863):1.265237213,35:3.381737706):0.7920635784,(3:1.844704367,1:1.80179079):1.066655754):0.5910529799,14:1.621842846):8.971001756,10:1.059557817):1.234338696,30:1.105547579):0.3435777995,29:0):1.606502895,(33:0.4114584734,32:1.89790297):0.8891479226):0.609345427,12:0.7817205428):0.8694098734,((13:0.6513183901,11:0):0.1664063741,37:3.798141261):1.84863516):2.366955892,((((((18:1.071228523,23:0.4797394323):0.07904603109,16:1.027342412):0.008838455762,19:3.754331289):0.7396311109,(17:0.4815228692,24:1.996221932):0.6741952705):0.9267337821,((22:0.5398142302,20:2.672065557):0.3612379559,21:0.5677671041):0.07847525272):0.07355147407,28:2.010675639):1.194428637):2.036379032,25:1.425035317):0.7879316745,26:0.3584672811):4.290866143):0.5361481718,39:3.513353051):0;
	TREE * UNTITLED = [&R] (((34:0.6374609837,(15:3.966159238,27:40.63368406):2.02863768):2.021781748,39:3.650696599):0.9880921985,(((((((((((((8:0,9:0.8984022987):2.536215415,(((6:4.027975392,7:3.248595632):0.09094844567,4:1.499133282):0.8982288759,5:1.28012666):1.149384735):1.42899685,38:0.7773846161):2.333992464,31:2.08719302):1.054723467,((36:0.1344780551,2:0):1.036567813,1:0):0.673233607):1.495379648,35:3.555039741):1.694448002,(14:0.3127603166,3:2.103700193):1.817529495):10.07302857,((29:0.2095700176,30:0.502465638):1.902479043,10:1.670490726):1.027616831):4.629930778,(13:0.9788027985,(11:0,37:2.247917005):3.677249038):2.334343463):1.26061404,(((((((((18:0.8229155335,17:0.356749847):0.3683185429,24:1.366527348):0.2919383831,16:0.2686711588):0.08374522739,23:0.5406376417):0.3609628071,19:4.206983666):0.3278599803,28:1.346119509):1.136209905,(22:0.6343804542,20:2.266794209):0.9461469198):0.486453065,21:1.073496748):0.9663724835,(33:1.307818921,32:0.5076478751):4.703907596):0.4023375272):0.02311944234,12:1.909685853):2.635407516,25:1.635223715):0.6242264252,26:2.692124744):4.91941851):0;
	TREE * UNTITLED = [&R] ((34:2.027617605,(15:2.224543352,27:43.41934679):0.6571198261):2.470140904,(39:0,((((((((((((((((8:0,9:0.8366156593):0.8729296967,(5:1.336296372,4:0.8407254918):0.3575184694):0.2409771157,(6:1.658520091,7:2.016213094):1.525159694):1.719462104,38:0.4787395849):1.348487239,31:0):2.829759704,1:0.2871140031):1.248589614,((36:0.05588232338,2:1.027958496):0.7977477789,3:1.410441302):0.8514218644):0.5796007403,35:3.457898007):1.865751907,14:1.742768664):10.3158269,((29:0,30:0.4745308794):0.03074660841,10:2.831171222):0.5210382564):1.514052313,(13:0,(11:2.896518221,37:4.524396508):0.6760042557):0.268235968):0.9884347695,(33:0.7506097575,32:0.4318032733):2.224506816):0.469604581,12:0.2295830307):2.668551868,(((((((((18:1.304493121,17:0.2239848558):0.2047714129,24:1.722195909):0.5323251217,16:1.798910797):0.1895138602,23:0.7772996351):0.2099429707,19:3.806841651):0.7815753048,28:1.505171973):0.4604149177,21:0.5745572417):0.1828068283,22:0.07180073453):0.01113766383,20:2.806043425):1.820054341):1.323940532,25:5.887585646):1.987066066,26:0):3.577896134):2.141071507):0;
	TREE * UNTITLED = [&R] ((34:0.08965951444,(15:4.710847854,27:38.86867226):3.083419623):2.316640928,(39:0,((((((((((((((8:0,9:2.564314795):0.616953547,(((6:3.322928645,7:1.036670025):1.706384759,5:2.116612979):0.08691540731,4:2.254819623):0.3621457667):3.032704621,38:1.226999788):0.8211885808,31:0.7774879083):1.344757176,35:1.651784888):0.01375558471,(36:0.2192245127,2:0):1.154979769):0.8746502231,1:1.021760785):0.2847995287,3:1.904269427):2.279805398,14:1.958820371):10.65619923,(29:0.897600642,(30:2.074886363,10:2.238881067):0.8013783961):0.1351658372):3.131353169,(33:0.2284726404,32:1.173310126):3.017447117):0.1968161924,12:0.8083157286):1.611108391,((18:1.755835687,(19:4.840579455,((23:1.434755895,(17:0.5789203125,24:2.135363592):1.07137184):0.162854524,16:1.577539591):0.134423687):0.1632620995):0.8349782834,(((22:1.335447645,28:2.843389999):0.1328848773,20:2.525715511):0.1163904779,21:0.8394938277):0.4643100658):0.7211251548):0.8980177002,((26:0.6712149031,25:1.512495814):1.756799065,((13:0,37:4.206318908):0.2199611923,11:0.7933195139):4.383075593):0.7437498546):3.973420207):2.584456605):0;
	TREE * UNTITLED = [&R] ((34:1.168427477,(15:3.309774244,27:34.61911338):8.3758934):2.440910233,(39:0.6587859671,((((((((((((((((8:1.548384908,((6:2.128441001,7:1.628651898):0.4411816133,9:0):1.004137816):0.2591919441,4:0.4246053149):0.5093542942,5:1.875481598):2.180913709,38:0.9291957872):1.50173811,31:0.2112729565):1.246617439,(36:0.551734041,2:0):0.4800474125):0.4382399103,1:0):1.920128533,(35:2.534939575,3:2.080548124):0.4116933443):0.6709898835,14:0.4195301827):10.33545675,30:0):0.2772966982,10:1.357242697):0.4566511751,29:0.1947377093):3.253258813,(13:0.344872647,(11:0.4521225222,37:3.77816122):2.051971658):0.6516856588):3.086260525,(((((((18:1.408671148,16:1.084045799):0.4966602593,(17:0.866218292,24:1.499573137):0.3459926572):0.7951391962,23:1.892027237):0.6061877009,19:5.208546131):0.2075354586,21:0.4588381971):0.1311500515,((22:0.1594483739,28:1.340634552):1.001335086,20:1.504255036):1.407654482):1.351654709,((33:2.253294869,32:2.848116645):2.743011233,12:1.887874348):0.4504013727):0.2014607136):1.233119513,25:1.220872369):0.6048513381,26:0.1362269479):3.595288667):2.445640191):0;
	TREE * UNTITLED = [&R] ((34:0,(15:0.3793242013,27:33.6824495):9.094944116):1.351743626,(39:1.660309749,(((((((((((((((((((8:0.1859553297,9:1.737060276):1.194600105,5:1.320559709):0.4492905593,((6:1.232337696,7:1.051756083):1.904594278,4:0.740169108):1.012687404):1.421449352,38:0.3942638476):1.114944867,31:0.06992263656):1.0659214,2:0):0.3513570526,36:0.2171194166):0.1175184693,35:0.4562766728):0.6534332763,1:0):0.9947689931,3:0.9674789192):2.317592434,14:1.013703736):8.875273897,10:1.054756156):0.5372289375,29:0.531689666):0.9223601313,30:1.393926135):1.023775494,(13:0.3617918081,(11:0,37:1.572825514):1.137911555):0.7564438979):1.323321188,((33:0.399110873,32:0.5736517677):2.401755717,12:0.4841856712):0.6997060787):5.315191203,((((((((18:0.7301930246,(17:0.3513717801,24:1.25747342):0.389578566):0.4531020111,23:0.6276175003):0.2950442833,16:1.778698876):0.5734150368,19:4.753985762):0.7413688038,28:3.462039465):0.1141707969,21:0.8104192299):0.04183363432,20:3.052411049):0.09489334431,22:0.2806956856):3.041365979):0.8724458762,25:1.147790836):1.381026147,26:0.3606291038):1.516606593):1.553050126):0;
	TREE * UNTITLED = [&R] (((34:0,15:7.848718678):1.124104965,27:43.40100385):2.286910564,(39:2.663955122,((((((((((((((((((((8:0.2289308689,9:0.6509487974):0.4657028146,5:0.5827197251):0.2355878866,(6:2.44303698,7:1.849130896):1.497621564):0.5563223037,4:1.29519952):2.671032258,38:0.1753834192):1.25752255,31:0.606865195):1.563490286,35:1.767088479):1.222290052,(36:0.3019951192,2:1.569442709):0.8208433845):0.2684187282,1:1.679164409):0.8188742168,3:3.109359713):0.6078828565,14:1.689686313):9.814627031,10:1.99216604):0.2258400773,29:1.677265581):1.057224926,30:0.6097711638):1.274078425,(13:0.4461299326,(11:0.6472535724,37:4.293228659):0.3941935328):0.6582676673):2.162476682,12:0.3129974044):0.4739091966,(33:2.342594487,32:4.289211002):1.42789601):2.258727836,(((((18:1.466599609,(17:1.066382862,24:2.713030261):1.158465145):0.2090113746,((19:4.20316399,16:1.255491246):0.1007285267,23:1.237236265):0.7418055617):0.4826408787,(20:2.417376436,21:0.5258565502):0.2330161503):0.4603193227,22:0.5776518486):0.09929903097,28:2.49405672):1.766951825):2.627892827,25:1.368877903):1.466150798,26:1.740720311):1.495654729):2.135254669):0;
	TREE * UNTITLED = [&R] ((34:0.6718603104,(39:0.7341900417,(27:39.28329229,((((((((((((((((8:0,9:1.110093877):1.483701016,((6:1.901065931,7:1.60296921):0.9211248021,5:1.576586804):0.7440379947):0.2918263178,4:0.9533636489):1.965555318,38:1.245630244):1.516650579,31:0.002697960354):2.277679912,35:1.524485093):0.3259176305,(36:0.5717238421,2:0.3986423808):1.848502769):1.469939935,1:2.269111542):0.3105173018,3:3.115511):1.282903148,14:2.03915605):8.274144278,10:0.4410222614):0.9733286384,(29:0.5738120957,30:0.5595222105):2.507490167):2.886248111,12:1.326607708):1.057490969,((33:1.29157715,32:0.5477536018):3.514981824,((13:0.3354453703,37:4.193092009):0.09160246854,11:0.1675919094):2.466913758):0.244774822):2.72191427,((((((((18:1.394421941,17:0):0.5275170945,24:1.597993492):0.5119931161,(19:2.352570271,16:0.5312183442):1.031891492):0.04100824576,23:0.606062379):0.8432743234,20:1.460096926):1.189219916,22:1.034131683):0.01007940744,21:0.6297259917):0.2437342445,28:2.945657371):1.348076612):1.337110428,(26:0.1532804939,25:7.715856427):1.685262237):0.5171521843):2.302956966):1.476557956):1.961591635,15:8.081699773):0;
	TREE * UNTITLED = [&R] ((34:0,15:6.888533793):4.780916637,((39:0,27:40.51818386):6.771528231,(((((((((((((((8:0.04521805998,9:1.135344995):1.581170659,((6:2.793825577,7:1.394678606):2.052708849,(5:1.947351536,4:2.347369306):0.06773430034):0.1373009587):1.565765939,38:0):1.380855551,31:0):2.195235455,(36:0.3876562477,2:0):0.9962117646):1.919129633,35:2.890280871):1.109239265,(3:0.4506789843,1:1.340616675):2.264679458):0.9910626176,14:2.02944913):9.249638194,10:1.990378019):0.2833727086,30:0):0.5601521742,29:0.5485980556):4.889273139,((33:0.6232203243,32:0.5074056362):1.97299655,12:3.348802785):2.65940702):0.4962642085,((((((18:3.390428307,(17:1.259163743,24:2.054674336):0.4838369491):0.4700078476,(23:1.27055878,16:1.027409171):0.5083014011):0.07439516769,19:4.617593066):0.5005698955,28:2.384776904):0.3768515396,(22:0.773007395,20:2.565971647):0.2429768675):0.4121077005,21:1.397784595):0.6689383828):1.017642119,(13:0,(11:1.136010868,37:4.694439856):1.112706083):3.734154749):1.327403953,(26:0.9767183311,25:2.601707825):0.3617093036):7.963050915):0.2458339282):0;
	TREE * UNTITLED = [&R] ((34:2.488181428,15:3.935183772):1.058642881,(39:0.6630447278,(27:37.80682781,((((((((((((((((((8:0,9:1.263849691):1.165880914,(6:1.866632029,7:0.9541427717):2.664122738):0.03066214677,5:1.132740469):0.9324835875,4:2.175537143):2.92365256,38:0):1.015447348,31:1.369832935):0.574297089,35:1.153302331):0.2244557673,(36:0.6104089925,2:1.587670149):0.170497601):0.5316110221,1:0.7243349907):1.645790803,3:2.537045788):3.128749499,14:3.067725841):5.786677453,10:0.1827823184):1.709083482,(29:0.2142799373,30:1.151965605):1.712534976):1.811661323,(13:0.5987158101,(11:0,37:3.797261072):0.9029584637):0.3852016182):0.01212760281,(33:0.03478898361,32:1.933646102):0.7158168419):0.2251261451,12:1.406093504):4.730899038,((((((((18:2.358809264,17:0.8229662135):0.5878954991,24:2.534952809):0.319274421,(23:0.5910305984,16:0.7273331899):0.5554755868):1.009832805,19:5.717832047):0.1831085967,20:3.448222824):0.7818842601,21:1.273300265):0.1610212645,28:4.335427686):0.2106270916,22:1.633709042):0.4709789691):0.3314707321,(26:2.109495745,25:0):0.4956978447):0.1323906137):6.35108984):1.4700741):0;
	TREE * UNTITLED = [&R] ((34:0.6698218568,15:1.570861925):1.429579421,((39:0.4829174572,27:42.94174965):0.06027657666,((((((((((((((((8:0.2728689126,9:1.223975615):0.4880401188,((6:2.113230181,7:1.882514257):0.4372924458,5:0.234339749):0.6182064724):0.2546504133,4:1.954256043):2.504557219,38:0.04933058613):1.468783353,31:0.5114497255):2.554694351,2:2.264133553):0.7096153853,(35:1.453886865,36:0.06605819752):1.491844299):1.035447987,1:2.709590561):0.7956508168,(14:1.040424678,3:2.931371492):0.3915015407):11.41124494,((29:0.5614030162,10:0.9921593133):0.6869282147,30:0):1.421702087):0.8370086175,((13:0.4159800028,37:3.384960772):0.4317388097,11:1.786235824):0.5522497769):1.926060818,(33:2.140914999,32:1.114767821):1.895478951):0.1494749732,12:0.2579016044):1.986724985,((((((18:1.083345867,(17:0.4285010879,24:0.6941223158):0.0478338757):0.4044510692,16:1.081710841):0.3289654692,23:0.7089510458):0.1795033555,19:3.863964931):2.344260322,((22:0.5529576477,20:1.336891233):1.634881239,28:3.089416363):0.07698357359):0.01838327154,21:1.191323856):0.6979529934):0.5353472011,25:1.906155749):2.678846135,26:3.443661631):2.652503542):0.880365052):0;
	TREE * UNTITLED = [&R] ((34:2.369359959,15:4.581023264):0.3258886889,(39:2.315561803,(27:41.05506473,(((((((((((((((8:0,9:0.3946900534):0.7339077572,(((6:1.462423948,7:0.9514503189):1.17172631,4:0.4744115369):0.3158963396,5:0.6244832798):0.373341419):2.576154284,38:1.022500141):1.61658124,31:0):3.088123696,(36:0.6938780252,2:0.5999084562):1.599504296):0.00764446935,1:1.131463872):0.9414411408,14:0.04191342315):0.4317162721,(35:1.655091581,3:0.4302830149):2.407602058):9.512202464,((29:0.5439821912,10:0.7290314344):0.1695809202,30:0.7535289317):0.1893066858):2.87317017,(13:0,(11:0,37:2.870557983):0.6494786071):1.332111316):0.2155838753,(33:0.7883963279,32:0.4356114273):1.208450284):3.475892655,12:0.6775415561):1.327857148,(((((18:0.9086475125,17:0.9390957472):0.1278519332,(((19:2.513884747,24:0.54951599):0.5225899125,16:1.089843561):0.3971472857,23:0.6966899081):0.2801060643):1.209493431,28:1.830216816):0.2678195504,(22:1.792796508,20:1.892283974):1.95107105):1.227825148,21:1.721624911):0.8119850319):1.462021607,25:2.894931095):0.09160741472,26:2.197113396):1.899065475):3.204164108):0.8489412492):0;
	TREE * UNTITLED = [&R] (34:0.3869649994,(15:4.211778169,(39:0.2907900992,(27:39.72385016,((((((((((((((8:0.1832473327,((6:0.9731181251,7:0.410750044):1.40956034,9:0):0.2576333569):0.4356879562,5:1.403201717):1.747428512,4:1.631197325):2.795861744,38:0):0.6217469076,31:0.7470384762):0.8203381536,(36:0.1051872325,2:0):0.3382547841):0.2851723701,1:0.0217850554):1.106421947,(35:1.320988046,3:0):0.7268325994):2.398559541,14:0.8232210404):10.41786697,((29:0.08697508577,10:0.2541138395):0.4448582774,30:0.2060902553):1.030557874):3.211797318,(13:0,(11:1.599758578,37:1.533597906):3.763626491):0.5129162806):0.2092403096,(33:0.8222796893,32:3.761966823):2.036494732):2.006620807,12:1.446072037):1.444374591,(((((((((18:3.862999547,17:0.2269474591):0.4641258952,24:2.48628939):0.1866568928,16:0.984890625):0.1787551829,23:1.219454026):0.7503245099,19:4.94939144):1.021175638,20:4.387342534):0.4619978521,(22:0,28:1.65926743):2.73152037):0.2679191973,21:1.687166683):0.6793409973,(26:0.9153217304,25:0.875955245):0.4203217778):0.360189135):1.65145361):1.860641941):1.692973645):0.8000681156):0;
	TREE * UNTITLED = [&R] (((34:2.757693302,15:4.36800745):0.6656851353,(27:43.94079935,(((((((((((((((((8:0.04848160854,9:0.832870628):0.3441513399,(6:2.009935517,7:2.950993767):0.9961025141):0.2398091328,4:0.5985498657):0.1152834177,5:1.392934209):2.846233541,38:0.7550055009):0.4086198537,31:0):0.9455895492,(36:0.1921582288,2:0):0.1358268129):2.473794463,1:1.541705394):0.6233466558,(35:2.3823977,3:1.325974658):0.7294883973):0.3090807432,14:0):12.17199001,((29:0.01276997791,30:1.960981693):0.095277435,10:1.200098391):2.032561317):0.2367883212,(13:0.688117027,(11:1.966971805,37:3.890734479):0.08239495192):0.3573365618):2.368721217,(33:0.1788547419,32:0.1905396356):3.958481102):0.02465944487,12:0.4224885643):3.939930154,((((((18:1.297924763,17:0.7008773485):0.3747783473,24:1.364713938):0.572034253,(23:1.049937004,16:0.7460427179):0.2469870096):0.5552364642,19:4.732421633):1.650421137,(28:3.177589658,21:1.020142742):0.9311187262):0.6291386892,(22:0,20:2.969877691):2.857496076):1.355934854):1.376076059,25:1.239359339):0.2496589807,26:0.1098433057):3.663148195):1.275314768):0.5701110749,39:0.5278202065):0;
	TREE * UNTITLED = [&R] ((34:1.170122188,15:4.374871277):1.241865317,(39:1.562710198,(27:40.15681079,((((((((((((((((((((8:1.053959994,9:0.5801786541):0.0006181696412,(6:2.676421283,7:0.6895041717):1.135574676):0.1299042494,5:1.95513981):0.3368589073,4:0.3140360995):4.814226878,38:0.765799634):0.1969596885,31:0.5961673326):0.1682953945,35:0.449046112):0.0056903122,(36:0,2:0.04169292814):0.3505362804):0.2707395855,1:0.112009573):0.4219500463,3:0):2.163806962,14:0):8.548860413,29:0):0.9573538436,30:0.7615746265):1.407492764,10:1.451159066):1.805384348,(13:0.16651424,(11:0,37:0.723159781):2.600495634):0.3181306466):2.692833,(33:0.1050281487,32:2.492684459):4.253120945):0.8928990515,12:2.043453844):1.359244977,(((((((18:1.948551579,17:0.3839668084):1.41241188,24:3.153979078):0.1954634452,(23:1.527784943,16:2.111248274):0.2896576106):0.5005023643,19:5.468641108):0.5896206766,21:0.8965352489):0.03207439039,20:2.911729828):0.2011372032,(22:0.3944352148,28:2.188176081):0.5666140097):0.7637830515):0.7288002152,25:0.5652535769):1.090006373,26:0.09572401448):1.111149912):5.139005118):0.02930901221):0;
	TREE * UNTITLED = [&R] (((34:0.1877483503,(15:3.676281341,27:35.27042213):8.513451332):1.766036668,39:0):0.2945348752,((((((((((((((((8:0.2523692842,9:0.6193038599):0.6020047787,((6:2.175157833,7:1.019618855):0.5114457639,5:1.162978802):0.549550124):0.7453867171,4:1.863635113):3.539833137,38:0.7796718966):2.308195468,31:2.498716006):1.389013463,(36:0.4483437669,2:0.8459804691):2.166822406):0.4122510849,1:1.829582764):1.401662956,(35:1.910997997,3:1.052695825):2.6555497):0.4900900641,14:1.459056931):7.805829975,30:0):0.9145374627,(29:0.4224006186,10:0.6077364792):0.3543966335):3.178338575,(13:0,(11:0,37:1.034230844):2.535076262):1.463744742):0.8823034083,((33:0.6398114907,32:0.6717440112):2.158414709,12:0.9450139153):0.1151952768):3.026374742,(((((18:2.652363609,(17:0.4703131126,24:1.339789483):0.2700923554):0.5284903169,((19:2.88163728,16:1.042835365):0.3770606336,23:0.1918649885):0.5154527375):0.6157755693,20:1.28276575):0.380657496,(22:0,28:1.20148528):0.4931283704):1.068663694,21:0.9579703191):1.119980859):1.233732188,26:3.482437035):1.695469223,25:0.7216582014):5.77444905):0;
	TREE * UNTITLED = [&R] (((34:0.4581934451,15:12.21184863):1.607123896,39:1.104221859):0.3680170794,(27:40.27617044,((((((((((((((((((8:0.8918745364,9:0.1505780505):0.8901307511,(6:2.062469654,7:1.233761341):0.7731179363):1.05336765,5:1.45663384):1.547597405,4:2.362949466):0.9015653565,38:0.5776615011):1.006823574,31:0.397675006):1.21324837,(36:0.302683083,2:0.0002749121714):0.4165120933):0.7446131742,1:0):1.784111777,3:1.961312595):0.54992439,35:3.702212501):0.8046469835,14:1.573965552):11.31368051,((29:3.107913287,10:1.655006813):0.1492255439,30:0.3226813049):0.9733705046):0.6882093705,(13:0.009327058587,(11:0,37:2.269749543):2.093345429):0.4393746437):1.119527595,(33:0.1815036674,32:0.7583343152):2.585040221):2.323617119,12:2.017727058):1.277972918,(((((((18:1.629575136,17:0.282599955):0.8118134367,24:1.444728346):0.967618871,(23:1.291629398,16:1.633730967):0.1652059484):0.2728596424,19:4.657331888):1.043325684,28:3.292121416):0.2821513472,(22:0.3683365885,20:3.023395605):1.123353501):0.01547896536,21:1.200927516):1.186064356):1.017952737,25:1.193779508):1.201493734,26:0.3062881595):0.4192360817):4.522203183):0;
	TREE * UNTITLED = [&R] (((34:0.4440984638,15:6.886243381):1.542931212,((((((((((((((((((((8:0,9:0.6269016545):0.2840082892,(6:2.389557082,7:1.294325584):0.2180502741):0.2906710154,5:2.278451322):1.710071004,4:0.9912420439):1.37798307,38:0.8725055146):1.080789573,31:0.04305094354):2.274597508,(36:0.03176242646,2:0):0.8741488292):0.2809528712,1:0.2745376025):1.112840165,3:1.355187845):0.957742603,35:3.53405457):1.113501994,14:1.125508749):6.710913012,30:0):2.35962501,29:0):1.230898369,10:2.261241469):2.225423449,(13:1.138886797,(11:0,37:4.287036765):0.6228511365):0.740336077):1.227674901,(33:0.7276326626,32:1.127843678):2.636765261):0.2484854796,12:0):2.99783289,((((((((18:2.736215367,17:0.8400634476):0.1385051233,24:2.876813736):0.2345168337,16:1.849038737):0.5343245072,23:1.338359339):0.2318132882,19:4.594831995):0.4563960419,28:1.29860132):0.322069338,(22:0.3188207765,20:3.568766936):0.1123076628):0.5804213256,21:0.7458370835):1.743195357):1.782748823,25:0):0.1920186188,26:1.070366504):4.241140688):1.322747819,(39:0.4670950751,27:42.68092397):2.684531019):0;
	TREE * UNTITLED = [&R] ((34:0,(15:0,27:33.68806123):8.728120289):1.301567217,(39:1.232856835,(((((((((((((((((8:0,9:1.414419067):0.8090638,(6:1.656859098,7:1.693507169):1.707207554):0.1557165275,4:1.885362726):0.8150521686,5:1.098344966):4.28674694,(31:1.280969281,38:1.315971751):0.6549761301):2.248842856,(36:0.5733217622,2:0.1617660861):2.749740346):0.3098813068,35:3.505922649):0.5015180391,1:3.092035362):2.628740862,(14:1.836459409,3:4.458003758):1.290300576):6.400529306,29:0.09737039665):0.3228156598,10:1.050528919):3.010786437,30:0.932550489):0.8005724267,(13:0.2942357062,(11:0.2154122085,37:1.149646374):3.341559716):0.3283794356):0.9021191906,12:1.382547291):0.05323356268,(33:1.55265174,32:2.303280845):2.567641609):3.281388148,(((((18:1.642344688,(17:0.7668803926,24:1.847579868):0.4636391165):0.209046906,(23:0.6845153968,16:1.062325528):0.6623982338):0.509909428,19:4.921820763):0.839630083,28:2.251921497):0.6343396343,((22:0.9325845124,21:1.084152517):0.2962953981,20:3.653255818):0.5204481535):0.9698194117):2.539476051,(26:0.2272142113,25:2.946565133):0.4276280816):2.155522362):1.3938818):0;
	TREE * UNTITLED = [&R] (((34:0,15:6.059066579):2.319066954,39:0.2562935116):1.728268361,(27:40.43785935,((((((((((((((((8:0.03682293074,9:0.2145891086):1.314645771,4:1.012348358):0.5656620561,(6:2.803062035,7:0.7711868325):1.857308558):0.05892889681,5:2.572108819):1.647512663,38:0):2.143039234,31:0.4565485142):1.477500794,(36:0,2:0.4949330321):0.458734573):0.3639073161,1:0):2.298767699,((14:0.4250438132,35:3.09394196):0.1700886355,3:1.872141159):0.04202214049):9.519144997,29:0):0.9394849738,(30:1.368887156,10:0.5759322772):0.1693725893):2.849132101,(13:0.09349023063,(11:0,37:4.214167393):0.5584201989):0.7037441824):0.7741846118,((33:0,32:1.508109627):2.482039539,12:0.2859766812):0.1406510343):3.614433254,((((((((18:2.86700716,(17:0.5550016653,24:1.351675002):0.4629470989):0.6559583352,23:1.074058988):0.1844076395,16:1.95541643):0.273782428,19:4.833023883):0.2407441534,28:2.349837159):0.3819288628,20:2.137590482):0.3567084673,22:0.1707016023):0.02886435192,21:0.6119409132):1.534093761):0.2210919887,25:1.385901293):1.25607927,26:0.5479365169):1.578906744):7.46136838):0;
	TREE * UNTITLED = [&R] ((34:0.4110465755,(15:0,27:30.79791019):12.56337556):2.273629812,(39:0.5151883652,(((((((((((((((((((8:0,9:0.3347321111):1.719960321,((6:0.5916793814,7:0.6597341952):2.281061791,5:0.7856560272):0.3010962542):0.5255059093,4:2.369435822):1.000306387,38:0):2.108374239,31:0):1.312666842,2:0):0.0732617395,36:0):1.847353974,35:1.999326695):0.1360323559,1:1.86484441):5.30211406,(14:2.330806476,3:4.887636078):2.213064253):3.859831187,30:0.5635745271):2.416630908,10:1.442939814):0.01145193732,29:0.2472443532):2.850107958,(33:1.132779676,32:0.9611575979):1.578084837):1.076928816,(13:1.761623197,(11:0,37:3.667751915):0.5716988474):1.454779433):2.322294688,12:1.763546434):0.9682724181,(((((((18:0.9264106629,(17:0.3206460777,24:1.648932582):0.4318722645):0.326208508,(23:0.2940141747,16:0.339775978):0.1092562258):0.7045461661,19:4.57984476):0.8665894354,20:3.786292817):0.1409615434,22:0.2620246877):0.566649214,21:1.083945324):0.2135699047,28:2.425623862):1.23418986):1.518820216,25:1.576791309):1.46420881,26:0):4.801511171):0.3393332702):0;
	TREE * UNTITLED = [&R] (34:1.942467101,(15:2.74198948,(39:0,(27:38.93821519,((((((((((((((((8:0,9:0.4097085902):1.577126799,(6:2.440271849,7:3.07383597):1.146394438):0.6097784776,5:2.178369902):0.1734014444,4:1.567255167):1.80165824,38:0.2694949339):0.5683352074,31:0.4421550228):1.648980322,(36:0.4059928521,2:0):0.6257386682):0.6533234898,1:0.2270641358):0.9964778126,35:2.660251378):0.7851844162,3:2.151102288):0.6548377647,14:0.4204304917):12.03720863,((29:0.1968310323,10:1.289315161):0.02371865995,30:0.6386462663):2.314265774):1.107183978,12:0.7921433775):0.2899791124,((33:1.082497858,32:3.040454316):0.7491213355,(13:1.101027476,(11:0,37:3.728826967):1.078857426):1.364167028):0.01449137357):3.118198833,((((((18:1.149951509,17:0.8617019204):0.02123218617,24:2.181153878):0.6397495804,((19:3.117281386,23:0.3539733344):1.118118187,16:0.9909538648):0.05480920081):1.073798073,28:2.64352959):0.2105954981,21:0.7834150553):0.1581071969,(22:0,20:2.17314282):0.8812048889):0.8530977798):1.026588874,(26:1.729958455,25:1.188946508):1.05840171):0.9805847071):2.339381363):2.254053154):0.4772283822):0;
	TREE * UNTITLED = [&R] ((34:0,(39:1.096552211,(((((((((((((((8:0.7271304046,((6:1.818690165,7:1.833069168):0.8888090255,9:0.8986720011):0.868786485):0.06966566005,5:1.250559366):0.3740822277,4:1.883358516):3.755987626,31:0.6836328586):1.124320218,38:2.073224863):0.5827938738,35:1.203300086):0.2066275363,(36:0.01844682702,2:0.02641252477):1.416975438):1.381664942,1:1.689531159):0.8872198098,3:2.777339892):0.8065410734,14:1.295574738):9.550804424,(29:0.3700494098,(30:0.4082421127,10:1.031902407):0.3824488943):0.1569443825):5.399673199,(13:0.007801137073,(11:0.5997850279,37:4.622812893):1.563393471):1.093569668):0.5543697733,(((((((((18:1.022901954,(17:0.1683714004,24:0.9896026817):0.2335804613):0.2870008786,(23:0.4213606381,16:1.570768381):0.1933941103):0.07817074796,19:3.818897028):0.2987783089,28:0.8979504373):0.7996081687,20:2.335490439):0.4703988766,21:0.2990195706):0.1226333533,22:0.3162489698):0.3536458327,(33:2.100082042,32:0.4854466324):4.220852216):0.1468984085,12:1.412431959):0.244089839):2.29248162,25:3.523332701):1.716353116,26:3.960480226):2.416925075):1.621888855):0.5274366533,(15:1.432872259,27:34.65533549):10.24576573):0;
	TREE * UNTITLED = [&R] ((34:0.4453039149,(15:0.1529302929,27:36.44377191):6.109304303):1.84881421,(39:0.4449183577,((((((((((((((((8:0.5163368603,((6:1.137493387,7:0.7647824779):1.462935876,(5:0.8094074529,9:0.528432471):0.618957771):1.236553624):1.585376381,4:1.619136556):1.67681621,38:0.5336617846):1.430341347,31:0.7156314309):0.2551844474,(36:0.1676218797,2:0):0.4416470088):0.9102642374,(35:1.279231188,3:0.6019299288):0.1594389426):0.007188086474,1:0.5451423321):2.076982275,14:0):9.040763964,30:1.009485409):1.619988288,(29:0,10:0.8892321975):0.5092345508):2.446572387,(33:0.5819307179,32:2.103949347):0.5916641549):0.6627707496,12:1.501872857):2.263124169,(13:0.207256603,(11:0,37:3.4470191):0.6608051567):3.504560081):0.6664589592,25:2.801600161):2.368182991,(((((((18:1.742039222,17:0.1937758824):0.6795375726,24:2.176961454):0.8595355125,23:1.232621044):0.2728019784,16:1.887090448):0.3221699704,19:4.877038334):0.3763290909,28:2.378867286):1.032997845,(22:0.7328841208,(20:2.990685051,21:0.1942364371):1.337164115):0.1215715462):2.525219434):1.827332559,26:0):2.646482126):1.007568314):0;
	TREE * UNTITLED = [&R] ((34:0.669130647,15:6.180258345):0.0440310981,(39:0.04206609223,(27:43.66860731,(((((((((((((((((8:0.05352662002,9:0.2597724471):0.6964265217,(6:2.447780147,7:1.70463601):0.4697782897):0.8512700698,5:1.226345441):0.7756209162,4:1.465385059):1.729326408,38:0.4432237167):1.227471058,31:0.2587934852):1.586864769,(36:0,2:0.2407784328):0.5086287365):0.2036416768,1:0):1.319699563,(35:1.491140912,3:0.6286706833):1.217988391):1.644963867,14:0.7701671153):10.55056542,10:2.4049017):1.216568227,(29:1.499062377,30:0.4941699272):1.08290676):0.7271720291,((13:0.3926692279,37:3.67858543):0.003996683783,11:1.159297779):1.165607121):2.248055341,(33:1.700661309,32:0.7479420341):3.529511896):1.131999179,12:0.9489643118):0.9050892033,(((((((18:1.179840558,(17:0.2892091043,24:1.474282797):0.444685225):0.0916826045,16:0.518685633):0.456765543,23:0.7502737176):0.6167125747,19:4.416772207):0.4880372984,28:1.895708038):0.1246628711,(22:0,20:1.282569078):1.521236336):1.043794336,21:0.9923879964):0.8678970594):0.8315717816,(26:2.118537304,25:3.081536877):0.2182168896):5.691851912):0.4046564248):1.158362792):0;
	TREE * UNTITLED = [&R] (((34:0,(15:1.285830242,27:34.2120021):8.215675199):2.370021677,(((((((((((((((((8:1.147713982,((6:0.2040510404,7:0.2898495413):2.200892686,9:1.156028239):0.3022623727):0.191766615,4:0.7717163498):1.146832194,5:0.2048280595):2.83037216,38:0):0.6153634289,31:0.5967006808):1.941975798,(36:0.1169546282,2:0):1.175708909):0.283819538,1:0.2648552933):1.373641756,35:2.591899549):3.915131435,(14:1.948971027,3:4.522045554):1.56063967):6.75207179,10:0.6277770822):0.8599172894,(29:0.1334671443,30:1.208443641):1.007765509):3.950343487,(13:1.839970951,(11:0.7440778059,37:4.072759151):1.872463188):0.5475419434):1.617006874,(33:0.7955646758,32:2.039942867):3.85648279):0.1250280831,12:1.247171084):2.189538642,((((((((18:2.436053586,(17:0.4905105903,24:2.318155072):0.2365756824):0.2834153989,23:0.4727605574):0.1108855523,16:1.175010529):0.5666054575,19:4.459857298):0.2598428252,28:1.503058429):1.084346475,20:2.544028491):0.2395370505,22:2.349925503):0.1418656385,21:0.8631509107):2.507721824):1.129975762,25:1.806963678):1.144843556,26:0.7129953567):3.917295479):0.5405592097,39:0.5939624506):0;
	TREE * UNTITLED = [&R] ((34:0.08475602185,(15:1.077351212,27:38.2033208):5.271408794):3.332379246,(39:0,((((((((((((((((((((8:0,9:1.170030865):0.9366612342,(6:0.9967020927,7:0.6161648989):2.491352603):0.2965156004,5:2.03784981):0.3102726949,4:0.4429532922):1.789623334,38:0.5714080765):1.695242451,31:0.08046619338):0.7632140153,36:0.2699190844):0.09212088934,2:0.001902972709):0.948197089,1:0):1.576355118,35:2.962524107):1.591661178,3:3.588745031):1.039856785,14:2.081428589):8.404987709,30:0.4399367304):1.248422929,29:0.1509297259):0.08171291085,10:2.458862183):2.313892456,(13:0.5016344542,(11:0,37:2.581723633):0.657064922):1.917227633):0.4482408327,((33:0.5021040288,32:0.4173854761):3.160672959,12:2.670261722):0.1290723958):4.467684307,((((((18:0.5122684088,(17:0.6125127319,24:1.772472477):0.2690303476):0.4122816058,(23:0.7009091224,16:1.275638616):0.4842467101):0.0462295822,19:4.048714476):0.6024288932,28:1.374035376):0.4737413674,(22:0,20:2.226399961):1.41414492):0.3186114224,21:1.044853198):2.993103257):0.4445568125,25:0.8152962758):1.186906133,26:0.7754716171):2.797617167):3.610525285):0;
	TREE * UNTITLED = [&R] (((34:0.5881635002,(15:0.8534220607,27:36.63199039):5.392524005):2.690477978,39:0.08374641982):2.581884294,(((((((((((((((((8:0.8910912862,((6:2.038060171,7:0.7194562618):1.537742518,9:0.1928035237):0.2470982327):0.1753511485,5:2.627328377):1.177047835,4:1.990752826):1.237003715,38:0.1711401338):2.222734989,31:0.8906232942):1.233014199,(36:0,2:0.2469854822):1.023293093):1.323673694,1:1.462969868):0.4330399891,3:1.646282664):0.8299988891,35:3.657555925):0.7761126304,14:1.245438306):9.468423663,((29:0.1282402932,30:0.6417927036):1.00994204,10:0.6989409777):0.8159987701):2.123513864,(13:0,(11:0,37:1.592603362):2.767396291):0.5489502365):0.9503576823,12:0.7194510789):0.89182032,(33:2.115291519,32:2.752273586):0.9274558719):3.939854205,(((((((18:1.500291445,16:0.7183709259):0.2391830242,23:1.161711661):0.07400664231,(17:0.6443103507,24:1.522495517):0.7616839964):0.1718062088,19:4.541682079):0.9518751341,20:2.708394205):0.18501169,(22:0.4616352337,28:2.28552953):0.4720431955):0.0746256569,21:0.298057387):2.224208577):1.609989352,25:2.601796097):1.237656533,26:0):6.387228832):0;
	TREE * UNTITLED = [&R] ((34:0.3005804133,(15:0.9180666326,27:34.15058058):8.070453203):3.088218469,(39:0.4158193161,((((((((((((((((((8:1.848304325,((6:1.243622654,7:1.079419719):1.889319028,9:0.3196285651):0.9397995522):0.3675534961,4:1.385216885):0.2947801518,5:1.323613773):1.699888935,38:0):1.542595128,31:0.7475838525):1.359028162,(36:0,2:0.5466342673):0.3743940382):0.4905413745,1:0.484446157):2.064292937,35:3.814448047):1.213273249,(14:0.8858901867,3:2.75122028):0.924341373):7.047323507,30:0):2.449570818,29:0):0.3263173963,10:1.90409079):1.46070625,(13:0.392271715,(11:0,37:1.936692504):1.684667781):1.058269246):2.766581031,(33:0.9849008862,32:1.530012407):2.14541412):0.6011220926,12:0.2700579354):1.461096419,((((((18:2.157942305,(17:0.449011608,24:2.051668404):0.5631835748):0.7161855978,((19:3.539515046,16:1.070082151):0.2199511542,23:0.6640545459):0.7571978927):1.389913473,22:0.7279850768):0.008461184445,28:3.139932402):0.1709556946,20:3.416293279):0.1961999714,21:1.09079826):0.729304155):0.8470491736,25:0.9524152782):0.8746331472,26:3.131699063):4.579721467):1.872856342):0;
	TREE * UNTITLED = [&R] ((34:0.7287580525,(15:3.070121957,27:34.85754927):9.518914511):0.5468413548,(39:2.547656447,(((((((((((((((((8:0,9:0.5520093493):1.374931793,(6:1.824078972,7:1.343340574):2.494806559):0.2965560888,5:2.46761585):0.378470307,4:2.101506097):1.188191371,38:0):1.029448582,31:0):2.240381282,(36:0.1938399115,2:0.1234721157):0.7911825193):0.1279749918,35:0.8251257602):0.8920164623,1:0.8211979828):0.5864815599,3:1.907342712):1.279495865,14:1.125951374):12.94075596,(29:0.08070512667,(30:1.620628182,10:1.460041787):0.5229071087):1.942601972):2.102636535,((33:0.8372406809,32:1.435191911):1.560150633,12:0.7434717286):1.296832651):0.340538413,(13:0.5402220378,(11:0.5177274816,37:3.109065581):3.964024496):0.8329250769):2.047404564,(((((((18:0.985815992,17:1.088250909):0.1238116897,24:1.913849213):0.5830951682,((19:4.084487338,16:0.8269349966):0.1669685356,23:1.063250497):0.3099672305):0.6575105791,20:3.511365719):0.4634658581,21:0.5069211999):0.2537073668,22:0.6907635908):0.1205668915,28:2.664728321):1.606768916):0.4589929112,25:1.845225928):1.147731845,26:0):5.51143956):0.1663116298):0;
	TREE * UNTITLED = [&R] (((34:1.324094551,27:43.28156456):1.612555717,(39:0,((((((((((((((((8:0.07440982816,9:1.091999171):0.5966296276,4:1.675407166):0.4190044003,((6:3.394662264,7:1.949849616):1.640752377,5:0.9893214828):0.04917077118):2.600641417,38:0):1.566197035,31:0.4285515944):2.483853234,35:2.178507384):0.1804864568,(36:0,2:0.7517168465):1.731488835):0.3748541258,(3:1.224343447,1:1.770295483):0.6697313385):1.232879953,14:1.081674874):9.364840409,(29:0.2341576637,30:0.6241483936):0.1239089043):1.499515749,10:2.230650218):3.387489334,(13:0.5134757919,(11:0.7681171541,37:2.990251707):2.682455922):0.7856250406):1.533179769,((33:1.71012656,32:1.351289429):4.621350677,12:0.4903748265):0.2283007277):0.8468841455,(((((((18:0.6001544772,17:0.5947595721):0.4541005071,24:1.899012937):0.6750624264,(23:0.4878012322,16:0.7289566377):0.7046408809):0.4185191276,19:5.00550516):0.7459630975,20:3.143842896):0.6723325623,22:0.8161100799):0.2856701087,(28:2.376832122,21:0.8311130101):0.7392848391):0.602161994):0.6053501579,25:3.220493649):1.284260586,26:1.905221557):3.488658909):2.317730572):0.305480744,15:4.196297441):0;
	TREE * UNTITLED = [&R] ((34:0,(39:1.714605544,(((((((((((((((8:1.124497238,9:1.186104289):1.294701753,4:0.5455088846):0.1192671987,(6:1.702398298,7:0.621239316):2.700059826):0.41245161,5:1.244984266):0.8189263493,38:0.4755851821):3.114424056,31:1.311930512):1.377883123,(36:0.1677237574,2:0.4067775542):1.59695131):1.63792673,(35:3.194980639,(3:0.3075444035,1:0.7264079316):1.580220042):0.2626682389):1.522394512,14:1.934886595):11.36799654,((29:0.8230602307,10:2.760028411):0.6337085918,30:0.1898822872):0.1830125166):1.974359946,(13:0.3958821825,(11:0.1558401053,37:2.900698786):2.432446713):1.861910335):0.2138713903,((33:2.019761097,32:1.236621336):2.748857086,12:1.751066071):0.06737768893):1.665210426,((((((18:2.251468432,(17:0.2817088232,24:1.931345709):0.1329096285):0.2027288371,(23:0.1059842912,16:0.9612312235):0.2342261122):0.4450539284,19:3.812738144):0.703754853,28:1.27406314):0.2067536219,(22:1.77248623,20:2.824418975):0.1571160222):0.6677200055,21:0.786439477):1.006101975):2.764938281,25:1.101629674):0.8834722714,26:2.023130699):1.603478377):0.6825514746):1.756783151,(15:0.7380587388,27:31.80458887):12.5029249):0;
	TREE * UNTITLED = [&R] ((34:0.7442424431,15:3.951682931):0.09462598391,((39:0.3236304252,(((((((((((((((8:0.7587757441,(((6:1.829367435,7:2.201598676):0.5807960904,9:0.721259658):0.3307137771,5:0.5710178395):0.2290695266):0.437021893,4:0.5130299168):3.13825359,38:2.001670469):0.3431146356,31:0.2556832121):1.143017799,(36:0,2:0.05527410794):0.3482928246):0.9832431316,1:0):1.154150036,3:1.904188881):1.461872581,35:3.732625522):2.928266572,14:3.318462926):9.367519178,((29:0.5914852075,30:1.425632946):0.5598699854,10:3.200691702):0.6389161137):2.972532069,(33:1.447516031,32:1.034019164):3.977571872):0.3943090789,12:2.594185217):1.383853764,((13:0.03809521921,(11:0.3084596979,37:2.193552895):1.753978844):2.830492556,25:1.97824703):2.798560229):1.37984238,((((((((18:1.920053206,17:0.1783952515):0.9090236702,(16:0.7109607281,24:1.206463706):1.115801473):0.0538201697,23:0.8331828685):0.4545463792,19:4.442785569):1.986305095,20:3.088482048):0.6467372205,21:1.59250448):0.4344030703,28:3.7547508):0.1626593962,22:2.542888012):0.9815585727):0.5864200037,26:0.6858932582):1.468124301):0.8771406565,27:41.5838479):2.834050567):0;
	TREE * UNTITLED = [&R] ((34:0,(15:3.854328728,27:37.02380172):7.61485517):1.485806124,(39:0,((((((((((((((((((((8:0.1759484018,9:0.2115709903):0.4009413854,(6:1.201830149,7:0.7870776811):1.577286931):0.6671381111,5:2.074304278):0.5946155202,4:1.055954023):2.853525853,38:0.7491911539):1.326935028,31:0):0.7569034511,2:0):1.318725656,36:0.6365864522):0.1897910886,35:1.962039975):0.188292345,1:0.5654267851):0.07863449169,3:1.372520384):2.305204378,14:1.3716619):8.939788092,10:0.4484033238):1.176624906,30:0.207855564):0.3507685486,29:0):3.789601714,((33:0.3637905362,32:0.4233680439):1.29520034,12:1.20826206):1.40967976):0.6842399719,13:0.5864087301):0.2445582661,(11:0.6768241687,37:0.7816931919):6.9374072):3.470328749,(((((18:2.76636483,(((19:3.148726301,16:0.4160870118):0.2574298193,23:0.1952471563):0.1122183156,(17:0.5266433116,24:1.540116238):0.07986391037):0.2989064252):0.7245175406,28:1.214915107):0.1833004962,(22:0.1385367125,20:0.3413351111):1.688085844):1.512523599,21:1.022333681):2.654396828,25:2.035306661):0.3218187963):2.472163882,26:0.848611426):3.720213322):0.6249201467):0;
	TREE * UNTITLED = [&R] ((34:1.354067977,(15:1.500338262,27:31.69070328):11.09902212):3.364864622,(39:1.918694812,(((((((((((((((((((8:0.6042552293,9:0.9492825864):0.9829542201,((6:2.341771997,7:1.434974857):0.9866651915,5:2.043202984):0.5621412522):0.4005816946,4:0.6979014844):1.258927858,38:0.1476799765):1.861820502,31:0):0.9120718577,2:0):0.04884689302,36:0.04452872321):1.137673985,1:0.4408874928):1.118359322,(35:1.489451842,3:0.6677497461):0.6055286513):1.962140543,14:0.8390438009):8.719363459,30:0.652298776):1.017601576,29:0.1516708732):0.971610849,10:1.887034674):1.318892468,(13:1.099591167,(11:0,37:0.9514068273):3.266337052):0.5692458642):0.7568505871,(33:0.9073274169,32:0.2524635664):1.056550936):0.703992486,12:1.053095502):4.011360618,(((((((18:1.64667943,(17:0.4289411933,24:0.9683731456):0.2793184995):0.4916041131,(23:0.3515414784,16:1.421868148):0.344105848):0.54718659,19:4.442884496):0.686711816,28:1.872979452):0.8956875124,22:0.9057746816):0.02033304654,20:3.21135921):0.3689883414,21:1.178225176):1.488873498):1.677817918,25:4.318432324):1.05018474,26:0):5.152913285):0.2672975975):0;
	TREE * UNTITLED = [&R] (((34:0,27:41.57702537):1.574540536,15:3.994479553):1.882093383,(39:0,(((((((((((((((((((8:0,9:1.141053376):0.6007260723,(6:2.810561541,7:0.8208990182):2.00984192):0.2144155553,5:3.166158228):0.7439067746,4:2.794687453):0.8176113353,38:0):2.316534477,31:0.1557698567):2.34333187,(36:0,2:0.02159865638):1.795695111):1.616249821,(3:1.836313823,1:2.307109438):0.5131497907):3.500457032,35:6.921223895):4.453230775,14:8.105543809):3.975650167,30:2.885633607):1.24290104,10:4.454624095):0.5107318987,29:2.648512441):2.781489727,12:1.190248135):0.09162215091,(33:4.386579161,32:2.666057674):2.601923292):1.155145597,(((((18:3.964276493,17:0.688284939):0.05926518073,24:1.930258545):0.6641335049,((19:3.718666489,23:0.3271354734):0.0835769435,16:0.3514100455):1.057718268):1.480932541,((22:0.3285161883,20:2.871393074):1.454298293,21:1.204007429):0.3000420737):0.006789626823,28:2.689552051):1.504302897):0.8834450089,(13:0.4112162755,(11:0.454531072,37:1.1153397):4.106599041):4.699500134):1.713606654,25:1.983223033):1.692695973,26:7.968918904):1.998531838):1.013706432):0;
	TREE * UNTITLED = [&R] ((34:0.6649295353,(15:0.4859992219,27:36.82039227):7.678718568):0.8333838329,(39:1.413194551,((((((((((((((((8:0.1120042955,9:0.7569226869):0.3459252713,5:1.530134595):0.7578654419,(6:0.8001587696,7:0.8845343064):3.415381416):0.4959403909,4:1.268783278):0.2594667578,38:0):2.977088197,31:0.763141793):2.354283518,(36:1.292808491,2:0.7834876889):1.006130217):1.567181934,35:3.8389721):2.240705238,1:4.932249188):2.356553855,(14:0,3:1.950706142):5.013572608):8.629261379,((29:1.575133261,30:1.814229956):0.02458795244,10:2.772540001):1.049240734):2.182561676,(13:0.2270661183,(11:0,37:4.108679457):1.180657941):1.766152954):0.200138258,((33:0.7358698246,32:0.9626994901):2.281702707,12:0.6565248974):0.8179407093):1.29588883,((((((18:0.2795260205,(17:0.4792192326,24:2.165671102):0.6100795839):0.3961523088,((19:2.320466124,16:0.2300355671):1.44565389,23:0.958608698):0.196757141):1.047763132,21:0.6364282038):0.01725975377,22:0.9444267237):0.2251978104,28:2.227165869):0.6021674864,20:3.029082318):0.5726154066):1.056663549,25:1.057143789):0.7390237659,26:0):5.971657747):0.6923139493):0;
	TREE * UNTITLED = [&R] ((34:0.05978008091,(15:1.349561572,27:34.67288471):7.693371432):1.403403311,(39:1.160210863,(((((((((((((((((((8:1.81142213,5:1.240046402):0.2191595585,((6:2.746783745,7:1.736392543):0.1413242563,9:0.4998958457):1.172439724):0.4961383974,4:1.495543988):3.566730997,38:0):0.07983953702,31:0.5077413821):1.793511896,(36:0,2:0.6269259316):0.9516883631):0.2158713191,35:1.729473082):0.326735395,1:0.3972604342):1.618547475,3:2.809390658):1.230802357,14:1.229360572):8.665093493,30:0.4905500102):0.4040796054,29:0.05912647319):0.01294211354,10:1.166059635):2.814653035,((13:0.4994770173,11:1.036772582):0.08769947307,37:4.463284969):0.775636544):0.4847474534,(33:0.7458651319,32:0.5431162284):1.107817716):2.736820481,12:0.4565733479):2.30954794,(((((((18:0.4872541767,17:0.664640333):0.114959102,24:0.9441444656):0.2379694025,19:3.691533832):0.08172569767,23:0.5737749716):0.4279865284,16:0.675047011):1.231116051,((22:0,28:0.5516793926):0.821793523,20:2.512856215):0.7505805827):0.04603860044,21:0.3376650087):2.921764042):1.364714458,25:1.350568115):1.29695611,26:0.1170820985):2.340782202):0.3020980796):0;
	TREE * UNTITLED = [&R] ((34:3.101129763,15:13.49901732):1.231665008,(39:1.366907336,(27:42.68698045,(((((((((((((((8:0,9:0.2251130283):2.21228323,((6:2.08983096,7:1.810606048):0.5940824809,(5:2.552480069,4:0.8071785216):0.1263862309):1.018308572):3.678389589,38:0.04490148899):0.749501408,31:0.7245684432):1.577371737,36:0.1837678373):0.001632356023,2:1.3977227):0.3417360776,35:2.11055958):0.4007776192,1:1.094225244):2.122482523,(14:1.042355631,3:3.206796822):0.08164652255):11.49815272,((29:0.04354584453,30:0.896080547):1.795964011,10:2.585340653):1.121053199):2.15682545,(13:2.119708136,(11:0,37:1.038044695):3.556457594):1.299375917):0.8795718751,((33:1.066882232,32:0.5341280924):2.75717585,12:3.649394661):0.2996407515):2.696592028,(((((((18:0.5969203927,24:1.889797537):1.384311965,17:1.012001789):0.4170446606,(19:4.367264361,(23:0.7501700785,16:1.293473158):0.4087245432):0.2968012441):0.3496210175,28:1.831410118):0.4410187567,20:3.096430547):0.0347802282,22:0.3913602224):0.5276725843,21:1.180872942):1.994763898):2.054754332,25:2.764086836):0.7495992095,26:0):1.92268146):2.092657796):2.722588885):0;
	TREE * UNTITLED = [&R] (((34:1.976539699,15:4.030387157):1.740760014,39:0.06278962513):0.3138969964,(27:40.99837022,((((((((((((((((((8:0.1441840578,(6:1.125512712,7:0.9701303893):0.8931385077):0.3143932977,9:1.008328791):1.003650597,4:0.8882773861):1.579540311,5:3.032539432):0.7276209352,38:0):1.947948286,31:0.7693237615):1.347953628,2:1.346051688):0.08243104309,36:0.1528659838):0.2759197577,1:0.6029738211):1.747561292,3:2.521411475):2.416653929,14:2.980406928):5.754848108,35:12.04462369):3.562684556,((29:0.3291347577,30:0.4564477411):0.5553897837,10:0.9988783931):1.251626895):1.585865911,(13:0.2661891408,(11:0.1688300871,37:1.551032739):2.516316678):0.5930314646):1.711485805,((33:1.625118416,32:3.181719296):1.960062707,12:1.718223705):1.334662986):2.357269193,((((((18:0.8895420775,(23:0.2999417846,16:0.2431609418):1.66987648):0.1471962914,(17:0.3037230114,24:2.377597684):1.832177225):0.1166231009,19:5.093945686):0.2010188066,20:2.559938679):0.7218321308,28:4.067959637):0.4236440039,(22:4.188760911,21:1.824696794):0.02192836461):0.6932798499):0.3576404629,25:0.6256751444):1.898422373,26:0.1733290842):1.353683241):4.495732535):0;
	TREE * UNTITLED = [&R] (((34:0,(15:0,27:37.20544829):5.171476927):2.150081084,((((((((((((((((8:0,9:0.5277459372):1.929592907,(6:2.709947996,7:2.633928271):0.9289300054):0.08186521142,4:1.1186941):0.05620827013,5:5.139526786):3.022470594,38:0):1.134156858,31:1.069320097):1.138885846,(35:1.43078372,((36:0,2:0.4649330161):0.8511163651,1:0.4228544239):0.0160117634):0.1441684541):0.8918051606,3:1.011586093):0.6552964899,14:0):12.8709152,((29:0,30:0.9310654197):0.03711293574,10:2.040685891):0.9381823283):0.4878445839,(13:0.2094948552,(11:0.2052996192,37:2.066345869):2.414950338):0.9496172516):3.418881062,(33:0.7266206573,32:0.2043019675):4.163862142):1.54603792,12:2.468641026):0.2724891634,(((((((18:0.7181613037,(17:0.4232072221,24:2.145722026):0.1932445437):0.1202112371,16:1.010002792):0.2579896096,23:0.5267669685):0.9500045221,19:4.485728304):0.3995886133,20:3.470751095):0.4735807627,22:0):0.5238878939,(28:2.349419756,21:0.479524857):0.04649781646):1.773452536):2.248007018,25:0.8425461637):1.878466539,26:1.304561597):2.46085072):0.6340494652,39:0.3222656453):0;
	TREE * UNTITLED = [&R] ((34:0,(15:1.005656459,27:34.16889436):7.690085834):4.54455912,(39:1.326725907,(((((((((((((((((8:0.1419185278,9:0.1886054372):0.6733335074,(6:1.683504434,7:0.6942288678):1.873861642):0.07277360823,5:2.899453262):0.1202574921,4:1.591986592):2.415505869,38:0.2299954796):2.440451718,31:0.368291164):1.043592979,(36:0.6340378897,2:0.5485514962):0.5393258638):0.04439483242,35:1.160605135):1.161375979,3:0.7448695421):0.4972462621,1:2.148878365):0.5679799586,14:0):14.15973066,((29:0,10:1.652314116):2.009790694,30:0.6093359939):1.013671394):1.295029773,((33:1.109973822,32:2.522738479):1.550813633,(13:0.591762053,(11:0,37:4.536937861):0.7351340839):1.270059664):0.5680665437):0.8194632701,12:1.682315919):3.943016243,((((((18:1.636461586,17:0.3991251573):1.666051454,(23:1.469098592,(16:0.2943320582,24:1.208087615):0.8366398592):0.113390357):0.6912056086,19:5.338064637):0.7401415701,20:3.681357536):0.05425510731,21:0.8372739229):0.4445496804,(22:0,28:0.4881999594):2.679813666):3.039882321):0.535073708,26:0.9671497382):0.5379800555,25:0.2849209149):5.465315542):0.1073075749):0;
	TREE * UNTITLED = [&R] (((34:0.1879686831,(15:2.459985112,27:40.44020461):1.548681661):2.441152658,(((((((((((((((((8:1.959603518,((6:2.425824115,7:2.491602637):1.277940082,9:2.786819757):0.2990276023):0.1834533082,4:1.970253575):0.05034166877,5:1.520605207):2.926998887,38:0.2334382583):1.019326585,31:1.607643248):1.856169743,(35:1.573262555,(36:0,2:0.09201820951):1.686560248):0.9133256158):0.7578949994,1:1.867893245):2.734054604,(14:0.8440260128,3:3.029535638):2.278139996):7.402175187,10:0.8221964407):1.575223346,29:0.4393039265):0.1213292869,30:1.323687429):2.396693881,(13:0.4824933865,(11:0,37:1.548383726):3.945309391):0.8810655645):1.417908827,12:3.307709365):1.071752294,(33:0.1646042135,32:1.0130895):4.501152394):0.9931569552,(((18:2.534425703,(((19:4.637414373,(17:0.3409493081,24:1.002194816):1.630287562):0.3063422584,16:1.905089477):0.04538573299,23:1.802646902):0.2901938353):0.6441448299,20:3.077276812):0.2640450336,((22:0.07448926471,28:1.266639697):1.708150633,21:1.074038262):0.2506419074):1.140746529):1.39345882,25:2.090157197):1.682599795,26:0.220804143):3.989060445):0.6146663937,39:0):0;
	TREE * UNTITLED = [&R] ((34:0.02013891107,15:4.458911902):4.727251943,(39:0.2968290283,(27:40.3159822,(((((((((((((((((8:0,9:1.35346641):2.117908891,(((6:4.142698394,7:3.55970906):0.1468971351,4:1.354131191):0.05572157402,5:1.903587511):1.200252186):1.567473791,38:2.243785662):0.7886645086,31:1.04349156):1.419881461,(36:0.09305448839,2:0):0.8762181427):0.181930339,35:1.619472219):0.6766081281,(3:0.2784454096,1:0.8419572378):0.6669484286):2.238965387,14:1.336081128):8.97373769,10:0.770777546):1.53995597,29:0.8979758535):0.6225194689,30:0.865297663):2.499608618,((13:0,37:3.951632296):0.1859176732,11:0.1040077901):1.968592468):2.12410714,(33:4.116445949,32:5.150108305):2.045300247):1.375228861,12:2.592994242):0.3333823827,(((((((18:1.979424407,(23:0.1307466168,(17:0.05425903867,24:1.573547604):0.6069219102):0.1094471342):0.5767858809,16:1.824378843):0.3264816561,19:4.481846246):1.017478587,28:2.11389806):0.09466518628,21:0.6359355477):0.007827785409,20:3.12968721):1.362320523,22:2.657875964):1.161288301):0.9677400169,26:3.426650328):0.5390755506,25:0):0.7552275026):3.771664881):2.915717151):0;
	TREE * UNTITLED = [&R] (((34:0,(15:2.416707262,27:32.4539244):8.957939427):2.367843176,(((((((((((((((8:0,9:1.095659411):0.9423692306,(6:2.640733883,7:0.4676005784):1.868588381):0.5015682672,4:0.5431698374):0.5255474457,5:0.7819002802):3.322459554,38:0):0.5982511471,31:0.9626002091):1.550533563,(36:0.04525944708,2:0.4747970124):1.41536028):0.105109109,35:1.688652163):1.869622027,1:2.289058677):2.396916577,3:4.704369949):0.1796475424,14:2.630063645):9.552010986,(29:0.8497797768,(30:1.445135974,10:2.730465078):0.2616546869):0.2705399545):5.918632388,(13:1.793493677,(11:0.04680784227,37:2.159844857):6.367302325):1.650104064):0.07579282266,(((((18:0.9050016925,17:0.3401510099):0.9607341141,((19:3.396889691,16:0.8418678249):0.6173347868,(23:0.4772009201,24:2.351170176):0.1199338301):0.323661406):0.6702714959,28:1.394268489):1.377539582,((22:0.4598004297,21:0.3932893858):0.0667191028,20:3.476616353):0.4753327911):0.7846766462,((33:1.378214039,32:2.395215296):3.72590664,12:0.5605939518):0.7783604241):1.209445286):2.166857931,(26:2.428702994,25:3.431110664):0.917417232):3.474472781):0.3895507077,39:0.3348048183):0;
	TREE * UNTITLED = [&R] ((34:0.1197244532,15:4.763149235):0.8498667676,(39:1.272865635,(27:39.81252889,((((((((((((((((((8:0.07095413811,9:0.2787449028):0.2914184626,(6:2.286024826,7:2.182182817):0.3542983282):0.1544552795,5:0.6511356406):0.8133841941,4:1.108410171):2.758626643,38:0):1.014950122,31:0.1781985217):2.070583855,36:0.5742269061):0.05059858607,2:1.513141158):0.4234634397,1:0.572947):1.895876161,(14:0.4460529252,(35:3.014777245,3:1.495765697):0.7524098882):0.1532436186):9.605963965,10:0.9591463453):0.8208050766,(29:0.9429933174,30:0.5723327337):0.1091602932):2.96899078,(13:0.899862339,(11:1.565831634,37:4.849292221):0.4414633738):0.7027949077):1.874359988,(33:0.05509536788,32:1.692083943):4.067985553):0.3118051963,12:1.241656019):1.698717093,(((((18:1.126131028,((19:3.497864544,16:1.269395511):0.1616480313,23:0.2576558436):0.14092638):0.2507596519,(17:0.5295178208,24:0.8035077048):0.6128313774):0.7545266529,28:0.9188798709):1.382604954,(20:3.446584442,21:0.2003750603):0.2165767579):0.6467531128,22:1.484595133):0.7798333725):0.860776386,25:1.028163859):1.130476725,26:0.826962318):0.3886224899):1.874426759):2.268640735):0;
	TREE * UNTITLED = [&R] (((34:0.9506901077,15:3.006449268):1.520875362,39:0.01538832108):0.7443893113,(27:42.253216,((((((((((((((8:2.999249368,(((6:2.477195619,7:1.778006167):0.5184580334,9:0.8681072914):1.584295747,(5:3.405181213,4:0.7669953979):0.1648451442):0.9738861488):1.930621028,38:0):0.7821966798,31:0.3533650659):1.925506501,(36:0,2:0.234441183):1.711816599):0.5770979467,1:1.20367926):2.899724094,((14:1.170537692,3:2.982586215):1.0621645,35:5.297501866):0.3991860576):8.605288769,30:1.338976429):2.78403471,10:4.052747031):0.03104998466,29:1.966529899):1.18020957,(13:1.097482258,(11:0.7009078465,37:3.093929737):0.5822785836):2.296990683):3.051300219,(((((((18:3.93858075,(17:0.6305207532,24:1.724356572):0.2601095969):0.04537767839,23:0.6954603539):0.6549606655,(19:3.73719536,16:1.381940584):0.5427356746):1.063496186,28:3.17336725):0.1702416864,21:1.02017181):0.06428531054,(22:1.167736969,20:2.347294019):1.376919977):0.9420853264,(33:0.580965965,32:1.766061669):5.039063928):0.5856638397):1.474327886,12:3.842919733):2.15284236,26:0.0652893168):0.1477563443,25:4.480295618):1.133370544):3.249102619):0;
	TREE * UNTITLED = [&R] ((34:0.7101575206,(15:1.319974897,27:41.76566736):0.9642252992):1.28831502,(39:0.2281946825,(((((((((((((((((8:0.3732060839,9:0.4357868403):0.2782519322,(6:1.509922857,7:1.380609709):0.8465759987):0.0947768616,5:1.186389803):0.5322135323,4:0.575900885):4.104379967,38:1.253966922):0.5851642208,31:0.4079550233):0.8995644116,(36:0,2:0.027996229):0.5455515817):0.1143168967,35:0.2153213063):0.5769346251,1:0):0.9839840087,3:1.335459338):1.383934027,14:0.06215088481):11.43944976,((29:0,10:1.136296794):0.7779565114,30:1.659224744):0.1118559887):2.084496007,((33:1.281300734,32:2.3702685):0.3576096004,12:1.4162884):0.1894880667):2.134057305,((((((((18:0.6283708412,17:0.1789966386):0.2000891737,24:1.628288098):0.1263548037,16:1.147008463):0.183374201,23:0.2888992779):0.06945443576,19:3.301931588):0.2828819677,20:0.5724142131):0.467876458,(22:1.10251474,28:0.188357028):1.210593994):0.7681605655,21:0.3844577158):0.3710547881):1.240165262,(13:0.08234418937,(11:0,37:2.53361818):1.925783658):4.402058574):0.004359026182,25:1.993126737):1.323838439,26:0):3.18784829):2.757931335):0;
	TREE * UNTITLED = [&R] ((34:0.3274737818,(15:1.012177134,27:33.96274576):8.261169729):3.355631435,(39:0,((((((((((((((((((8:0.09353820834,9:0.3177989459):0.235780224,(6:1.012792165,7:1.019532824):0.5476013616):0.3778528651,5:1.003552353):1.016604606,4:0.8879069724):1.704800017,38:0.02211206067):2.39740111,31:0.3081053297):1.599326033,1:0.186859314):1.04177442,((35:0.7028368922,2:0):0.7462679479,36:0.9360820143):0.6917342171):1.909973936,3:3.004114875):0.6293805332,14:1.008844461):9.437710635,30:0.4685272414):0.3554496729,10:1.691808853):0.05538847861,29:0):4.149171096,(13:0.02715650806,(11:1.26851991,37:0.5302263169):5.528661688):0.4620065075):0.274326502,((33:1.059812805,32:0.8340916485):0.7095485053,12:0.8421463495):2.123630776):3.111683432,(((((((18:1.654902308,24:1.906675199):0.1543197699,17:0.7624489532):0.4962910479,23:0.9343308885):0.1557172639,16:0.8863771679):0.2751791142,19:4.340803625):1.368202895,((22:0.8570700043,20:2.016676932):1.561586279,21:0.8902590957):0.05652405548):0.2936189779,28:2.619550404):1.788865609):0.4595479387,25:1.830691741):0.4858317498,26:0.05793466903):3.187691107):3.39266782):0;
	TREE * UNTITLED = [&R] ((34:0.7804970566,15:6.401559316):0.4853674617,(39:3.327911269,(27:41.56924879,((((((((((((((((((8:0.4329257764,9:0.6553452748):1.01109226,5:1.162918659):0.321802503,(6:1.319054486,7:2.102805176):1.467161738):0.8154457714,4:0.8185438073):2.019884213,38:0):1.52860413,31:0.4417703974):0.9449959491,35:0.7919963083):0.005444983136,36:0.7591515528):0.5796188465,2:1.192720221):1.242804698,1:1.562480866):2.724898395,3:4.418028763):2.494021746,14:4.819376203):8.812177712,((29:0,10:1.598560187):0.902883034,30:0.2437265966):1.690839266):1.889413135,(13:0.3868941066,(11:1.897672924,37:2.907903081):1.12910206):2.130580776):0.7073805096,((33:0.9687985261,32:1.455200289):2.310050638,12:1.246853321):1.132758353):1.258439765,((((((18:0.8115867388,17:0.8015142636):0.3244514317,24:2.636473831):0.6908087102,((19:4.023440913,23:0.716707501):0.6609363707,16:0.824848552):0.04523277422):1.12483106,20:2.464595993):0.2543094701,(22:0.5646426439,28:2.414061548):0.05799785187):0.2184489528,21:1.088538753):0.655810031):0.4649939081,25:1.497947229):3.860336615,26:0.2202499005):0.4519716552):3.371373668):0.2994270777):0;
	TREE * UNTITLED = [&R] (34:0,((15:1.755834376,27:33.29737344):10.75996537,(39:1.935467456,((((((((((((((((((8:0.2227563089,9:0.721648541):0.4310058087,(6:1.874876064,7:0.946596059):0.538918012):0.9728738501,5:0.7276809673):0.4168644241,4:0.7491219079):2.835612345,38:0):1.268002311,31:0.7653440096):0.9335175736,(36:0,2:0.08352855091):0.8137751329):0.2347001112,35:0.9493644894):0.1983654042,1:0):0.4206800801,3:0.6756464701):1.711115888,14:0):10.53855096,10:0.9531106415):0.09409628103,(29:0,30:0.5407327666):0.3055601422):3.028692897,((13:0,37:2.916846138):0.7144007148,11:0):1.898259132):0.9156874216,(33:1.187594887,32:3.040534723):1.546679984):1.297607785,12:0.3530255583):1.837700241,(((((((18:0.8281686402,24:1.020643797):0.743418519,17:0.5687592126):0.7206056606,((19:3.90009929,23:0.6148146505):0.3138325016,16:2.000548121):0.3470712627):0.6263324153,20:2.512333655):0.4450816141,22:1.30045618):0.02605236776,28:2.78544541):0.4001620765,21:1.240659144):1.397116436):0.8927031117,(26:1.471643816,25:1.033389012):0.6342796215):4.22130806):1.445456955):1.021194377):0;
	TREE * UNTITLED = [&R] ((34:1.606704675,(15:0,27:31.25764506):13.75943712):0.7308235236,(39:0.3145387486,(((((((((((((((((8:0.6321635885,((6:2.803149725,7:2.015763744):0.3830927431,9:0.1218598715):0.797230496):0.3620718362,5:1.610602607):0.434101771,4:1.102229379):2.52223792,38:0):1.248187283,31:0.2083818155):0.5489101124,2:0):0.498274072,36:0.6010256545):0.488213778,35:0.9855043926):0.8115901842,3:1.457206723):0.8103658767,1:2.399667827):0.3134275655,14:0.06405642547):13.70996529,((29:0,30:0.2910006424):1.743258879,10:1.541742701):2.549996121):0.3803620915,((33:1.20816322,32:0.4464084505):1.489625057,12:0.8180954826):0.5413118721):0.2654341646,((13:0,37:3.455985858):0.2318758032,11:0.3281720697):1.536925611):2.943209037,(((((18:1.611275702,(17:0.3952097615,24:0.7483787699):0.3776432612):0.2802526268,(23:0.5145963033,16:1.060719558):0.06181901901):0.1108677653,19:3.623772357):0.5146721343,((22:2.234630516,20:0.6421162742):0.7982398596,28:1.749678724):0.3884470008):0.9898895517,21:0):1.36380976):1.29334047,25:0.3529919689):1.538177864,26:0.0036959626):4.782616663):1.223056822):0;
	TREE * UNTITLED = [&R] ((34:0,15:5.245099365):0.9480653188,((39:0,27:42.04552584):1.777918897,((((((((((((((((8:0,9:0.4985850886):1.51041551,((6:1.851386371,7:0.6410031693):2.181162305,5:2.919145352):0.07489058545):1.020539058,4:1.338237123):3.046211617,38:1.662010577):0.6817171042,31:1.01602836):2.131425112,(36:0.8450938138,2:1.973268743):0.3419806218):2.727612371,1:4.306715999):0.4917167799,(14:1.206116701,(35:3.81889676,3:2.265811413):0.8620438195):1.254143958):5.68854259,30:0):2.382514084,29:0):0.07884360066,10:1.218462988):1.664420313,(13:0.1734551526,(11:0,37:2.397049154):0.9247347339):0.7994905184):3.350259524,((33:2.023566108,32:0.519718862):3.363242133,12:0.6521320491):0.1078078739):3.812550862,((((((((18:1.251701127,17:0.4682073349):0.2521341956,24:1.071849637):0.287833533,(23:0.2337179532,16:1.307396094):0.2040778964):0.5479712799,19:4.169619556):1.541602256,20:2.696927329):0.1929306617,22:0.9507794367):0.1449442982,28:2.641536779):0.2214672423,21:1.418977706):2.635045236):1.022913447,25:2.716437442):1.014607699,26:0):2.799602452):1.699206095):0;
	TREE * UNTITLED = [&R] ((34:0.6396450768,15:2.104201543):2.790759551,(39:0.4714183221,(27:40.27139266,((((((((((((((((((8:0.2446222402,9:0.318630215):0.7703556544,((6:1.232487085,7:0.5840997924):0.7037983113,5:0.7374825793):0.5286325461):1.860216213,4:1.152591577):1.76959169,38:0.4360281807):1.057898737,31:0):0.9089819198,2:0):0.5893557226,36:0.9003740622):0.8952646935,1:0.1101326346):0.503170868,3:0.8151784626):0.2025522427,35:2.530660772):2.521131002,14:1.113548402):9.500919358,(29:1.791328453,(30:0.4861145883,10:1.925542729):0.04675194864):0.06625566432):3.130644175,(13:0.2251326521,(11:0.1715233999,37:2.714807771):2.27789996):1.02243088):0.1395897317,(33:1.022003537,32:0.6915149141):2.144497448):2.501198858,12:1.099312669):0.6786164423,(((((((18:1.175676527,17:0.344214498):0.6165604097,(19:3.15827971,23:0.3816559747):0.4454917322):0.1002376781,(16:0.3257058592,24:2.019249163):0.03665741578):0.9776221996,28:2.286960083):0.6149762121,20:2.330888043):0.5335113373,21:1.23909986):0.2072881198,22:0.8768799599):0.6410807479):1.110022242,25:0):1.59352737,26:0):0.5491707398):4.392941402):0.6060113609):0;
	TREE * UNTITLED = [&R] ((34:0,15:4.616679718):1.744982181,((39:1.270218107,27:41.13073689):0.5224165646,((((((((((((((((((8:0.02436400803,9:1.112571749):0.7473173439,(6:2.70202967,7:1.115645299):1.137759609):0.3731624574,5:1.58235687):0.07389232357,4:0.7862600204):2.242329828,38:0.30774822):2.108789272,31:0.8773734899):0.7007379313,(35:0.8623001215,(36:0,2:0.04738427831):0.3292634664):0.04515245377):0.5187374684,1:0):0.7695415612,3:0.464157):1.829168052,14:0.1243168247):9.091361685,30:1.513594576):0.6586682912,(29:0.02751401508,10:0.7216109695):0.3278400715):2.631071193,(13:0.1351030317,(11:0.7798398394,37:3.365621497):0.5684069733):0.5479408809):3.17051401,(33:2.918074015,32:3.217489232):0.7389401229):0.8530763619,12:0.8490949367):0.484640254,((((((18:3.035089616,(17:0.346413278,24:2.039524744):0.3348257165):0.5977269572,(23:0.6966483104,16:1.786480471):0.1690931976):0.2874378185,19:4.504040888):0.8314058577,28:2.764681965):1.106492732,(22:0.8714830015,20:1.391639613):2.866763557):0.1887171635,21:1.289744344):0.4132453558):1.833283162,25:1.369213032):0.5448839485,26:1.669414564):2.310800815):2.635666385):0;
	TREE * UNTITLED = [&R] ((34:0,(15:1.324544113,27:35.86130884):7.713503792):1.628312137,(39:0,(((((((((((((((((((8:0.2605246667,((6:1.632160348,7:0.6405031977):0.7545955697,9:0.1581425253):0.2011789572):0.6801783987,5:1.675780785):0.5255949605,4:1.658329972):2.337155127,38:0.109648426):2.109463162,31:0):2.248832805,2:1.712273971):0.6839504953,36:1.892746347):0.8837932753,35:3.414690681):1.354478175,1:3.882833898):0.4335529767,(14:0.2607369995,3:1.873634507):2.078131126):6.795814878,30:0.1950963988):2.783338044,29:0.1077740712):1.126943738,10:2.903891038):0.8488170422,((13:0,37:4.075960368):0.3111708764,11:0):1.304115817):3.783535369,(33:1.542844329,32:1.569296701):3.640575777):0.4807940985,12:4.339351152):1.234196614,(((((((18:1.081982737,17:0.4604949744):0.447044134,24:1.0113484):2.120454744,16:3.652169059):0.503568947,23:3.018685567):0.2422235395,19:6.178591662):0.9891460886,(22:0.9955205493,20:4.727495709):0.9893861767):0.2715634411,(28:4.743658979,21:1.617241678):0.4542152843):0.8889953857):0.7813782965,25:1.929052032):1.635397545,26:0.4760914461):3.463840794):0.6656543879):0;
	TREE * UNTITLED = [&R] ((34:0,(15:4.020842164,27:41.19997886):1.281672717):3.821022999,(39:0,(((((((((((((((8:0.7190753873,((6:2.831843836,7:1.938597211):0.8990470937,9:1.204829295):0.3675096672):0.4411007847,4:1.662323659):2.554280739,5:2.840753196):0.9408281009,38:0):0.6902131762,31:0.828074113):1.114687326,2:0.7215443143):1.609757015,(35:1.731129628,36:1.954507378):0.3780654143):3.093370606,1:4.841133549):1.83408963,(14:1.187510431,3:3.929659766):2.681731671):11.63412933,((29:0,10:2.613365943):1.108686989,30:4.212636244):2.759184338):0.9338153847,(13:1.422139922,(11:0,37:2.570340538):2.593723473):2.342738882):3.021303326,((((((((18:1.448701805,24:2.328144506):0.4103771372,17:1.367397148):0.8217507393,(23:1.070856814,16:1.389459776):0.4391015481):0.4911412801,19:5.051894049):0.4231527877,28:1.96542348):0.7966617659,(22:3.247482735,20:3.347850863):1.250559731):0.09311984967,21:1.101496024):2.324894664,(33:1.464052159,32:0.7581079887):6.70068812):0.2062518357):0.2766194614,12:8.912667888):1.127465591,25:4.465176279):1.83531604,26:2.985355796):2.088009764):1.796256343):0;
	TREE * UNTITLED = [&R] (((34:1.143050581,15:4.605685615):3.056018605,(39:1.045650217,((((((((((((((8:0.978625456,9:1.106712221):1.396105699,((6:4.541772949,7:2.971012309):0.1751510807,5:1.288514292):0.6470407546):0.2509001535,4:2.861356663):1.807486821,38:0.9628975603):0.9411969205,31:0.4600845942):3.134024368,(35:2.372962572,2:2.122877422):0.2632386911):0.114662271,36:2.882894179):0.7579793073,1:2.690845546):1.305295111,3:3.271738911):0.7214026585,14:2.038610326):10.52486712,((29:0,30:0.9996647759):0.2929485551,10:0.5931655772):2.761172816):0.8468521808,((13:0.3332562103,11:0.1798157751):0.4988146149,37:3.747452943):1.310147395):1.58187928,((33:0.7389126438,32:0.6242583158):2.105390179,12:0.2430969456):1.144564537):6.591798211,((((((((18:1.47029885,16:0.7629927128):0.3297142367,(23:0.2040579247,(17:0.3490212207,24:1.896320653):0.2847418969):0.2750647972):0.7762377638,19:3.936476196):0.4850318172,28:1.618043926):0.4976229081,20:2.782116379):0.007118660817,22:0.02757362327):2.726819796,21:3.350155):0.9391443217,(26:1.183428496,25:0.7620220274):0.6712391216):2.182917881):5.157898699):1.50628879):0.5665470085,27:48.4461645):0;
	TREE * UNTITLED = [&R] ((34:0,15:4.300722784):0.5832081719,((39:0,((((((((((((8:1.449767376,(((6:1.516652882,7:1.420689755):0.4207106654,9:0.695949017):0.2687483237,5:0.8652775284):0.3228382537):3.202580454,4:4.23015704):1.581799008,38:0.03832223781):0.7045261901,31:1.437972081):4.695645587,(35:5.000257783,(((36:0,2:0.001469484691):1.95034343,3:0.3512493992):1.433150778,1:2.673639188):1.64606137):0.1977360838):2.321138665,14:4.352860459):6.029109566,10:0.299020772):4.000330896,(29:1.184680844,30:2.396899716):1.703701602):2.64393052,(33:0.8037516218,32:3.799726997):4.325300188):0.06752541187,12:4.298637154):0.3085394321,((((((18:2.054793754,(17:0.4886989139,24:1.764469273):0.09450384536):0.8321278104,16:1.721213853):0.05828389341,23:0.7164675517):0.6279395289,19:4.845306393):1.0723761,((22:0.3963864198,20:1.892225681):0.1826820951,21:0.3159732104):0.7317800314):0.2821092641,28:2.978948714):0.6344097247):1.799224116,((26:1.014076557,25:1.663482385):1.814352118,(13:0,(11:0,37:2.797698303):2.536646991):4.384324063):0.1522437172):4.114532163):0.6210706514,27:43.26538975):2.054003886):0;
	TREE * UNTITLED = [&R] ((34:0.5006746515,(15:1.409882132,27:32.57735161):10.27914482):2.416680232,(39:1.47006798,(((((((((((((((((8:0.6690966912,9:2.014997348):0.8602002828,(((6:3.48017448,4:0.6394205948):0.9464961743,7:3.012833749):0.06314208813,5:1.10278909):0.2192808155):0.8701444757,38:0.08354076616):2.907037986,31:0.4904975467):2.024031618,(35:1.380717845,36:1.503218697):0.5439304506):0.03376172064,2:1.897125445):0.1109418737,1:0.8432757828):0.08732231857,3:0.867616019):2.166037494,14:1.244830409):8.746321162,10:0.2440279396):1.430614908,30:0.8615104883):0.1015716264,29:0.05416768065):2.079832059,((33:0,32:0.73966808):1.613083123,12:0.866866113):1.67826768):4.34955417,(13:0.03941924627,(11:0,37:2.523650784):0.6805106309):5.677045755):0.3999873306,(((((((18:3.951556157,17:0.4561538298):0.4287151489,24:1.876530808):0.6256554704,((19:3.737337779,23:0.6771022282):0.2932449176,16:1.055470883):0.6016709354):0.5212155506,20:2.111695557):0.6900733536,22:0.3219257054):0.6791840257,28:3.238448431):0.1926689663,21:1.488704545):1.067544261):1.292285828,25:2.472715598):0.4076467414,26:0.1215875112):3.230381251):2.501233444):0;
	TREE * UNTITLED = [&R] ((34:0.7140660099,(15:3.732453325,27:43.34526718):1.297135341):0.2418817581,(39:0.8152667567,(((((((((((((((8:0.1120511217,9:1.727333746):0.9258426377,((6:3.557432939,7:2.741823654):0.4471284775,5:0.2280239446):0.570549573):0.7063380901,4:1.184451839):2.618514923,38:0.1492640571):0.2234064066,31:0.1231984849):2.816993,36:0.9494913219):0.07828382073,(35:1.290893256,2:1.446520125):0.7546701652):1.158219126,1:1.798507874):1.307860567,3:3.627252925):3.582687513,14:4.957293968):5.555685995,10:1.154246965):1.144093289,30:2.260531205):0.2032682114,29:0.6301476049):7.889627199,((26:2.770031676,25:0):1.969579098,(13:0.8047670145,(11:0,37:3.409582244):2.87307482):5.157345913):0.1405096091):0.554624187,((((((((18:0.9726387031,17:0.6025758755):0.5262238386,24:1.581263539):0.6541344672,(23:0.9483325924,16:1.576821315):0.4070353733):1.399094929,19:5.9762547):0.4942341482,(20:3.259816771,21:1.57930896):0.2329728719):0.07015848364,22:1.694748277):0.5462935175,28:3.611790366):1.502833365,((33:0.1347828119,32:0.9356874751):4.181548514,12:1.227278689):3.312892123):1.132623849):3.205582463):1.868393381):0;
	TREE * UNTITLED = [&R] ((34:0,15:13.01694909):1.46729843,(39:0.4314491681,(27:38.69501996,((((((((((((((((((8:0,9:1.985019167):0.09880691783,(6:2.484385317,7:1.869490884):0.4061626427):0.09459190184,5:4.158826504):1.413309242,4:2.527832171):2.974438056,38:2.228234128):0.3785328171,31:0.819529249):0.7006704979,2:0.5558163601):1.716177731,36:1.902655834):1.082777616,1:3.040960744):4.120317645,(14:0.761188311,(35:1.868235324,3:0.8800803249):2.797769623):3.301533858):5.331865249,10:0.5379980586):2.844697521,29:1.440263079):0.4500635473,30:2.443955502):1.386111646,(13:2.154403261,(11:1.287434094,37:2.495462887):2.195361229):0.9038309855):2.518846515,((33:1.754575071,32:0.8273405878):3.374956269,12:2.014270738):1.69847766):1.168613388,((((((18:0.4846712854,17:0.9114204841):0.6214889916,24:2.992426918):0.5653891683,(19:4.896593582,(23:0.9810954917,16:1.626934601):0.4014050052):0.2856991765):0.4680941686,28:1.550797648):1.131816958,(22:0.1261929569,20:2.176461264):2.876046185):0.001552137876,21:1.283917287):1.152292683):0.5852944532,26:0.9438641435):0.3797457594,25:5.213126665):0.04007521274):4.208122454):1.567419084):0;
	TREE * UNTITLED = [&R] ((34:0,(39:0.3082926697,((((((((((((((((((8:0.1046781784,9:0.6615718467):0.9873500655,(6:3.137084107,7:2.114001569):0.671664528):0.04020088007,5:0.2596306131):0.466122231,4:1.18448507):2.578858559,38:0.625615692):0.1899102515,31:0):3.10010858,(36:0.3251796943,2:0.2047127699):1.788765747):0.5460131831,35:2.563791916):0.254149029,1:1.830340677):0.9470304134,3:2.922463913):1.03395773,14:1.773637906):8.504207535,30:0):0.4508421353,29:0.1853806471):0.3051192302,10:1.348682031):6.715714288,(13:0.2739428215,((11:2.258066157,25:1.89925856):0.8237901902,37:2.601506246):0.7868401678):5.491564967):0.3450381752,(33:0.7234727018,32:0.7239920017):6.203101238):0.0269316982,(((((((18:1.89081331,23:0.7988111046):0.1017273404,(16:1.825675283,(17:0.6584972607,24:2.313213337):0.2504375148):0.2077461903):0.1713128521,19:4.47669047):0.8638913392,(22:2.955640426,20:1.746913255):0.1588893304):0.09549488397,21:0.445504371):0.4374538669,28:3.114585757):1.387885078,12:2.769527953):0.444552185):2.54942051,26:0):3.056891474):1.032950827):0.6721595374,(15:0.3861315378,27:36.77511795):8.058266293):0;
	TREE * UNTITLED = [&R] ((34:1.351148759,15:4.797224601):1.87177787,(39:0.5647065703,(27:43.3944082,((((((((((((((((8:0.3560543285,((6:0.8045239687,7:0.2177068168):1.831967722,9:0.3465884982):0.07262807328):0.2137186411,(5:0.4566077742,4:0.8940346001):0.211919981):4.220357014,38:0):1.187762383,31:0.8161365738):0.7687670032,2:0.6287057068):0.421946508,36:0.08905385302):0.1752525413,35:1.521324882):0.547149125,1:0.6719940322):0.4292745332,3:1.529513996):0.5966431247,14:0):11.0551003,(29:0.3050719287,(30:0.8476567035,10:0.9200465283):0.4081186409):0.2930781391):1.995755382,(13:0.3035890428,(11:0,37:1.881770638):1.724135892):1.149323008):2.033921068,((33:0.6936907993,32:0.4881064689):0.9450087196,12:0.8937384954):1.224778077):4.045184624,(((((((((18:0.6400943291,24:0.5895930088):1.0569083,17:0.210902363):0.3004178334,16:1.10396754):0.3230401969,23:0.6310708317):0.7707506171,19:4.624366736):0.1880235413,20:3.007138093):0.9299871184,21:0.4068420098):0.2806975583,22:0.3045179217):0.1230309002,28:2.371069277):2.387968182):1.856899052,25:0):1.029156705,26:1.271215374):2.009265789):0.7214592446):1.450745118):0;
	TREE * UNTITLED = [&R] ((34:0,(39:1.165565225,(27:39.00857746,((((((((((((((((((8:0.1707597942,9:0.2448393115):0.1527960344,5:1.069891771):0.193225763,(6:1.247292513,7:0.6444956835):0.5902682137):1.617469589,4:1.057789964):2.12591641,38:0.6617486477):1.196921751,31:0):1.99174042,(36:0.04920078819,2:0):0.7992251147):0.3861958059,1:0.7628489862):3.435732977,((14:0,3:2.790932812):0.1307124082,35:3.666079227):1.090721815):9.765061932,10:1.690154294):0.2046856542,29:0.5277308216):0.5015750242,30:0):1.750115399,(13:0.6511721555,(11:0.1903630666,37:4.334222866):0.03839589192):0.6785592556):1.533886254,(33:1.077035222,32:0.5596835942):2.991850185):0.719951734,12:0.8331058129):1.179112563,((((((18:2.113666481,(17:0.5949287494,24:1.013538619):0.1155679971):0.6434772202,(23:0.7337107937,16:0.7061921636):0.009933304927):0.3395350166,19:4.444263129):1.202027285,20:2.511609099):0.06007317289,(22:0.2889561872,28:0.7984278379):1.127885152):0.1086888972,21:0.6096582996):1.002203828):0.6182090999,25:1.695227718):0.2813309711,26:0):1.408180985):2.349139717):0.8999901366):1.937124492,15:5.859681492):0;
	TREE * UNTITLED = [&R] (((34:0,(15:4.441349243,27:35.93325555):5.59491018):2.5887281,39:0):0.734477724,((((((((((((((((((8:1.662826766,9:0.688820477):1.296889483,(6:3.546942717,7:1.427984806):1.958659534):0.3810204254,4:1.467364794):0.2210453431,5:2.527197518):2.523470057,38:1.925834343):0.7369972176,31:1.025833506):2.130614536,(36:1.269157143,2:1.393761537):0.8985185041):0.822770201,1:2.002464224):2.391789984,(14:1.019349014,(35:1.804573454,3:0.4669409486):1.908354523):1.677294799):8.538999772,29:0.3710589764):0.08470088676,10:1.283575188):0.2391030646,30:1.007346565):5.842483301,(33:1.06798987,32:1.220456049):3.602998396):0.9761377253,12:4.199152675):0.7450226358,(((((((((18:2.140229329,17:0.9452241497):0.4148933823,24:1.515529658):0.508538587,23:1.356164302):0.3534553989,19:4.885044115):0.04884844502,16:2.301965078):1.091788082,28:3.168948746):0.6776579048,20:4.250082512):0.08147488468,22:1.721649467):0.5081864986,21:2.108659128):0.9440805615):0.4071910698,(13:0.6800196076,(11:0,37:2.335008491):4.461851781):3.9197056):0.2294041763,25:3.148483162):1.583477365,26:0):4.41509787):0;
	TREE * UNTITLED = [&R] ((34:0.3291991145,15:3.213827199):1.451784263,(39:0.1658387478,(27:42.25420082,(((((((((((((((((8:0,9:0.6376571184):0.3317017306,((6:2.907229996,7:1.326630573):0.642377188,5:0.3131907732):0.4252726892):0.4035417385,4:1.315520097):2.658984212,38:0.2081495509):1.413474646,31:0.5186162124):1.357867831,(36:0.3596130071,2:0.1101353701):1.242967741):2.726087145,(3:1.401213469,1:1.008753983):1.659015162):1.209521248,35:5.16205444):1.194290758,14:3.72603243):7.138857131,10:1.241796385):0.4987225958,30:1.434866232):0.2060626167,29:0):2.331206506,(13:0,(11:0.4889776461,37:1.919072739):3.218103047):0.3829411002):1.442782815,((33:0.5400149126,32:1.580263468):1.890068993,12:0.8874438522):0.7188649353):3.925348143,((((((18:2.182222985,17:0.3526841632):0.3440477518,24:1.012492256):1.480853186,(19:4.330886741,(23:0.4203603848,16:1.066377279):0.5707470711):0.7038153941):0.7944714748,(22:0.981892994,20:1.731781117):0.8092449578):0.2558304805,28:2.684286043):0.6095075454,21:1.793886974):1.66487491):0.8972668705,25:2.582902648):0.5274642381,26:0.7134881985):2.494806768):3.335340324):0.4597571376):0;
	TREE * UNTITLED = [&R] ((34:1.078804829,15:5.62351388):1.219321604,(39:0,(27:43.79359851,(((((((((((((((((8:0.332439713,9:0.5479184488):1.097989458,(6:2.219018328,7:1.137597137):1.082228079):1.253332354,5:1.960389633):0.7591063336,4:2.884417904):1.71656988,38:0.3063322935):1.436063375,31:1.231337208):0.5733913328,(36:0.4780606107,2:0.5893332252):0.7801920676):0.06331372466,35:1.32193793):0.7384670598,(3:0.3025849725,1:0.06570870219):0.4693871539):4.626883176,14:3.444976647):8.226266708,(29:0.5293377519,(30:0.4830425859,10:0.534578873):0.402345914):1.495394012):1.724695552,(33:0.1931361717,32:1.585046752):1.783074688):1.714766498,(13:1.466886435,(11:0.4015578764,37:3.93783268):1.218186215):1.232765418):2.075014585,12:4.710797921):1.254425819,((((((((18:1.255514886,17:0.2257416116):0.4756573877,24:1.874606813):0.1729100781,23:1.270078616):0.04927756327,16:1.526633897):0.7036045349,19:5.00262588):1.620233839,28:4.056731618):0.1623221443,(22:1.248786778,21:1.196993953):0.7647949655):0.4111299915,20:5.628678158):0.4631922917):3.425261157,25:0.8987589558):1.194657319,26:2.471959559):1.341479828):2.51478705):0.4381875735):0;
	TREE * UNTITLED = [&R] ((34:0.4326456737,15:2.824379408):0.8915734198,((39:0.5878337247,27:42.95611925):0.7382165396,((((((((((((((((8:0.8280274802,9:0.9473245099):0.4643866281,((6:2.30020628,7:2.364535609):0.7985199035,5:1.699965917):0.1000489168):0.2681866107,4:1.022426692):2.437885612,38:0.367120667):1.359377866,31:0.643317041):2.944000563,(36:0.3491089052,2:1.73468852):0.8788548937):0.2857874802,1:1.561698634):0.6138906165,(35:2.729336365,3:1.322594177):0.6227299391):1.417022664,14:1.513415938):10.52571062,((29:0.8097861313,30:0.8828367143):0.09934143973,10:2.228418696):0.7893496578):0.4655365603,(13:0.09301264304,(11:0.09269847274,37:2.676001335):1.065223709):0.5743463378):1.136640932,12:0.7851211374):1.393322027,(33:0.5016170075,32:1.666854078):2.393426478):3.064924904,((((((((18:1.487391284,17:0.2305868167):0.2599743451,24:1.380730084):0.4840853544,23:0.5786537368):0.08019946641,(19:3.150313171,16:1.014128208):0.7124548806):0.4657763394,28:0.7172341189):0.07336308728,22:1.02949779):0.6656451224,20:1.844046096):0.863560714,21:0.9698050351):1.564492025):1.175471592,25:0.5658888816):1.009558324,26:0.1061490011):3.90259012):0.9219835621):0;
	TREE * UNTITLED = [&R] ((34:0.1674316019,15:2.349546976):1.815893005,((39:2.796243754,27:42.78371799):0.9639203835,(((((((((((((((((8:0.7894700213,5:1.377060963):0.0123088361,((6:1.577635786,7:0.5173400553):0.3829428325,9:0.169928036):1.196974627):2.910943687,4:1.954053742):2.206313945,38:0.06068672722):0.4480950469,31:0.4415318777):1.039114127,(36:0.4066372637,2:0.1476995398):0.4836088637):0.2935082341,1:0.3369816383):0.4651181812,35:1.705165476):0.3915119441,3:0.746253404):1.447095989,14:0):13.16018385,((29:0.1100071973,30:0.9825836756):1.10835256,10:1.887694199):2.200659439):0.7349038329,12:0.3637770933):0.08325144846,(33:0.8933898277,32:0.3340746263):1.623935645):2.125563374,(((((18:2.321973258,17:0.1329614378):0.3366760811,(16:0.6836802539,24:1.419667534):0.5488747355):0.574241247,(19:3.431688041,23:0.3050111169):0.4342198005):0.4893390913,((22:0.2067852425,28:0.8692358488):0.4448055111,20:0.7183183303):0.2448122738):1.38547082,21:0.2046739341):0.2635972116):0.8092406157,(13:1.107794145,(11:0.09386703548,37:4.357522754):0.8198064278):3.309273764):1.349936032,25:1.686338824):1.296479714,26:0):4.284284075):1.198887605):0;
	TREE * UNTITLED = [&R] (((34:1.245417151,(15:0,27:31.38511266):12.25938844):1.49105211,39:0.5666148719):0.04570022598,(((((((((((((((((8:1.665461542,((6:1.694679795,7:1.212938397):0.7709113428,9:0.4923472541):1.141465902):0.4514540961,5:2.064327557):0.2432236197,4:2.296974377):2.709497849,38:0.6839813237):1.079952087,31:1.147537705):1.5250873,35:1.513982471):0.2379875241,(36:0,2:0.8904738528):1.322485544):1.237638625,1:2.582112139):0.1601480368,3:2.4801166):1.631844957,14:1.289938843):7.725839482,30:0.6072037196):1.144653275,(29:0,10:0.6852903107):0.5365437019):3.953057193,((33:0.9868920938,32:0.8315259687):1.69793441,12:0.351834572):0.7024743957):1.412633848,(13:0.5606039437,(11:0,37:1.407888119):3.47100019):3.273955447):3.270947063,(((((((18:1.931717119,17:0.7004947608):0.1977533761,24:1.745742585):0.6512477233,(23:0.2506732662,16:1.022902955):1.117527916):0.6360469678,19:5.360874778):0.7190407032,28:2.536940913):1.131398262,21:1.506190885):0.8565557548,(22:0.5297893343,20:4.154686531):1.990820452):0.9462025388):1.149436121,25:3.72552149):1.282966181,26:0.3733398409):3.98310058):0;
	TREE * UNTITLED = [&R] ((34:0.782471588,15:3.519846846):0.7529472587,(39:0.7967191601,(27:38.87095882,((((((((((((((((8:0,9:1.542460303):0.2786633221,((6:0.5009204226,7:0.178124943):1.758688527,5:2.808562669):0.25549792):0.4171951613,4:0.7398672217):2.724189653,38:0.2339247657):1.580879889,31:0.8970823526):1.014808822,(36:0.1642675191,2:0):0.6104658843):0.474649365,1:0):0.3729303813,35:1.423674761):3.682650958,(14:0.8026519278,3:2.818357531):1.702990679):6.599893173,30:0):2.329411781,29:0.2029497682):0.007298740877,10:1.39454394):6.046511898,((((((((18:0.6473188563,(17:0.7238289652,24:1.069074412):0.2685593264):0.2808120221,16:1.816326438):0.06733097712,23:0.7431843264):0.2405899031,19:3.901313333):0.6795207421,28:1.941799083):0.2564038233,(22:0.1030044592,20:1.051940658):1.592820584):0.4389960866,21:0.4275799007):0.9387819138,((33:0.3398363066,32:0.7196133215):4.280163706,12:2.148279944):0.2024890112):0.1302708576):0.6630246941,(13:0,(11:0,37:0.5446705763):3.665295913):4.861090904):0.08030638389,25:1.786254778):0.3366419787,26:0):1.093563405):3.39553268):1.780770198):0;
	TREE * UNTITLED = [&R] ((34:0.6810780345,(39:0.2370178702,((((((((((((((((((((8:0,9:0.7375582207):0.9446844227,5:0.735471084):0.6800788068,(6:1.257893333,7:0.4189567852):3.790177949):0.7138660618,4:1.579656243):1.558764642,38:0):1.731397079,31:1.091610656):0.8197690065,2:0.9648661987):0.1860402699,1:0.3426986482):0.1040939678,36:0.5902334499):1.157002065,35:2.301952913):1.328239769,3:2.558300322):0.8566953588,14:1.942365527):8.27359036,30:0.2095704275):0.07966830711,29:1.466258632):0.232965494,10:1.076268602):3.387861829,((33:0.6532227926,32:1.486164666):0.2606809892,((13:0.141362223,37:3.117125367):0.1505854923,11:0):0.8733946109):0.7950223499):0.250089977,12:0.4978806476):3.082079,(((((((18:1.496003322,(17:0.6994834391,24:1.168297222):0.5554903941):0.2241919807,(23:0.9979257826,16:1.106619507):0.08718300509):0.1874676964,19:4.202296107):0.07762689745,28:1.330416101):0.3768878501,20:3.415838878):0.5732574816,22:0.2875166829):0.4660603004,21:1.118530895):0.3093262262):1.892838947,25:0.3824500523):2.675979506,26:0):2.077294281):1.432369252):0.07673886428,(15:0.8745734917,27:41.15786278):3.320236719):0;
	TREE * UNTITLED = [&R] ((34:0.6740839565,15:3.109291812):3.632024401,((39:0.8535417551,27:44.85987981):1.059111375,(((((((((((((((((8:0.3524154935,9:0.6221662486):1.449117989,((6:1.646446811,7:0.7724744238):1.934103653,5:3.692373628):0.5142232768):0.5233903595,4:1.09526101):2.538742065,38:0.9042072996):1.132315229,31:0.3198000726):1.584544638,(36:0.08737395651,2:0):0.6920320518):0.4436863865,1:0):1.959218327,3:2.110271285):0.8209125225,14:0.8161746215):0.7584522454,35:4.510829714):9.92230811,10:2.369443352):0.5174326436,(29:0.2788462448,30:0.9682384339):1.618326448):1.075417859,(13:0.3971158631,(11:0.5087710199,37:2.130468088):1.522023432):0.5962279465):2.355859057,((33:0.2671593864,32:1.489549689):2.635955296,12:0.9920847859):0.4425757187):4.136184992,((((((((18:3.076378466,(17:0.4411100522,24:0.7972634468):0.5357455217):0.2630357688,23:0.9024688833):0.01309137631,16:1.32386634):0.4276673497,19:4.247406251):0.6211156512,20:2.360044063):0.3472771795,22:0.8057458348):0.7288013962,28:2.623054385):0.2771654457,21:1.528795556):2.722881775):1.313074772,25:1.051631821):1.071266862,26:2.128389768):4.324320117):1.384964322):0;
	TREE * UNTITLED = [&R] (((34:0.1794821497,(15:1.013787441,27:32.31919071):9.414792156):2.273733226,39:0.6678730758):0.4269050674,(((((((((((((((((8:0.0768876556,9:0.3079619984):1.969909993,((6:1.635668074,7:1.638801788):2.602361703,5:0.8106692768):0.07004993477):1.313752826,4:4.07573163):0.9597993612,38:0):0.8505709025,31:0.6433777569):2.128447232,(36:0.2542758147,2:0.5830374122):1.145931054):1.232560964,35:3.159100906):0.7804063531,(14:0.1540492822,3:2.060205808):0.5111633364):0.596904323,1:3.34115632):8.556882946,10:0.4857680792):0.4199306284,30:0.2515515665):0.3066636552,29:0):3.700866696,(13:0.05020013339,(11:0,37:0.4679439546):2.309098461):2.426600088):0.1771710751,(33:1.782966176,32:1.449893472):1.889159669):2.080768685,12:1.991681977):1.49992901,(((((((((18:3.430548931,17:0.3972427977):0.2197524907,24:2.133115609):0.6077216673,19:4.132071094):0.01211138059,16:1.098991166):0.3057895558,23:1.167311914):0.9624283024,28:2.096336597):0.9646054869,22:0.5029759928):0.08383163863,20:3.303607508):0.1229933988,21:1.382762021):0.9333091464):2.310081581,(26:1.767162478,25:1.214635285):3.631452787):4.785505942):0;
	TREE * UNTITLED = [&R] ((34:0.9565179732,15:2.255650214):1.23539747,(39:0.6607210715,(27:40.11733079,((((((((((((((((8:0.0782097992,9:0.7813723384):1.375672779,4:1.298195214):0.1308781297,(6:1.195150848,7:0.6075831988):2.744952183):0.5598989491,5:2.542703949):1.383975584,38:0):1.668276349,31:0):1.280417109,2:0):1.317348164,1:1.034564283):0.6225528161,(35:1.674864843,36:0.7508319453):0.5618455872):1.542746133,(14:0.4586042595,3:1.918904691):0.6050879399):11.62614214,((29:0,30:1.964502738):0.3745132803,10:2.262647488):0.5318297861):0.8623661039,((13:0,37:3.505071465):0.783827247,11:0.755600179):0.8815938732):2.617268731,((33:0.1225368782,32:0.3662339461):4.776402154,12:0.7926724393):0.3005277313):2.684370177,((((((((18:2.302609353,17:0.4079378249):0.04187134462,24:1.463395824):1.136546315,(19:3.817700098,23:0.6269501404):0.2883422976):0.3751298365,16:2.264878199):0.2447452449,28:1.91823926):0.417120334,20:2.488401701):0.06998331311,22:0.5024931573):0.9813208423,21:0.8001263106):1.471912345):1.470632271,25:0.4113937764):0.3184719586,26:0):0.4663786205):1.462993386):2.632991748):0;
	TREE * UNTITLED = [&R] (((34:0.4146282678,(15:1.562321994,27:38.94705634):3.72703159):2.621619783,(((((((((((((((((8:1.489766456,9:1.084020607):0.5586957458,((6:1.999782896,7:1.033207992):2.226105281,4:1.279255351):0.1412423049):0.2630034936,5:2.162933145):1.824184956,38:0.2130097121):1.757476087,31:0.6263096429):1.010972395,2:0.09284953055):0.6262806648,36:0):0.9441041032,1:0.8825893456):1.533013674,3:2.178048223):1.444051273,35:5.029248232):2.658381945,14:4.573773348):10.90926413,((29:0.6108101604,30:0.6598639131):0.3781596953,10:1.351474019):4.057192031):1.019717549,((33:1.162502555,32:0.2356138078):3.698899767,12:3.619147683):0.1100870523):1.370103282,(13:0.3586767355,(11:0,37:0.7744336967):5.25285542):2.722456923):0.2509431492,((((((18:2.226861429,17:1.044823911):0.3014000391,24:2.15532507):0.09641129369,(19:3.880555532,16:1.656714274):0.009345796579):0.1925359036,23:1.260389703):1.990963274,((20:3.44761342,21:0.9784285365):0.2895298868,28:3.597076669):0.3307366525):0.4158094194,22:1.607032675):0.6149969696):1.64763241,25:0.6588427781):1.009444997,26:0):5.191578655):0.7782375324,39:0):0;
	TREE * UNTITLED = [&R] (((34:0.4845373929,(15:2.881719294,27:32.85963594):9.311250973):1.980261799,39:0.4248567176):0.8805601855,(((((((((((((((((8:0.06891222281,9:0.6209909907):0.7727856302,((6:1.960548518,7:1.104257814):0.6671880214,5:2.099404478):1.023429938):0.3178295892,4:0.627864998):3.162131416,38:0.02955424389):1.319790389,31:1.078387483):0.8773971812,(36:0,2:0.07539675029):0.3005554049):0.0957685031,1:0):1.019169011,3:0.6070607547):0.6253705172,35:2.423248253):2.479671097,14:1.525153783):8.414001591,30:0.1106556032):0.4925808667,(29:0.1498441117,10:1.010461385):0.04572805079):1.91743463,(33:0.241945679,32:0.4079061008):0.6450405828):0.1314119344,12:0.09292701065):2.975206298,(13:0.5983000692,(11:0,37:4.411792494):1.348210166):1.767331021):0.2826664429,(26:0.5976738677,25:0.1069756083):0.6239501259):2.439028095,((((18:1.253598655,17:1.223483977):0.52289739,24:3.243796937):0.2865483094,(19:4.319670123,(23:1.022847268,16:0.5284433967):0.158536866):0.9928754337):0.8726526493,(((22:0.4532498255,20:2.150132335):0.6156590197,21:0.5254030892):0.3125778003,28:2.00511604):0.2964946919):1.778001993):7.102116412):0;
	TREE * UNTITLED = [&R] (((34:0.2947837945,15:2.3009746):1.075811703,(27:39.77420015,((((((((((((((((((8:0.6267106219,9:0.6271318936):0.3647279929,(6:1.36940494,7:0.6937687276):1.259709354):0.2000381492,5:2.532499954):1.576503228,4:1.309912451):0.8405293813,38:0):2.247436217,31:0.9651538408):1.121312353,2:0.8930816311):0.3451769156,36:0.9408412872):0.9597103597,35:2.347666208):1.655277967,(3:2.766504282,1:2.637549364):0.1988167548):0.7896363896,14:1.268004711):11.90775369,((29:0,10:2.032024234):1.243397713,30:0.3585461559):1.021818949):1.321584492,(13:1.695146368,(11:0,37:1.26249182):2.754880638):1.483882175):1.191204736,(33:1.83318065,32:1.57504088):2.225191456):0.1067597955,12:0.6218432503):0.8558158502,((((((18:3.058845135,(17:0.3860501355,24:1.786614589):0.3562175992):0.283953713,(23:0.5204041979,16:1.63501338):0.1571089552):0.4575920562,19:4.627907477):0.6622912496,20:3.21619373):0.1069367865,22:1.659247398):0.1603864699,(28:2.393834796,21:0.2571590933):0.2691585459):0.9829839715):1.491431243,25:0.03356268489):1.27481914,26:0):0.6660248784):4.430380881):0.8893564112,39:0):0;
	TREE * UNTITLED = [&R] ((34:0.3307338477,(15:0.07973487574,27:33.34422705):8.678431591):3.250217869,(39:1.284753544,((((((((((((((8:0.1892036511,((6:0.3459230911,7:1.205919746):0.9665221005,(5:1.45707221,9:0.5333995588):0.3961229821):0.3467352542):1.17404448,4:0.9232940327):3.080261155,38:0):1.03375527,31:0.1664941416):1.748838486,(36:0.303915937,2:0):1.129308757):0.5772393511,1:0.9736788993):3.028106678,(14:1.088476745,(35:3.909610365,3:3.268654019):0.8009421206):0.2704794482):11.58274836,(13:0,(11:1.223624983,37:1.120968184):1.813576251):1.148774396):0.3791475487,12:0.7599305983):0.007220998061,((29:0.7483948563,10:2.985908807):1.135917127,30:0.8842598408):0.3578271241):0.1780286658,(33:0.4277900637,32:0.454427046):1.462154868):5.903990251,((((((18:0.8715250442,24:2.717326838):0.2702207388,17:1.432933025):1.068198346,(23:1.701549013,16:1.575385819):0.07033630236):0.5641260408,19:5.212625813):1.615004554,(20:2.83061539,21:0.4127022309):2.025667983):0.04597375825,(22:0.03261713647,28:1.299961407):2.464204652):1.973902487):0.6822716399,25:1.657451004):0.7135814709,26:0):3.579593912):0.960174332):0;
	TREE * UNTITLED = [&R] ((34:1.335704402,(15:0.9420116078,27:34.12213027):11.29475451):2.130992538,(39:2.45003548,((((((((((((((((((8:0,9:0.1585605704):1.160389047,(6:3.689740838,7:2.559752555):0.8823723386):0.4662054323,4:0.7159360725):0.0983658822,5:1.142521238):1.808020193,38:0.2479958074):1.216872382,31:0):1.895613455,35:0.8752190048):0.9558758628,(36:0.4638048908,2:0.1434136299):1.943878297):0.6619166937,1:1.884964332):1.303950657,3:3.333802119):0.2680480883,14:0.7354474337):10.07067689,((29:0.7388580296,30:0.6297115751):0.3163494532,10:1.448927507):0.4467666188):4.057927044,((13:0.7758048545,37:4.688545328):0.06977992208,11:0.4937092384):2.115659714):0.4470896721,(33:1.509102644,32:1.80802818):2.256492289):0.226399695,12:0.5443143081):3.457477666,((((((18:2.351156325,(17:0.2661397292,24:0.9770990132):1.429434575):0.3277938408,(23:0.9582259741,16:1.446392456):0.3908812151):0.6275157869,19:5.442536631):0.5428612431,20:2.482303244):0.4056385788,(22:0.6869297122,28:1.167751677):2.391575554):0.8057281144,21:1.60896093):1.931962907):1.513918846,25:0.9133237233):0.3288980222,26:1.60646375):2.776496271):3.937270352):0;
	TREE * UNTITLED = [&R] ((34:0,15:2.47564262):3.201751061,(39:0.819203245,(27:41.48393495,((((((((((((((((((8:0.1578816737,9:0.1402175908):1.58893813,4:0.5824656238):0.3554183631,(6:2.62556151,7:2.132265054):0.5805820194):0.9616058137,5:1.463288395):0.9355508009,38:0):1.661699927,31:0):1.793865551,1:0):0.4543563979,((36:0,2:0.367382768):0.9662377478,3:0.6827635206):0.04579876843):2.170216034,14:1.143219774):2.362476746,35:6.408695628):6.700085558,30:0.6610866977):0.3469169931,29:0.737553893):0.3579537113,10:1.283755817):3.654468546,(33:2.390844353,32:1.620372619):1.374796448):1.096824922,(12:0.7789802704,(13:0,(11:0,37:1.186365008):3.714963654):0.8938969732):0.5271685566):2.840974512,(((((((18:1.466816232,23:0.3945266886):0.04461634824,16:0.830430349):0.2816522496,(17:0.4525125497,24:2.276041565):0.6378092664):0.5083179048,19:4.051053727):0.8212943468,28:1.640213588):0.891455829,21:1.324659992):0.2432427898,(22:0.4793549044,20:0.5060900495):3.229691508):1.172151348):0.6090751774,25:4.38504692):1.848171962,26:0):1.51667978):2.596355621):0.7448522683):0;
	TREE * UNTITLED = [&R] ((34:0.1174738639,(15:0,27:32.89592662):10.60681102):1.497309535,(39:0.1590161716,(((((((((((((((((8:0.4272766287,((6:0.9902189359,7:1.36159229):0.2196956179,5:2.484421204):0.2041086231):0.1508910533,9:0.55800165):0.8076998008,4:0.2871274844):3.706119126,38:1.693767226):1.495770785,31:0.4210771675):2.540979695,(36:0.6880252281,2:0.5470804436):1.936365497):0.3587878336,1:2.124788317):1.976191956,3:3.534326257):0.2261071569,35:5.313078087):0.8076985683,14:2.46287916):8.671460979,((29:0.2167203857,30:0.2315225539):1.903692188,10:0.8576237372):1.211177118):1.682015102,(13:0.227864658,(11:0.8470790144,37:2.645135391):0.1720855914):1.11555814):2.698962006,(33:3.31003389,32:3.305317103):1.796090005):0.2079296661,12:0.6511335832):1.734237266,(((((18:2.799537664,16:0.6745737639):0.9675868265,23:0.6525844783):1.031876511,(17:0.5468143624,24:2.043095941):0.7049388567):1.29905668,19:6.259582029):0.3604868951,(((22:0.4263270406,28:1.137277951):0.581259234,21:0.6928885324):0.9490407922,20:2.983874637):0.1835379941):0.6669270127):1.594721062,25:1.102940952):0.3950915812,26:1.253309022):3.247320582):2.552382036):0;
	TREE * UNTITLED = [&R] ((34:1.016234925,(15:0.2615141624,27:32.92973308):10.76835722):1.86320657,(39:0.237846052,((((((((((((((((8:0,9:0.3515333269):0.5250968324,(((6:2.081702206,7:0.3584769961):2.343632937,4:1.173205497):0.04456346349,5:0.737558873):0.1270518617):1.878100659,38:0.4748726352):2.56440816,31:0.3392186253):0.9675002454,(36:0.1434271723,2:0):0.7366296862):2.327707319,1:2.190990011):0.8280442492,(35:1.240443908,3:0.4013278907):2.366122736):3.520303974,14:3.840566969):6.113254476,10:1.226235798):0.6193450172,29:0):0.3613843179,30:0.5621552446):1.981070909,((13:0.8526409152,37:3.46231143):0.003057899996,11:0.533883374):0.9045012192):1.435884375,((33:0.6484237201,32:1.914637518):1.841550227,12:0.4295039531):0.9073322977):4.100620982,(((((((18:1.681154968,17:0.3032803713):0.3470575653,24:1.1745695):0.8994515534,(19:3.143816881,23:0.2546905952):0.6955060167):0.06070772245,16:1.143462156):0.7903262428,(22:0.6469631319,20:2.110079109):0.7211329897):0.6271774602,21:0.351464004):1.700309404,28:4.607696626):0.8778205703):1.256447545,25:4.517081833):1.472862469,26:4.049203407):3.481792965):1.017247106):0;
	TREE * UNTITLED = [&R] ((34:2.884185567,(15:5.35009797,27:43.08876789):3.022721249):1.535111418,(39:0.04561198463,((((((((((((((8:0,9:0.7334809012):1.691312224,((6:2.410524159,7:0.9712163919):1.136373918,5:1.731024071):0.7879328271):0.7646566301,4:1.72864183):3.314599343,38:0):0.7781497832,31:1.054656575):1.943543121,(36:0.286230459,2:0):2.418476076):0.5362683917,1:1.669861868):2.195435997,35:4.881234361):1.42631556,(14:1.843581877,3:3.3559073):1.835795664):9.174937934,(29:3.266255495,(30:1.732684751,10:2.194738823):0.3976342564):0.42336387):3.542802358,25:4.419561039):0.5472775322,(13:0.3183986539,(11:0,37:2.098567253):4.661956177):1.607700801):0.9552328572,(((((((((18:2.247920124,19:2.780282176):0.1998705173,16:1.169881954):0.08597492294,23:0.1842635126):0.6742591812,(17:0.3557067101,24:1.326562923):0.9833886341):0.608748152,20:1.914617154):0.1160459086,22:1.51649877):0.4045412187,28:1.832822548):0.5397621154,21:0.7366774251):0.7793765115,((33:0.4984441759,32:3.053064918):4.012823674,12:1.90107733):0.4186360118):0.4708525709):3.928788639,26:0):5.152300887):1.478751747):0;
	TREE * UNTITLED = [&R] ((34:0,(39:0.5218292304,(((((((((((((((((8:1.846595963,9:1.970607546):2.25124797,((6:2.461793575,7:1.668737572):2.253793582,(5:0.4858436385,4:1.226694933):1.12946475):1.053951485):0.4532240371,38:1.089749251):0.7024927181,31:0):1.336040528,(36:0.1176525724,2:0.02318246467):0.6200907202):0.1169270736,35:0.4700866042):0.2955246535,1:0):1.579908773,3:1.454260447):0.7839179003,14:0.07152124307):10.87472918,29:0.3023052412):0.1688835889,30:0.6670144386):0.3991547391,10:2.134773389):3.094023133,(13:0.8603495842,(11:0.5128015143,37:2.245567864):3.378799668):0.2850939357):2.33932486,((33:0.1054639504,32:0.4836970276):0.5643977888,12:1.276849417):4.546384129):0.749715005,((((18:0.41154748,(17:0.4057288527,24:1.617104887):0.3279930348):0.2752447115,(23:0.8936298269,16:1.712962308):0.06835978477):0.2048157695,19:4.089059227):2.211707148,(((22:1.172306832,28:1.705025893):0.02698689009,21:0.8035230704):0.3795321133,20:2.760177157):0.7811615554):0.5346211813):2.044198084,26:0):0.2455286079,25:1.70393994):2.030352449):3.408628417):0.8793374442,(15:3.034493805,27:37.79816405):8.046450281):0;
	TREE * UNTITLED = [&R] (((34:0.0292467641,15:4.821401153):0.6855451224,(39:0.5622700973,((((((((((((((((8:1.082901578,9:0.2389904046):2.147678535,(((6:2.343432082,7:0.8806167219):1.530715064,4:0.3664916003):0.4691723913,5:1.937196483):0.6832108364):1.895403451,38:1.038482892):1.508795529,31:1.202389295):0.5490966747,(36:0.1505676109,2:0.1300987009):0.1048414379):0.2575062049,35:1.015600332):1.057904125,1:0.64507055):1.105985774,3:1.83355474):3.155232975,14:2.974399384):7.753301636,30:0):0.9998195031,29:0.5673553294):0.4528080375,10:2.816710409):3.460036767,((13:0,37:2.257517869):0.7187912378,11:0):3.459520139):1.802471062,((((((((((18:3.379979407,17:0.2006079681):0.4714398161,24:1.467695785):0.08837101649,(23:0.2195144118,16:0.8212655495):0.1662988774):0.1482656823,19:4.017447055):0.5981196874,28:1.408679874):0.2291160443,20:2.255926707):0.04578993022,22:0.5124257752):1.118267287,21:0.8019892759):0.5747809033,12:0.718387295):0.00906640985,(33:0.7794101784,32:0.8029937993):5.747852613):0.5475563754):0.6251106321,25:1.171928953):2.85937283,26:0.2357784696):2.283035392):0.5765660355):0.3682755513,27:43.63136504):0;
	TREE * UNTITLED = [&R] (((34:0.5753561949,(15:1.277170018,27:34.79346857):8.516109345):1.639708381,39:0.6068265288):0.4173499554,((((((((((((((((((8:0.1218637186,9:1.632898335):0.4800240537,4:0.3717437701):0.2636344848,(6:3.954004664,7:3.049181211):0.6119907456):0.7506727007,5:0.7689669151):1.326661521,38:0.2117153053):2.141481891,31:0.3372897124):2.039469239,(35:1.008504922,1:0.6801415921):0.5436177642):0.7244665865,(36:0.5850641541,2:1.338671129):1.348697032):0.7773514239,3:1.968940378):0.7640745398,14:0.5161528177):8.774456855,30:0.2657205723):1.900923058,10:1.799451249):0.01906437059,29:0.1560820392):1.395049941,((13:0.1157558268,11:1.134658288):0.146399944,37:2.649987199):1.22910423):0.9905652921,((33:0.1390590548,32:0.8823712166):0.8525476933,12:2.161315849):1.307262346):4.975359964,(((((18:0.9108514295,(17:0.2291991807,24:1.987348366):0.3764333871):0.9834176021,23:1.331124886):0.01070653415,(19:3.636465664,16:1.145547969):0.851970817):0.5026120261,28:1.751863046):0.9898908857,(22:0.2222861661,(20:2.170848687,21:0.3811054747):0.3098782532):0.3271804034):2.187969044):1.85221732,25:0.2054795814):1.304354596,26:1.204606676):3.834456645):0;
	TREE * UNTITLED = [&R] (34:1.693051802,((15:3.409021023,27:41.84088637):1.60092838,(39:0.9028979767,((((((((((((((((8:0,9:1.201857317):0.4049793205,5:0.3838561635):0.07988700328,((6:2.221040354,7:1.584745492):0.9834657287,4:1.883841584):0.3669326852):3.455304648,38:0.8777317433):0.6930784988,31:0.1252267362):1.864296626,2:1.287255226):0.5476405191,(35:1.230061637,36:0.1395547967):0.6822202321):0.4877998481,1:1.293713325):0.08586500856,3:1.79993494):2.666802339,14:2.004231736):9.842854166,29:0.2346354817):1.556934896,30:0.2221075148):0.2070336681,10:4.511171234):1.788502978,(((33:0.8808238158,32:1.383217235):1.419032195,12:0.7497778486):1.200381965,(13:0.8407338601,(11:1.326208434,37:1.027409214):4.880501974):0.6639388649):0.6761179206):4.374897149,((((((18:1.150053855,(17:0,24:1.516154262):0.6435199627):0.1853122371,(23:0.3432493824,16:1.297746169):0.008425704176):1.05156211,19:4.237901675):0.1358461929,28:1.033355795):0.8588365792,(22:0.4984952938,20:3.961933607):0.04222683748):2.293982267,21:3.003261526):1.561955438):0.046858664,(26:1.909510599,25:2.780857858):1.128828604):2.384832812):1.468616175):1.671278138):0;
	TREE * UNTITLED = [&R] (((34:0.8984336939,15:3.678588331):2.15703235,39:0.3815148908):1.360161795,(27:46.29204216,(((((((((((((((((8:1.835572462,9:1.944519827):0.7857460284,(6:1.933657209,7:1.635101629):1.727079383):0.1467822694,5:1.162172406):0.5287921725,4:1.785039334):1.712588397,38:0.32559035):1.050731434,31:0.6254454498):1.046385395,36:0.3413978721):0.3273467638,2:0.5235549527):1.132292458,1:0.6091640169):3.653536077,(14:1.139620061,(35:1.9723773,3:1.002518074):2.876035016):1.04934109):9.224315154,((29:0.2114131585,30:0.1318331744):1.080713226,10:1.514881247):0.9150666359):2.09138198,(13:0.8711733342,(11:0,37:0.3448429868):2.63107606):1.511887823):0.7525463334,(33:0.6520995025,32:1.082552149):2.185029009):0.5240439705,12:0.3549652061):4.600431909,((((((18:0.4506621581,(17:0.2619425583,24:1.120028022):0.555909194):1.168258235,(23:0.789909057,16:1.243381191):0.4478950514):0.3349695931,19:5.199317621):1.174839605,21:0.7510544049):0.3593682195,28:3.315239928):0.05852333443,(22:0.2820918231,20:3.235072974):1.530761843):2.609920001):0.3508085531,25:0.6361306096):1.589284414,26:4.24264063):5.195503374):1.156397188):0;
	TREE * UNTITLED = [&R] ((34:0.6591760265,15:4.059198124):1.013769727,(39:0.5304689187,(27:39.80880526,((((((((((((((((((8:0.3088202112,9:0.5245025092):1.146681329,(6:1.994868551,7:2.551050458):0.6954742415):0.2533217143,5:1.116939036):0.4031501883,4:1.39160064):2.630404211,38:0.7107931306):1.227689417,31:0):2.362741503,((35:2.083705414,36:0.9057124497):0.007708115101,2:1.923087736):0.2123413732):0.2573563763,1:1.628902985):0.7327591772,3:2.010098798):0.6056518889,14:0.2788006369):9.67424137,10:0.411943616):1.253487291,29:1.073994506):0.5933945775,30:0.2524797576):2.204588692,((13:0,37:3.236765947):0.9413857816,11:0.945255794):1.774273885):1.262378605,(33:1.392934486,32:0.9367501293):2.668657025):1.520033789,12:2.47292383):0.7199410409,((((((((18:0.9079114688,24:0.8094672387):1.265651572,17:0.8702045966):0.1553285378,16:1.596928011):0.04072006967,(19:3.295312862,23:0.4351496932):0.1271563485):1.233148126,28:1.56061048):0.1098527556,21:0.4793047785):0.04486314311,20:1.965498758):0.3867641809,22:0.07130332405):1.499173541):1.38766322,(26:0,25:2.064288042):1.217369225):1.281832067):3.720810175):1.84108973):0;
	TREE * UNTITLED = [&R] ((34:2.984987199,15:4.929263825):0.1250855458,(39:0,(27:39.34006661,(((((((((((((((((8:0.1329792548,9:0.3053794238):1.29287623,(6:3.028297737,7:1.69511311):1.212983693):0.9010538259,(5:1.708155707,4:1.594291238):0.628733886):1.998550091,38:0.3603210102):2.078161636,31:0.7791830002):0.5008022443,(36:0.5303015646,2:0.4978495034):0.2160616913):0.4970173206,1:0):7.335598083,((14:2.177326892,3:4.752621671):1.009338618,35:6.382292692):1.612298754):3.894049571,29:0):0.1628113305,10:0.212265942):0.8769198223,25:3.569420581):1.77688846,30:3.354445368):0.7406445499,12:1.549884514):0.4354951299,(33:0.1893174308,32:0.345194259):1.035504132):3.450140427,(13:0.8949961681,(11:0,37:2.922747446):2.557238937):2.376107359):1.446024373,(((((((18:1.027043418,23:0.386598933):0.3706947997,(16:1.736663257,(17:0.3884305326,24:1.874430782):0.4426834328):0.1033697963):0.1988463506,19:4.083392594):0.323462612,20:1.034760354):0.8840954734,21:0.3234398589):0.01341523565,28:2.190347973):0.4131702535,22:0.1518579496):1.752483679):1.401978506,26:0):0.48030309):4.083274447):1.399110766):0;
	TREE * UNTITLED = [&R] ((34:0.8106586105,(15:0.76051196,27:32.80880389):9.416948621):2.458758745,(39:0.4098948435,((((((((((((((((8:0,9:1.000185039):0.7199297828,((6:1.681925142,7:0.9008191984):1.012018436,5:0.9697887707):0.9412621408):0.5095071889,4:0.8117847253):2.572863857,38:0.924530427):1.379269432,31:0.01796402136):1.531028704,(36:0.2652839064,2:0):1.076105275):0.1636883095,35:1.566124724):1.473940705,3:1.3329157):0.02271670963,1:1.434594391):2.072684868,14:1.225907531):10.4021761,((29:0.9099298165,30:1.773292182):0.1920860323,10:1.391295937):0.7208328348):0.6133018212,(13:0.1265434237,(11:0,37:2.634640176):0.9442009082):0.5341748567):1.200494458,((33:1.768456032,32:0.4725939033):0.7503906152,12:0.6930357915):0.2590736202):2.829516388,25:0.3656665352):3.010827562,((((18:2.004546627,(17:0.1857051337,24:2.128951397):0.121436632):1.073313283,((19:3.624736365,16:0.8531929389):0.5148552753,23:0.8674205551):0.1037480054):0.993614183,((22:0,20:1.733588588):0.06865102568,28:1.177776574):0.5189446135):1.111566708,21:1.513900331):2.864043708):1.605014184,26:0):2.657713087):1.214153982):0;
	TREE * UNTITLED = [&R] ((34:0,15:10.56659347):2.924460321,((39:0.3715892745,(((((((((((((((8:2.28428746,4:2.455988521):0.04078532239,((6:3.132419998,7:3.099147974):0.3785855916,9:2.664702063):0.8488606339):0.7450189504,5:1.756598051):1.063005882,38:1.441883033):1.670275238,31:0.6517836681):1.638056008,(36:0.2426172417,2:0.6152542836):0.9780707056):0.2743014693,35:1.821711222):0.9351736839,1:1.846607791):1.480926152,(14:0.5372138795,3:3.446733226):0.4024599142):9.994646616,(29:0,30:0.3562818732):0.418284189):1.774856098,10:3.15127175):1.698674458,((33:0.3407702112,32:1.715359942):1.479154061,12:1.006538808):1.257788287):3.534205149,(((((((18:1.324135827,17:0.5953164033):1.045080009,23:1.129615597):0.461180553,(19:4.352096146,(16:0.7862051304,24:1.675221025):1.703517215):0.2682160551):0.272819025,(22:0.8185621534,20:2.574030879):0.3556587871):0.972200031,28:2.89243733):0.1643647775,21:1.320641387):1.166970807,25:1.689018707):0.1280090887):0.5599304052,(13:0.1644504285,(11:0,37:3.249923473):3.429970697):2.930344218):1.041154724,26:0.1245444938):2.797944147):0.3408256857,27:42.39987845):2.148733915):0;
	TREE * UNTITLED = [&R] ((34:1.515426682,15:4.678563414):1.263868652,(39:0,(27:40.70984808,(((((((((((((((((8:0,9:0.6110672786):1.791932523,5:0.985726431):0.2108692503,4:2.215636615):0.3153075526,(6:1.233242696,7:1.180360873):2.84368027):2.219079598,38:0):0.7292656648,31:0):1.546086927,(36:0,2:0.04204307547):0.3614964452):0.6594379999,1:0):0.8174447227,35:1.832339243):0.8343701446,3:1.261993227):0.811805849,14:0):10.53134745,(29:0,30:0.7015549801):0.1825217855):0.800970196,10:2.082536354):4.462385441,((33:1.977989476,32:1.741781479):2.973207138,12:0):0.3480025554):0.5811420092,((((((18:1.344090533,(17:0.7333446447,24:1.566290243):0.04201373651):0.575510143,16:1.771118362):0.08495083387,23:0.6904790124):0.2722305992,19:4.19581):1.355184691,28:2.889227497):0.03551687494,((22:0.2871491948,20:2.460539057):0.5150116711,21:0.9106019102):0.04805483854):0.4869209442):0.1715657009,((13:0,(11:0,37:4.000612306):2.521698206):1.339633125,25:0.9912114863):0.129355874):3.254329801,26:0):1.05006219):1.927573481):4.059306822):0;
	TREE * UNTITLED = [&R] ((34:0,15:3.842109985):1.067757951,((39:2.528874577,27:43.67166467):0.7854112811,((((((((((((((((((8:0.2289803022,9:1.07437384):0.6371665176,((6:2.107410756,7:0.1893914411):1.414797321,5:0.3688583785):0.3738351202):0.9086705574,4:0.6139805796):3.25532267,38:1.226519841):0.8326737363,31:0.5429178159):1.79179949,35:1.298943957):0.345728732,(36:0.2718996577,2:0.03087310798):1.878219039):1.861744046,1:2.850430423):0.328339348,3:2.774112614):2.599073534,14:3.766836259):6.428160132,10:0.6660726899):0.1517167043,30:0.2233720397):0.9475533607,29:0.5784675003):1.705532012,(33:0.3700390201,32:0.6964758512):1.173457294):2.940729225,12:2.238536499):3.041186148,(((((((18:2.959706363,24:1.303865861):0.4220148157,17:0.5166638547):0.7335822081,((19:3.576531959,23:0.6669312056):0.1795088119,16:1.963424969):0.06492234467):1.2908869,20:3.776168878):0.546662988,22:0.6322504585):0.3120119785,21:1.169704508):1.042947322,28:3.845882965):0.9707496988):1.062034467,(13:0,(11:0,37:0.6950037147):4.319675612):5.95142809):2.003217653,(26:2.396360634,25:1.7802423):1.523040242):3.161407178):0.7842199223):0;
	TREE * UNTITLED = [&R] (((34:0.6710620309,15:7.527439472):1.361356401,(39:0,27:39.98724326):3.73130343):0.1067019978,(((((((((((((((((8:0,9:1.295894529):1.046114666,(6:2.516954279,7:1.752025227):0.76897192):0.1902102757,5:1.15599111):0.6927357617,4:1.866358812):1.789128425,38:1.162422144):1.249508463,31:0.2026074126):0.5908538042,(36:0.1583742428,2:0):0.1117360468):1.122579901,1:0.5291821404):1.614507226,3:2.252197619):2.242939859,35:4.779158202):0.4428256525,14:2.168035927):9.24812607,((29:1.599729728,10:1.647920432):0.365606212,30:0.6038172192):0.6052021126):2.897259174,12:0.487775689):0.2056214306,(33:0.4303641942,32:1.015369968):3.00492155):2.91183968,(((((((18:2.148851839,17:0.6117381842):0.3160396937,24:1.697659891):0.4497903845,16:0.8179384573):0.003968578374,23:1.078337639):0.3101851974,19:4.677624239):1.19723644,21:0.8023434019):0.6340340826,((22:1.139267575,20:2.725318228):0.6905665422,28:3.221417456):0.3698946126):0.7547629492):1.031881466,(13:0.1615798961,(11:0,37:1.064871883):1.457675466):7.06607526):1.14240123,(26:0.5334151466,25:0.6539203144):0.8545595784):4.470606614):0;
	TREE * UNTITLED = [&R] ((34:0,15:4.908634747):5.203988633,(39:0,(27:41.16953352,((((((((((((((((8:0.7725585119,((6:2.174443628,7:1.165701148):0.5022987228,9:0):1.226277856):0.4592662591,5:1.532348453):0.1419682493,4:1.339433024):2.691519274,38:0):0.7230896661,31:0.6357043075):1.705996322,1:0):0.7075401518,3:0.5592490272):0.8630231276,(35:2.463039818,(36:0.5099100635,2:0.8110920518):1.623444801):0.4102001553):0.4585537908,14:0):12.33044374,(29:0,(30:2.023053919,10:0.4616399692):0.05692607563):2.055204037):1.787703492,((13:0.962316869,11:0):0.7197054234,37:4.593571363):0.9147501034):1.469965153,(33:0.7727489368,32:0.8956301765):3.537606143):0.6398153613,12:1.200962158):1.789408266,((((((((18:2.317973929,17:0.4765633996):0.6169508036,(16:0.7317504006,24:1.8150524):0.8089336363):0.002872702181,23:0.4063244972):0.03220758645,19:3.477287802):1.198519019,28:1.265306559):0.3106813081,20:3.348328598):0.1949143746,22:0):0.1823061595,21:0.8790964636):1.707002389):1.649048908,25:0.7359771365):1.668842696,26:0):0.4310054925):3.051945687):3.232112358):0;
	TREE * UNTITLED = [&R] ((34:0.3986762116,15:1.849701559):2.77345764,(39:0,(27:41.32305316,((((((((((((((((8:0.2479657516,9:1.5037963):0.5616778675,((6:2.416055098,7:3.031502504):1.319203069,4:2.328455069):0.005260006097):0.5653584916,5:2.942333103):2.441415846,31:0.2969070802):0.7260526067,38:1.715922854):2.000076466,(36:0,2:1.564055255):0.4749172176):0.8957515065,(3:1.318872177,1:1.666233795):0.1795937502):1.961441162,35:4.686877542):1.068211704,14:2.382624048):7.645998784,10:0.8024576232):1.371307644,(29:0.2561151616,30:0.9008493752):0.6369005802):3.894644927,((33:1.913728986,32:4.770646843):1.572473095,12:0.8045471088):1.375656618):2.951837029,(13:2.978527983,(11:0,37:2.099100943):5.847067444):1.997779287):1.067437999,((((((18:1.879177654,(17:0.7876170051,24:2.071144117):0.6398443826):0.109128191,(23:1.272025514,16:1.235076409):0.1834282382):0.3096351031,19:4.738471385):0.6832974589,(20:4.157611758,21:0.7176932569):0.06027696156):0.4162269595,22:0.7756480265):0.1250947995,28:3.088321272):2.576230209):0.169567239,25:2.29123654):0.958359488,26:0.4438381212):1.2325722):2.027064597):2.235676282):0;
	TREE * UNTITLED = [&R] (((34:0,15:6.510677876):1.321119169,39:0):0.1032144417,(27:41.33074758,(((((((((((((((((8:0,9:0.6978961206):1.25028756,(6:2.073727261,7:1.255960961):1.803737655):0.7268979326,4:1.884685317):0.9050655008,5:3.822004161):1.087693699,38:0):1.511664681,31:0.2891708385):1.123346201,(36:0,2:0.008796687236):0.2753455919):0.8147688285,1:0.5808865107):1.280009298,3:1.985281687):0.0286321661,35:3.001264011):1.98463486,14:1.224342913):11.4956085,((29:0.6904678936,(10:0,25:4.392289946):2.473731582):0.9011993845,30:3.962050714):0.05457694601):0.5359443541,(13:0,(11:0,37:3.477580439):0.7251792175):0.9988936555):1.447681136,12:2.838501628):1.87025443,(33:5.270576245,32:5.762069009):0.5785554728):3.135893683,(((((18:1.935469294,23:0.4005288659):0.4897453842,(16:1.643688166,(17:0.6586776139,24:1.649044848):0.4743695669):0.2056140504):0.8251250886,19:4.603743503):0.5173963307,28:2.049211385):1.075593381,((22:0.4058169248,20:2.476950629):1.363650312,21:1.294503459):0.1290678738):3.016047104):0.4603883264,26:0.0346021676):1.401629777):1.801034383):0;
	TREE * UNTITLED = [&R] (((34:0.522734083,(15:0.7988958315,27:37.60049683):5.366516008):1.102012143,39:0.2968576649):0.0003367736135,((((((((((((((((8:2.040335082,(((6:1.105547994,7:1.552220067):1.94511429,9:2.107059127):0.2731918012,5:4.274162031):0.10461566):1.161722034,4:1.951621989):1.796252262,38:2.072850068):0.5673328172,31:0.5451572195):1.506923072,1:0):0.8514968587,(36:0.8980898655,2:1.453074942):0.6351256957):0.6759540712,3:1.81284014):0.8018935445,35:3.275901144):1.279597945,14:0.9216931958):9.584588129,((29:0.2667508914,30:0.6206593076):0.2249933309,10:0.477762182):0.9432122925):1.536909543,((13:0.09529607559,37:3.007954902):0.1675254275,11:0.2975142917):0.5782778803):0.581940151,(33:0.3730767569,32:1.646866232):1.634178632):1.028418612,12:0.3850364257):4.604280721,(((((((18:1.062128,17:0.3402533835):0.5172970634,24:2.723775648):0.3769241028,(19:3.645383505,(23:0.5828225077,16:0.8643255544):0.2417357194):0.2077620496):0.9599496561,28:2.805545445):0.1606890069,22:0.2180403351):0.5219841185,20:2.593296351):0.0770154232,21:0.6318304291):2.214285377):1.578006775,25:4.024357212):0.6286044964,26:0.4472754086):3.653650087):0;
	TREE * UNTITLED = [&R] ((34:0,(15:0.8534871088,27:39.46121453):2.126294662):3.870121301,(39:0.123411423,((((((((((((8:0,9:1.542781088):0.7838280499,4:0.6382513034):0.1925349364,((6:1.46934063,7:1.091881313):1.657123284,5:0.2666770839):0.7893284172):1.753857842,38:0.1236205386):1.996790029,31:0.3055801245):1.525422077,((35:0.5022519417,2:0.6860577402):0.07504593512,36:0.6883129865):0.2938010986):0.2933903762,1:0):3.43073057,3:4.001417174):1.614993516,14:2.842662938):10.2249311,(29:2.161162313,(30:1.694999338,(10:0.9804855239,25:4.160349878):1.203323918):0.0003608028491):1.244924197):4.617643812,((((((((18:2.945302451,(17:0.4358247682,24:1.389313398):0.5846960218):0.4742406983,(23:0.5310508421,16:1.710277798):0.5488499545):0.2435368975,19:4.466365725):0.7025276521,20:2.163798736):0.1434318945,(28:1.37288052,21:0.3748109811):0.2677887821):0.2781776794,22:0.2478962775):0.5788200525,((33:0.2731717054,32:3.130719584):1.135761318,12:1.459958323):3.191441394):0.1430005938,(13:0.2223056872,(11:0.01626785072,37:0.4477934662):4.910776312):3.082455348):0.9626304754):1.112198963,26:1.186074972):2.974421719):3.985265318):0;
	TREE * UNTITLED = [&R] ((34:0,(15:2.126225193,27:41.5042789):1.162097202):2.194998368,(39:3.698851556,(((((((((((((((8:0.934141983,(((6:1.688178348,7:2.084405647):0.2031033063,9:0.6479590558):0.3289198198,5:3.073030617):0.1992288206):1.073003933,4:1.92947135):3.143365032,38:1.298434312):0.7825760798,31:0.2567263716):2.497630182,35:2.45236881):0.8027101499,(36:0,2:0.1474034174):2.979240619):1.952737089,(3:0.9678639589,1:0.7518944314):3.373008432):0.9268698037,14:2.330506731):7.519213491,30:0.1771248625):2.214205278,(29:0.5440818371,10:2.467310784):0.5003605641):1.214396354,(13:2.083419662,(11:0.1986722902,37:3.021441953):2.354391997):0.175024526):3.021648033,((33:0.2507110949,32:1.623127502):4.406141371,12:0.679636212):0.6907862019):0.9432403698,(((((((18:1.232435634,16:1.677767924):0.1935590059,(23:1.404618203,(17:0.8367204341,24:1.606979766):0.9454903928):0.09839680928):0.3356589962,19:4.817427728):0.361179343,20:2.999183154):0.1011935047,21:0.3321966865):0.1820763593,22:0):0.2482934245,28:2.588138041):1.307332495):2.084355186,25:1.053360364):0.8145216133,26:0.7969948931):3.886341521):0.8809437729):0;
	TREE * UNTITLED = [&R] (((34:1.578679995,(15:3.363649419,27:37.19539849):6.114561038):1.481264544,((((((((((((((((((8:0.9147917603,9:0.6105587575):0.3452978335,((6:1.474094603,7:0.5485192393):1.009703306,5:2.034575223):0.8305593006):0.5389215446,4:1.158175599):3.687518656,38:0.549714171):0.8192202528,31:0.09628193098):1.039931141,(36:0.3986852393,2:0.1769408816):0.2467566491):0.535289744,35:1.410651581):0.491690367,1:0.3487146253):1.507116331,3:2.06217959):0.3156686864,14:0.7226420454):9.736276086,10:0.9435801539):1.430556105,29:0):0.398136391,30:0.5070114529):4.161400005,((33:0.7447542022,32:0.779313048):0.8314020339,(13:0.5304152164,(11:0.0238580312,37:3.086685371):0.5064071113):0.7662718377):3.304499804):0.8934444287,12:1.447818378):0.7352402495,((((((((18:1.202404897,17:0.7274400734):0.1072126354,24:2.228290553):0.5182339386,16:2.084495943):0.2258661439,23:0.9320596735):0.7715402727,19:4.984188379):0.09798847704,28:1.51014315):0.5923362763,21:0.6258671366):0.2346311352,(22:0.4110711519,20:3.428118344):0.4009597751):1.080281624):1.573995215,25:0.4273057708):2.462907126,26:2.848611532):3.646939337):0.5844724667,39:0.9379572669):0;
	TREE * UNTITLED = [&R] ((34:1.156495518,(39:0,(27:39.1629106,((((((((((((((((((8:0.7871197057,9:1.0211038):1.863590243,((6:1.830568185,7:0.675558205):1.011860096,5:0.2273540521):1.444099223):2.385923515,4:3.009075399):0.7463193302,38:0.2302576063):0.3325370386,31:0):0.224096446,2:0):0.4018599859,36:0):1.232105313,1:0):0.2964988238,3:0.2415148223):0.6004969392,35:2.174053856):1.386626466,14:0.6029382063):12.38258197,(29:0,10:1.58799207):1.424665981):0.5192149932,30:0.6869309779):1.09584644,((33:0.9649763157,32:0.6265621681):1.790849578,12:0.2653938761):1.191984252):1.159910068,(13:0,(11:1.293822088,37:3.703123864):2.256903025):1.109972667):0.1610758732,25:2.525031603):2.09189503,((((((((18:1.432441459,17:0.4320824034):0.1444812484,24:1.470298063):0.5101148031,23:0.613212291):0.1187109085,16:0.9107067876):1.351216137,19:4.810591313):0.6687560824,21:1.018977894):0.3343918723,20:3.390251065):0.1059336778,(22:0,28:1.995601592):0.8634205444):1.033365624):1.594086796,26:1.448861764):0.1481802887):2.240161325):2.53546409):0.7106467235,15:4.864045784):0;
	TREE * UNTITLED = [&R] ((34:1.343592655,15:7.513161313):2.223560356,(39:0,(27:40.03885588,(((((((((((((((8:0.2492927103,((6:1.859561571,7:1.11973132):1.374818172,9:0.7792714425):0.8042998649):1.045720476,5:3.247738625):0.328852881,4:3.337993847):1.010597878,38:0.2169067142):0.6614169284,31:0):1.880621077,(36:0.1847817264,2:0.1554699842):0.1721933382):0.1085421834,35:0.7188292288):0.947540802,1:0.8897363655):1.08409202,3:1.601283742):1.239805134,14:0.354612843):11.48365385,((29:0.893770834,30:1.346318281):1.021135199,10:1.363675038):1.5328485):2.235150419,(13:0.3429492747,(11:0.004259301457,37:3.699347442):0.4625463266):2.334190636):2.878087132,12:1.845589333):0.2316486972,(((((((18:0.3184082973,(17:0.428273812,24:1.315274149):0.463789579):0.1876187151,(19:3.328582995,16:0.9127704963):0.0957641244):0.2624468082,23:0.9936712619):1.167761291,28:1.87050056):0.1048399895,(22:0,20:1.604451747):0.971752464):0.119023591,21:0.6991703537):1.166887435,(33:0.2539326094,32:1.104796636):4.741064737):0.4426378821):1.846410158,(26:1.082660896,25:3.862361596):0.2262356008):1.028176385):2.507471029):2.561669913):0;
	TREE * UNTITLED = [&R] ((34:0.2223044169,15:7.757593813):2.642648503,(39:0,(27:44.6458284,((((((((((((((((((8:0,9:0.1110058938):1.647511477,(6:2.542340797,7:2.141165674):2.020550549):0.006609255883,5:1.517925099):0.6925917609,4:1.749125999):2.203470935,38:0):0.4941849956,31:0.6118129633):1.397303659,(36:0.1290050723,2:0):0.4633637876):0.3735349019,35:1.197836554):0.7217607435,1:0.5273934007):0.7020447487,3:1.623394987):1.035705347,14:0):11.71829651,10:2.200341824):0.6833669506,(29:0.1615723357,30:0.4239703105):0.725164282):2.942057287,((33:0.3952217683,32:1.827314982):0.9882897575,12:0.7690532212):2.198064536):0.04882671945,(13:0,(11:0,37:1.610001396):4.741657298):0.7794844163):1.241976798,25:1.189533468):1.472488212,(((((((18:2.187287774,24:1.265027582):0.09520647991,17:0.564709078):0.1820555211,(23:0.7889502255,16:1.475196176):0.006974520329):0.8237902318,19:4.652372867):0.539483312,20:3.025324361):0.5941150649,21:0.91768604):0.1307079377,(22:0,28:1.249605765):0.9896280405):1.88732635):0.8022572359,26:1.38171626):5.859677869):0.182286996):0.7056384015):0;
	TREE * UNTITLED = [&R] ((34:0.8861352937,(15:1.270317936,27:33.23177445):10.06178366):2.050338324,(39:0.05413923704,(((((((((((((((8:1.554651625,9:0.3513547295):0.3357678591,4:1.47910146):0.2584747051,(6:1.682472495,7:1.173177694):1.026966779):0.9286361834,5:2.227494718):2.930207908,38:0):0.8809880174,31:0.8586772835):2.887596035,((36:0,2:0.5799949483):2.297760914,1:2.08038367):0.386647313):1.016565035,3:2.805357438):0.5052236747,35:4.590647025):0.006163534349,14:1.101098836):10.10419972,((29:1.492491604,30:0.0394613264):1.143976926,10:1.604972137):0.6618769311):6.526649741,(((33:0.8508078108,32:2.348813273):3.71262463,12:0.5484037901):1.733969197,(13:0.4944014716,(11:0,37:2.713478393):2.408102997):3.372720607):0.3092187303):0.05496021824,(((((((18:0.9275714679,(17:0.3672189539,24:0.5817019388):0.5908032467):0.1945959982,16:1.005321343):0.07113715584,23:0.8241890921):0.2690378086,19:3.818139776):2.065038931,20:3.518339859):0.01759019968,21:0.9853809456):0.2636844633,(22:1.758554673,28:2.669782996):1.385175509):0.9180882019):1.416583212,25:5.100100307):3.34093835,26:3.097176607):2.905078083):0.1665681494):0;
	TREE * UNTITLED = [&R] (34:0.0107264057,((15:1.961667437,27:40.13913221):2.26580645,(39:1.222548176,((((((((((((((((((8:0.4556899144,9:0.4209751168):0.3403396597,(6:2.651085184,7:0.6247488616):1.301158217):1.035982418,5:0.1001566193):0.8773837492,4:1.224538062):2.757042199,38:0.6822580526):0.6193648641,31:1.287331296):0.7611144996,36:0.137097364):0.2764066745,2:0.9826839514):1.457237138,(3:0.7494723965,1:1.323284966):0.2760982224):1.521513806,35:3.727724032):3.148993537,14:3.750786735):7.886125082,((29:0,30:1.047166065):0.2838235868,10:1.468966074):1.302261366):1.517069669,12:2.954652153):0.3339528437,(33:0.6517344352,32:0.1791174749):1.209142248):2.013117466,((13:1.453510151,37:5.766267447):0.02102985251,11:2.653167081):0.9326931267):1.425657898,((((((18:1.544485934,17:0.7017879344):0.9849110371,23:1.55470457):0.05094117128,(16:1.109398645,24:1.794832801):0.554160392):0.1197009602,19:4.982890167):0.6240712315,28:1.769523318):0.09631470696,((22:0,20:2.724346919):0.4201115434,21:0.3607926466):0.6425870533):0.9383143099):0.5163210251,25:0.8278424074):0.9595257749,26:0):3.429905812):0.8481515342):2.199541304):0;
	TREE * UNTITLED = [&R] ((34:0.5687878517,15:3.379158943):4.125290233,(39:0,(27:40.8803208,(((((((((((((((8:0.3122719813,9:0.05875370513):0.1380702704,(6:1.322664712,7:0.6222653122):0.3587037177):0.8437197749,5:0.717228651):0.241376803,4:1.317518771):3.255761782,38:0.3866147433):0.8689886493,31:0.05840222542):2.223531918,(36:0.01205982866,2:0.7193414646):0.7768719247):0.6669839709,35:2.021994568):3.155344954,(14:1.555248652,(3:0.3243242133,1:0.7499473711):3.056428259):0.7312853623):9.531252546,((29:0,10:1.139047918):0.5237354532,30:1.755635526):0.7202700733):1.319173157,((13:0.04500815067,37:2.978720663):0.08111912992,11:0.4853799941):0.5822434287):1.028614275,(33:1.647526608,32:0.4733382575):1.585311951):0.6289660673,12:1.002775293):3.49471942,(26:0.8842578931,25:2.115170462):2.419346646):0.4360204307,(((((((18:1.242602515,17:1.089743036):0.07195078881,16:1.813488067):0.1492510105,24:2.780779056):0.159048091,23:0.8935146378):0.1817674056,19:4.580615373):1.249600917,20:2.91260708):0.4259469788,((22:0,28:1.514961487):1.277937002,21:1.026212101):0.01636974848):1.783781802):3.01171581):3.174441469):2.222542359):0;
	TREE * UNTITLED = [&R] ((34:0,(39:0,(27:39.36528045,(((((((((((((((8:0,9:0.8694446663):1.622449341,((6:2.208161899,7:1.539943489):0.9244196212,5:1.604754048):0.9390871118):0.229111041,4:0.7541554212):1.412902487,38:0):1.746181874,31:0.01252566321):1.854027951,1:0):0.6101185776,35:1.191239618):1.887772583,((36:0,2:1.358088244):2.073028822,3:2.180340845):0.09956353573):1.992251911,14:2.133363072):10.36171941,((29:0.2368641104,10:2.192632102):0.1511763346,30:0.8846612775):0.1977644547):1.402293045,((13:0,37:4.007400065):0.3370624815,11:2.262562756):1.67802262):2.850606479,((33:1.089380839,32:2.497943882):2.623233612,12:3.031301075):0.7617797825):0.6723500896,((((((18:3.004406415,(17:1.025905177,24:2.668577492):0.1222914236):0.2092612824,(23:0.4850796188,16:0.4311466528):0.2831854597):0.7996862385,19:4.738552955):0.7886137987,21:0.822042562):0.04228181169,28:3.446624353):0.4299411998,(22:0.7159009249,20:2.544358854):1.916466806):0.6006215612):0.4027848366,25:0.2283510838):1.059367653,26:0):1.086146329):3.093921783):0.7849797182):2.391997198,15:4.501689969):0;
	TREE * UNTITLED = [&R] ((34:2.071886594,(39:1.609401348,(27:42.07530635,((((((((((((((((8:1.343861628,(((6:0.6241735118,7:0.8310243489):1.002310371,9:0):1.339359556,5:1.771893296):0.01741280128):0.688999874,4:0.8565147669):2.728860362,38:0.4712549245):0.8488321382,31:0.1005137126):1.670683401,(36:0.006929381153,2:0):0.9799463018):0.1905377067,35:1.137852568):0.3513419908,1:0.8699905896):1.038150656,3:1.991574174):0.9797563215,14:0):9.794301738,30:0.4342023967):0.6743479897,(29:1.138535184,10:0.337549765):0.6056969138):3.125450953,((13:0,37:3.159254144):0.1207066793,11:0.513968852):1.537528614):0.6901344754,12:0.2732276111):0.3084383415,(33:0.3699953261,32:0.6410500133):2.620799223):3.709141079,(26:0.6275913244,25:2.673391826):1.46152981):0.1597743028,((((((18:2.145323515,(17:0.7816268478,24:2.527088414):0.2900691465):0.9370745402,(23:1.33587575,16:1.293494144):0.3620753957):0.4119292722,19:5.178890754):0.6097854864,28:2.555265216):0.6420209865,(22:4.384500288,20:4.997231805):0.02398019109):0.563191627,21:1.93487695):1.174075634):3.648304425):0.126533411):1.36188961):1.737080979,15:6.611175821):0;
	TREE * UNTITLED = [&R] (34:0,((15:0.2555585989,27:33.02080259):9.404463778,(39:0.7988375464,(((((((((((((((((((8:1.600068443,5:0.3920207269):0.009947953276,((6:0.834460845,7:0.8932911719):2.315456495,9:1.489539834):0.2055200346):0.4496355668,4:2.158687808):2.071621414,38:0):1.925164134,31:0.8082917761):0.7348504348,(36:0,2:0.06109361028):0.4221435462):0.5706012797,1:0):0.7677848214,35:1.792534452):1.066562174,3:1.939396898):1.82112154,14:1.300071892):8.460940577,10:1.038051762):0.1536122141,29:0):0.5844084107,30:0):2.030631708,(13:0.6833234175,(11:0,37:0.8289765828):3.419859431):0.1981494389):1.847826639,12:0.4494065238):0.3786975359,(33:0.3116772833,32:0):3.096802999):2.910676404,(((((((((18:2.779384312,17:0.5703033056):0.1545030862,24:1.296270625):0.1863557326,16:1.434898328):0.2989373087,23:0.5868230396):0.4325668772,19:3.988244585):0.2710311806,20:1.457111791):0.9314867696,21:0.7839846572):0.2113829432,28:3.622033057):0.1954049505,22:0.5746957324):1.684618701):0.4646555223,25:4.527391877):2.409413542,26:0.836295675):0.8954236715):0.9910510364):2.191799737):0;
	TREE * UNTITLED = [&R] ((34:0,(15:3.639864728,27:34.17157676):8.271356914):5.026111501,(39:0.7336884784,(((((((((((((((((8:0.8565099636,9:0.777021091):0.2377238929,(6:3.233069296,7:1.773273067):0.06747323791):0.6875372615,5:0.6034059099):0.3253257231,4:1.96348693):1.539559434,38:0):2.29423104,31:0):2.419117683,(36:0.07831957358,2:0.54826525):1.24544614):0.86211365,1:1.794671856):1.502353486,(14:1.580229338,(35:1.431735307,3:0):3.090920309):0.007421396415):8.246684284,30:0.008470721566):0.4152552635,29:0):0.4386324833,10:1.251167986):2.878849146,(13:0,(11:0,37:1.665395415):1.198175527):1.176863983):1.051131649,(33:0.8295668288,32:0.4351729978):3.094597126):2.671300644,12:1.710462073):1.12294686,(((((((18:0.8412647637,16:0.8712226709):0.578779607,(17:0.3370538547,24:0.6449235237):0.3638980605):0.5740232915,23:0.8265848991):0.4473567963,19:4.567774601):1.078646839,20:2.732032507):0.3012462468,(22:0.2235536834,28:2.892108896):0.1873004306):0.03168973254,21:0.9765621158):1.622912563):2.151159336,(26:1.113778428,25:0.8832223247):1.593482034):4.603747957):3.167080191):0;
	TREE * UNTITLED = [&R] ((34:0,(15:3.126188605,27:35.49905715):8.905772733):0.7388633201,(39:0,(((((((((((((((8:0,9:1.218429003):1.149784335,((6:1.594568448,7:2.032621249):1.951884276,4:0.9868380378):0.3045469745):0.2519468307,5:5.912069542):1.666533889,38:1.574707884):0.6979285407,31:0):2.50884727,(36:0.1786112497,2:0.2924166098):1.079723448):0.6832297118,35:1.989479915):0.528533833,1:2.089371329):3.532942142,(14:0,3:2.629935994):2.681971709):7.46591157,(29:1.183035878,(30:1.694059347,10:0.742006983):0.06531536916):0.6456764701):2.298346038,((13:0.4268756866,37:3.028002977):0.240005097,11:1.253555171):0.6654838811):1.688933502,((33:0.8570523958,32:0.3308887317):2.533565124,12:0.9867946521):0.2146842486):3.212486491,((((((18:3.66986238,(17:0.9300915462,24:1.186751629):0.08596467336):0.3241582775,16:0.8057384167):0.4794051458,23:1.41542916):0.6814964542,19:5.21385404):0.7060826593,((22:0.7997767607,28:0.8710753541):1.18233535,20:1.301603156):1.536534526):0.6023040539,21:1.725655797):0.6383070951):1.05375537,25:1.18920405):0.6804118839,26:0):2.66476184):3.547796566):0;
	TREE * UNTITLED = [&R] (((34:0.3602132149,15:3.405713671):0.5387606448,39:0.03728242114):0.4082388898,(27:40.65680837,((((((((((((((8:0.8265170133,(4:0.7242670403,9:0.9128630077):0.967339729):2.138931672,((6:5.141330096,7:3.760967703):1.24297141,5:3.469192247):0.3219592201):1.56908704,31:1.231587027):0.3828182897,38:1.796301846):2.527207343,(36:0,2:0.7820679695):2.267666099):0.1540958675,1:2.504283143):2.242409154,((14:0.2373757381,3:1.9951273):0.4249218429,35:3.00374691):1.979503005):8.018262548,10:0.4878725463):0.5858044167,29:0):0.4147224318,30:0.2345126386):1.806790665,(13:1.27043054,(11:0,37:3.151755016):0.7484722735):0.3642007049):0.8965027961,((33:0.7782159115,32:1.34328623):1.351317459,12:0.3055740914):0.7481023628):4.86940342,((((((((18:0.7954354591,24:0.9475622039):0.2793783461,17:0.614151775):0.1199687766,16:0.418197337):0.08895539176,23:0.3073112705):0.08089411482,19:3.287884646):1.269667484,28:2.419772399):0.9363793661,22:0.587400479):0.4716504746,(20:4.197524,21:0.9339542334):0.1358805802):2.059505076):1.638465342,(26:0.7394773268,25:0.001522951428):0.7551673822):0.7453074917):3.248409258):0;
	TREE * UNTITLED = [&R] (((34:0.5182433459,(15:1.812299886,27:39.05622013):3.16558237):1.256817875,(((((((((((((((8:0.6682946296,(((6:2.336023532,7:1.7684672):0.3885288972,5:1.915327497):0.8013829378,9:1.724555923):0.1829435985):0.7365640352,4:2.030586932):0.9937208315,38:0.09387230268):1.97377662,31:0.06155499542):1.212658072,(36:0.6121365751,2:0.3103473319):0.04926893345):0.2896729316,35:1.180621946):1.45067927,(3:1.183995804,1:0.993322268):0.4860951003):2.207547417,14:0.9992344822):10.11745228,(29:1.073316304,(30:0.411085249,10:1.787772967):0.4815727725):0.0475189138):1.027950667,12:0.2812602638):0.1222473368,(33:0.09589214607,32:1.842279095):1.176269999):1.74493983,((13:0.466170281,37:4.355728677):0.4544709178,11:2.634937824):1.813920642):2.954560402,((((((18:1.195817692,(17:0.2753020037,24:1.020714151):0.134976278):0.3863247412,(23:0.363213183,16:1.460733944):0.0001931343973):0.7571461988,19:4.215328323):1.199087294,20:3.324047578):0.3246921552,22:2.129992454):0.08859328487,(28:1.902832517,21:0.5922933778):0.3837938855):0.8255208482):1.806852352,25:0.6967318497):1.259883674,26:0.03678150786):3.547700871):2.524516375,39:0.7159066713):0;
	TREE * UNTITLED = [&R] (((34:1.193786752,15:3.893601639):1.106306821,39:0):1.529122413,(27:39.91235671,((((((((((((((((8:0.2373514932,9:0.3830667821):0.1532588854,((6:2.824728639,7:0.7128611443):0.3427025116,5:2.676987909):0.9599615247):2.139622592,4:2.858281655):1.78258989,38:0):0.4373458628,31:0):1.520199747,(36:0.3921768273,2:0.1162564053):0.4628817054):0.5293769027,(35:0.8709173936,1:0):0.405935034):1.892604202,3:2.780960999):1.456103332,14:1.890148144):9.503703744,10:1.165558171):1.356129724,30:0.2390993019):0.3381905577,29:0.9187643386):4.137661537,(((((((18:1.421819363,16:0.4303988073):0.6549670975,(23:0.6188258115,(17:0.5869846887,24:0.9781484318):0.3216886725):0.08744922918):0.1032578583,19:3.687470285):0.9647089279,28:1.151832856):0.9504716425,(22:1.235741943,20:2.237711108):0.4009044043):0.01514551088,21:0.856333684):0.3899115902,((33:0.3652925688,32:0.6942469588):3.548244151,12:1.995137339):0.4643577136):0.05598586483):0.2345144653,(13:0,(11:0.3470292269,37:3.500254762):2.21032213):2.550599301):2.106034913,25:4.451007501):0.898183381,26:0.3017352823):0.2974599025):5.923716932):0;
	TREE * UNTITLED = [&R] ((34:0.3173882207,(15:0.7852724072,27:31.68823038):11.20500257):1.35042445,(39:0,(((((((((((((((((8:0,9:0.4403653982):2.086496268,5:2.031102196):0.5075798458,4:3.032418761):0.03324660346,(6:1.652008668,7:1.113995284):2.941547783):0.7113214018,38:0.4103429289):1.704894857,31:0):1.472278386,36:0.4888874379):1.113088407,35:2.056438522):0.5327135998,(2:0.7453387356,1:0):1.643766601):1.966776047,(14:0.6412070245,3:2.822737104):0.7776580497):11.52259408,((29:0.05004297901,30:0.6804882476):0.5376421832,10:2.278448575):1.323347464):0.2184496749,(13:0.3855282811,(11:0,37:0.2737221334):3.580765364):0.7556485215):2.267380663,(33:1.092534044,32:0.5745232128):2.907294794):0.1783619344,12:0.2934694112):2.367303332,(((((((((18:0.6456468882,17:0.820208695):0.07103392552,24:1.192333049):0.2728550342,23:0.491372638):0.01152621181,16:1.509037868):0.1012075015,19:4.11761163):1.355758382,20:2.915562787):0.4659468145,21:0.8615225206):0.2885050233,22:1.695919344):0.5418903555,28:3.192993085):0.9126385214):0.8574618925,25:1.990798651):1.669352053,26:0):4.168147887):0.0429924724):0;
	TREE * UNTITLED = [&R] (34:1.793482683,((15:2.725327257,27:42.58679974):2.084326585,(39:0.4455996349,((((((((((((((8:1.405455497,((((6:1.51781906,7:1.138253368):0.1620975437,9:0.3418767255):1.159787941,5:1.37163954):0.5907071376,4:0.9647037442):1.358493785):1.150174054,38:1.140083102):1.281690648,31:0.0985410266):3.080493847,(36:0.3210356246,2:0.2536352737):2.033179227):1.6320649,35:3.737748513):0.726289049,(14:1.204523033,3:3.421269222):0.9166546957):0.1524762313,1:3.707535209):9.561714148,10:2.084964015):0.7990300752,(29:0.5344578648,30:1.116327113):1.970617394):3.96196143,(13:0.2665908918,(11:2.872810303,37:5.559107254):0.3719772315):2.388221946):0.4832510942,((33:1.264469524,32:0.7122765184):2.733697335,12:0.5591387468):1.92613395):0.796565035,(((((18:1.550647119,((23:0.5840613218,16:0.8309019335):0.5026750138,(17:0.5533628929,24:1.421800052):0.757982741):0.2467131207):0.7811624805,19:5.016759202):0.3733196432,(20:2.491068553,21:0.6678094848):0.008764773342):0.2664943369,28:3.132058855):0.0837446104,22:1.627076001):0.7528864291):1.809980105,25:3.079892756):1.499205468,26:1.93132458):1.85009498):2.59790483):0.7537190785):0;
	TREE * UNTITLED = [&R] ((34:0,15:6.927595243):2.625987034,(39:3.406633995,(27:42.96947884,((((((((((((((((((8:0,9:0.3114299574):1.062394458,((6:2.610970706,7:2.034176615):1.285966425,5:0.2272444877):0.07003680506):0.4359805607,4:1.195380682):2.380347501,38:0.0252674984):0.6659567257,31:0):2.14105157,36:0.6199915578):0.07539063959,(35:0.8924837695,2:0.6124233497):0.3801338273):1.356727561,1:1.804175285):2.779556078,3:4.736496953):3.094563362,14:5.564046557):5.983252366,(29:0.03954276592,30:1.02443287):1.769079907):0.2234420224,10:1.92377314):2.115318429,(13:0.9869055892,(11:0,37:1.478013332):2.108423872):0.8537397675):1.23860182,(33:1.496419479,32:1.587679865):2.167895273):0.4083108613,12:0.7792980752):1.677323487,(((((((18:0.9067117697,24:0.9289510373):0.521522955,17:0.6490894271):0.5944416628,16:1.661435244):0.1916366454,23:1.028615981):0.5486244261,19:4.331383145):0.3917272074,28:2.338234801):0.3544208016,(22:0.03712229215,(20:2.790247149,21:0.4565899313):0.2649978619):0.1013149341):0.9796191149):2.74319878,25:2.039172659):0.794766702,26:0.103207209):2.910317649):1.744688655):0.4108023687):0;
	TREE * UNTITLED = [&R] ((34:1.748401828,(15:6.673579117,27:39.21819586):4.749264683):1.426121176,(39:1.174792649,(((((((((((((((8:0.7034434286,9:1.01171289):1.45279785,(((6:3.217827721,5:0.9364556527):0.4474565619,4:1.076215236):0.1633001935,7:3.033192924):0.5743588962):1.228454159,38:0.9728775304):1.369732415,31:0):1.020279128,2:0):1.018987683,1:0.3224904612):0.2125645052,36:0.4584937639):0.4687655085,35:2.025426107):1.58644043,3:2.070054413):0.5850826074,14:0.9358199259):11.18284986,(29:0.4864699852,(30:0.5993693534,10:1.30245611):0.3622342985):0.6370293892):5.562845414,(((((((((18:1.193150819,17:0.5275739405):0.2161096153,(16:0.7360686291,24:2.606269367):0.2824904312):0.1868108752,23:0.9993108193):0.3520523061,19:4.585614108):0.6887575117,20:3.084401023):0.1657766886,22:1.87323641):0.06196062653,21:0.9361092773):0.2226990838,28:2.052192785):1.093638467,((33:1.649140561,32:3.47316913):4.859350041,12:1.974810662):0.1269272919):0.07675117689):0.4381156837,(13:1.191619769,(11:0,37:3.820669378):1.44197473):4.081943062):4.061966861,25:0.5962048144):0.08014013567,26:1.16203315):2.85000936):0.9191659547):0;
	TREE * UNTITLED = [&R] (((34:0.5110085487,15:7.578051892):0.7371612672,(39:0.3354202778,27:40.55847749):2.305904111):2.712556601,((((((((((((((((8:0,9:0.238323573):3.487013691,((6:2.124520319,7:1.433058589):1.668626414,(5:1.589858666,4:0.7369765016):0.07745370646):1.424189335):2.261427998,38:0.2871801051):0.7827849834,31:0.4740424118):1.070420996,(36:0.02656445966,2:0.6318898992):0.6721724689):0.03390807962,35:1.107877561):0.215973218,1:0.4700536258):1.141506533,3:1.142320579):3.121593485,14:2.771556437):8.266655313,((29:0.4627053275,10:0.5854342246):0.5557450808,30:0.1542645753):0.3683121368):1.541798085,((13:0.09882866198,11:0):0.2482161321,37:3.253880483):0.5447476086):2.281677708,(33:1.40728975,32:0.7404976073):2.185662793):0.3381545914,12:1.187872333):2.633901675,(((((((((18:0.7327475051,17:0.5484227648):0.02599848963,24:1.563640559):0.5526131518,23:0.804753668):0.1901831319,16:1.457012049):0.3859021353,19:4.380619302):0.7797221543,20:2.255419818):0.2706140403,22:0.3421498678):0.03492095998,28:3.508087348):1.023003655,21:1.22303707):0.345119934):0.3872175923,25:5.505863308):1.086008418,26:0.7115526085):7.03037556):0;
	TREE * UNTITLED = [&R] ((34:2.018393378,15:6.397397111):4.378419715,(39:2.084425363,(27:40.21096053,((((((((((((((((((8:0.5796099918,9:0.4494139479):0.2002259566,((6:1.70687601,7:0.5192399445):0.6005088464,5:0.9942699511):1.260546933):0.001292804758,4:0.6780048675):1.751652565,38:0):2.86617816,31:0.6823686271):1.120182099,2:0.7718984025):0.111197927,36:0.773129837):0.5571781194,35:1.274939661):0.4093947189,1:0.4779937106):1.004329316,3:1.388211849):1.078799082,14:0.9331955624):11.15113404,(29:0,(30:1.005425477,10:0.8703534839):0.820767161):0.6612374566):1.016129227,(13:0,(11:0,37:1.148954146):2.023333007):0.382060203):1.252090379,(33:0.9589850814,32:0.561209015):2.400942828):0.531375719,12:1.99468886):2.873061962,((((((((18:1.502510406,17:0.08247251622):0.3170530624,24:1.215268284):0.6351043025,16:0.3874338361):0.2432645447,23:0.6253971184):0.5326824025,19:4.355339443):0.6701197625,28:1.96184693):1.166664392,21:0.6999867321):0.04319112794,(22:0.5654595797,20:3.205324034):0.7516266542):0.6019727913):1.285696095,25:1.762913872):1.393636975,26:0):0.5299725371):4.726297172):3.172626696):0;
	TREE * UNTITLED = [&R] (((34:0.7561955947,15:5.194397327):2.933433284,(27:39.79341076,((((((((((((((((((8:0.7473917923,9:0.6588861487):2.512527471,5:2.210392917):0.283283763,(6:1.924480384,7:0.9403318671):4.549024831):0.2285716147,4:2.015505795):1.982111705,38:0.1779728092):1.664674886,31:1.509293842):0.6735585434,36:1.234324675):0.1199320033,2:1.951474629):0.848879282,35:2.447252252):0.3104853747,1:1.738603156):0.4719338996,3:2.28674331):1.825011497,14:1.803202142):10.86119164,((29:0,10:2.028987057):0.3394883148,30:3.330366175):0.8303256356):1.806630764,((33:1.175352285,32:0.1856769314):3.342295268,12:1.627662039):0.1199230058):0.09864683062,((13:0.2746116835,37:3.489413683):1.484396816,11:2.165434761):1.446576322):2.777110655,(((((((18:1.503268776,16:0.4905605063):1.059779183,23:0.947440139):0.2754774582,(17:1.032214328,24:1.40360444):0.5883518056):0.163364326,19:4.787937364):0.81717091,20:2.31169461):0.03421801081,21:0.43958287):0.5130289134,(22:0,28:1.310138488):1.241012886):1.195468276):1.800365194,25:1.816210183):0.7057558384,26:4.347939484):0.05264506539):5.381032628):0.1465268862,39:0.03158767307):0;
	TREE * UNTITLED = [&R] ((34:0.5875987942,(15:1.038089309,27:34.73004563):9.053787757):1.405582728,(39:0,(((((((((((((((((8:0.4382912058,5:0.9773397616):0.04778707789,(6:0.6478416526,7:0.2188450756):1.77100256):0.0456303886,9:1.097967256):0.3131576641,4:0.9931267214):4.037395589,38:0.08310097299):1.469351144,31:0.2847284415):0.9183154505,(36:0,2:0.115037073):0.4130743369):0.9263140486,1:0.3907721159):0.2568920962,35:1.636603776):0.3620517101,3:1.212282166):5.009101102,14:3.780503574):7.450661516,((29:0,30:1.258920089):0.2849045857,(10:0.1683315425,25:1.316688735):0.8058998936):1.34513077):1.448286001,(13:1.327300658,(11:0,37:3.005454851):1.168261393):0.3413716919):1.647573479,(33:1.317954057,32:1.704416174):1.590020024):0.819292108,12:0.1674522135):1.593223667,((((((((18:1.332736327,(17:0.3975234063,24:1.08391858):0.9575323699):0.2977033452,16:0.8211536319):0.007192298955,23:1.071498945):0.4866959476,19:4.398510178):0.678137018,20:2.215752444):0.3432600691,22:1.096618177):0.03999365734,21:1.121947863):0.1549974645,28:2.53580544):0.6600876262):2.500631132,26:0.3803770754):5.399846707):0.6326294375):0;
	TREE * UNTITLED = [&R] (((34:2.089128936,(15:0.7346251691,27:32.38470903):11.45719999):2.288807937,39:0):0.0968610928,((((((((((((((((((8:0,9:0.3429653966):0.4819823829,(6:1.942062628,7:0.9390162156):1.370505061):1.245892846,5:1.241968014):0.3427094914,4:2.198974662):1.350900873,38:0):2.705815133,31:2.199089446):0.9921207117,(35:1.7983323,(36:0,2:0.4562792886):1.446297688):0.06528258599):0.5252738224,1:1.294533363):1.982379758,3:3.360126024):0.5133870899,14:1.745538342):8.967510068,30:0.799937651):1.17001669,29:0.4371469795):1.141344809,10:3.903894232):1.309338211,((33:0.1345280155,32:3.393012763):2.054918608,(13:0.6140465323,(11:0,37:1.345235007):1.997276905):0.7025808643):1.306295131):0.6730016623,12:1.128080752):4.403381571,(((((18:1.214747571,(16:1.456200301,(17:0.1941668963,24:1.276532746):1.188737425):0.4495810681):0.06792839949,23:1.855782244):0.3837968469,19:5.195711474):0.6695494056,((22:0.5012903407,20:0.9399662026):0.2351341895,28:1.642006516):2.531593059):0.4379355503,21:1.485818293):2.367636179):0.8593714217,25:2.248565574):1.93212256,26:4.668043237):4.439474194):0;
	TREE * UNTITLED = [&R] ((34:0.1563933086,(39:0,(((((((((((((((8:0,9:0.8843396196):1.075352975,((6:0.8983369573,7:0.9583261556):3.213258312,5:2.166552912):0.1193171489):0.461174504,4:2.738175378):1.48658137,38:1.510558526):1.19263577,31:0):2.164204942,((35:1.212950795,36:0.5969279127):0.7132865072,2:1.282974854):0.04564941185):0.3021597079,1:1.290707609):0.7562473223,3:1.803439823):1.120524104,14:1.110137032):10.84835321,(29:1.017067765,(30:0.8973001913,10:0.5151949738):0.1873982876):1.184997451):1.856373645,(13:0.2699645868,(11:0,37:1.760830204):1.287706358):0.9939424931):3.34669333,((33:0.4487520465,32:1.472789829):0.511580208,12:0.8088229609):3.731426823):0.6924439299,((((((18:1.627157158,(17:0.7420040808,24:2.050473419):0.3921011584):0.3346390016,(23:0.8974977362,16:0.6908263213):0.03628014663):0.8064558819,19:4.961846742):0.8778843954,28:2.188627907):0.3038676455,(20:3.196291863,21:0.5768017146):0.05228826206):0.120663803,22:1.048549309):0.4789784371):2.631706219,25:3.032708132):1.264118726,26:0):2.668206726):1.215321138):0.4992118617,(15:2.474697933,27:42.15804622):2.988088352):0;
	TREE * UNTITLED = [&R] ((34:0.5364908297,(15:2.526176184,27:41.42626329):0.5915763541):3.708856262,(39:0.5822677301,((((((((((((((8:0,9:1.052200491):0.707278035,(((6:1.383640918,7:0.2471789476):0.6952664724,5:1.221418626):0.6999864588,4:0.7744426416):1.116298588):1.687694403,38:0.4265583922):1.673332434,31:0.1391816207):2.873261433,(35:1.896690389,(36:0.4366517676,2:0):1.815932101):0.1895332312):0.1133005354,1:1.232154283):0.01533636577,3:1.741499187):2.415317005,14:1.686086946):10.6079798,((29:0,30:0.8160309842):0.6784892318,10:0.9907104953):1.495347075):1.142334838,(13:0.5082525835,(11:1.122184071,37:2.967452383):0.01632660283):1.145362997):1.279129737,(33:0.8122466982,32:1.195883627):1.535758066):2.043122032,12:1.270603995):1.057620248,((((((((18:2.553950498,17:0):0.530905612,24:1.314968323):0.1870335352,16:0.918672125):0.687216095,23:1.241078036):0.4347849828,19:4.429919516):0.4990772435,20:3.204669178):0.2198656523,(28:2.879497797,21:0.5720714193):0.004109249945):0.1665447578,22:0):1.437210396):2.705707452,(26:2.624094761,25:0.219700285):0.9835262576):4.451205972):1.446702805):0;
	TREE * UNTITLED = [&R] (((34:0.4349015448,(15:5.93451684,27:42.84528369):0.7893834187):1.6121653,(((((((((((((((((((((8:0.3077152276,9:0.4361887554):1.315770259,4:0.7741003029):0.03347512593,(6:1.731894105,7:1.670641632):0.9618397799):0.331075613,5:0.3921189482):4.46784604,38:0.6100162002):0.2243861272,31:0.6883857197):0.3730520822,2:0.2305811929):0.010863779,36:0.4107365678):1.96645653,1:1.513643849):0.914080046,3:1.812493244):0.1728653482,14:0.7334778442):0.3484023651,35:3.426586654):10.00585498,30:0):0.7287712183,29:0.110107892):0.1699117192,10:2.380734007):1.390632851,((13:0,37:2.545746995):0.2259214486,11:0.6885463979):0.8070701773):1.123311345,12:1.14482189):0.04509816351,(33:1.167127706,32:0.6381416177):1.922032764):5.271829339,((((((((18:2.226539608,17:0.1676886523):0.6143041008,24:1.607578988):0.4402913611,23:0.6406106003):0.2634710741,16:1.086190243):0.005850829767,19:3.976838059):1.162895784,28:1.715661543):0.6570392737,22:0.8390731208):0.05567186675,(20:2.08429282,21:0.4070785489):0.6637772398):2.782825324):1.08145057,25:1.99341886):0.8457095139,26:0.1289457522):4.498864847):0.1115614263,39:0.108829641):0;
	TREE * UNTITLED = [&R] ((34:0.01055225187,(15:0.8220277408,27:31.21368003):13.34747199):0.2086375144,(39:0,((((((((((((((8:0.6947296381,((6:1.259185878,7:0.3052076201):0.5001371902,9:0.004244903193):0.5497860347):0.2348472058,5:2.256759211):1.454308362,4:0.6169908575):3.194407302,38:1.002985697):0.5207806974,31:0.6347853058):1.033006716,(36:0,2:0.5641706276):0.08576562469):1.212649514,1:0.7072209394):2.930424857,(14:0.07401210029,(35:0.9242363862,3:0.1720692835):2.458438769):1.201782744):9.365446902,(29:0.1046324758,(30:1.90113681,10:0.7770719201):0.561847108):0.2857775415):3.573919887,(13:1.758891864,(11:0.5342706948,37:3.431894296):2.793998711):0.3569228623):0.1008038132,(33:2.124090323,32:5.128035965):0.6016054157):0.5184533619,12:3.793278865):2.596668987,(26:0.8708942654,25:0.6593623641):1.504571845):0.7503064142,(((((((18:0.9025375863,17:0.4781536436):0.2570972114,(16:1.792810396,24:1.503909236):0.214444554):0.328465228,23:1.281149527):0.6412184982,19:5.287646866):0.940061823,20:3.453227052):0.1783953936,21:1.359390391):0.2559515116,(22:0,28:2.10133977):1.239440693):1.336713747):3.145227066):3.696733275):0;
	TREE * UNTITLED = [&R] (((34:0,15:7.882782497):3.199059453,39:0.9284521711):0.3194623555,(27:43.13685448,((((((((((((((((8:0,9:0.5439877708):1.234730252,(((6:1.52606986,7:1.190905485):0.9421582648,5:2.031091952):0.5721811153,4:1.920375665):0.243038367):3.000842954,38:0):1.422978925,31:0.7461843165):0.4665312957,(36:0.3615123266,2:0):0.2779590215):1.302422416,1:0.4992634749):1.875787322,35:3.570781981):1.099918339,3:4.174194082):0.1385288216,14:1.755160363):6.897530225,30:0):1.74940776,(29:0.2350705675,10:1.050412796):0.220972309):2.897438848,((13:0,37:2.9346138):1.038885572,11:0):0.783939681):4.596668538,((((((18:0.7704845276,16:1.012921029):0.201070647,(17:0.5936915555,24:1.658204191):0.4145190515):0.1129241451,23:0.7766470576):0.5104275266,19:4.77743028):0.8127478782,((22:0.1957010779,28:1.637507155):0.4315302084,20:1.968068086):0.03151627932):0.8004910517,21:0.5672567952):1.174747141):0.415935048,((33:1.557476831,32:1.088227655):5.467667727,12:1.483508307):0.7450119059):1.193612693,25:1.580311455):1.549785259,26:0):2.611879493):3.327761859):0;
	TREE * UNTITLED = [&R] (((34:0,15:2.713208775):1.879253267,(27:41.4644512,(((((((((((((((((8:0.3468347128,9:0.636787446):0.3677003981,(6:0.6339935485,7:0.561337969):1.940280581):0.9989202035,4:1.757414083):1.667688619,5:6.046017622):1.287969527,38:0.6107414804):1.023628987,31:0):1.898711045,(36:0,2:0.4853505189):1.066013441):0.0197219743,35:1.159514779):0.2694334664,1:0.5168886665):1.025443421,3:2.056559254):4.038473469,14:3.4040898):8.967239565,((29:0.4044308398,30:0.4447188791):0.9489788535,10:2.156805525):0.5270311608):3.031257233,(13:0.4027723401,(11:0,37:4.742222013):0.1849270884):2.574333365):1.040039061,((33:0.3937828979,32:2.147173911):3.992906392,12:2.693130517):1.454350592):1.348779792,(((((((18:1.539699819,(17:0.3978793242,24:2.02175327):0.1565973941):0.1494570761,(23:0.4542021394,16:0.1996319484):0.5220448974):1.191737478,19:5.081586168):0.5561767557,20:4.186912019):0.1660339927,22:2.945054629):0.3633520817,21:1.319233924):0.3720688847,28:4.22898846):0.7064393578):1.284925173,25:2.900820342):2.07889322,26:3.871508254):0.6597217317):1.880772815):1.704631492,39:1.631852467):0;
	TREE * UNTITLED = [&R] ((34:0.1290011165,(15:2.282991111,27:34.9597743):6.885612554):2.370485465,(39:0,((((((((((((((8:0,9:0.3818075702):2.351338922,(((6:1.210801879,7:0.6244246438):2.336153333,4:1.37870448):0.4695600331,5:0.8748480957):0.284994095):2.139301427,38:0.9539658844):1.458764815,31:0):0.7594362191,2:0):0.2302145338,36:0.4718606593):1.751895932,1:0.8365808114):0.28274858,(35:2.704990304,3:1.194361552):0.1574324789):1.397781387,14:0.6843157907):11.85066143,((29:2.011631326,10:0.6483346518):1.890276963,30:1.623434424):0.6809760741):1.579248673,(((33:1.298793384,32:0.8856515807):0.8262137393,(13:0.0622746338,(11:0,37:2.322926466):1.262117895):1.394904864):0.01484993096,12:3.473095473):0.4300613946):4.811050124,(((((18:1.278839587,(17:0.5862917226,24:1.429241808):0.2550838514):0.00726484096,23:0.4005560461):0.1876782481,16:0.7061455194):1.197677564,19:5.158169861):0.7947800712,(((22:0.2332328813,28:1.492210669):0.9057305589,20:2.487389117):1.163419913,21:0.6366521695):0.0476960382):2.647214368):0.617759288,26:2.847112745):1.122700317,25:0.3295672034):3.835185618):0.1398981981):0;
	TREE * UNTITLED = [&R] ((34:0,(15:1.245643706,27:39.16092741):4.262205018):1.50440125,(39:1.555509783,(((((((((((((((((8:0.3759926354,9:0.7721725812):0.5062069013,(6:1.782670617,7:0.9739462217):1.277945759):0.154666182,4:0.6634153747):0.06908321402,5:1.637565261):2.531538498,38:0):2.370174211,31:1.154023131):2.455023904,(36:1.518996999,2:1.398793201):0.8546003847):1.299443523,35:4.114282672):0.7521381495,1:3.358714789):0.8421812365,(14:0.5420727242,3:2.779408401):1.321148794):5.436647462,30:0):2.333329071,29:0):1.340499123,10:1.856405542):3.454016976,(13:0.511623015,(11:0,37:2.640840868):2.613945545):1.482044001):2.645538387,(((((((18:2.250125444,(17:0.3778399055,24:2.244639319):0.7492297277):0.4205349256,(23:0.4152801341,16:0.5622990853):0.4816256773):1.35247264,19:5.251732098):0.2249655343,20:2.979140354):0.07145080395,(28:2.765054138,21:0.831260741):0.0823961581):0.1183220497,22:0.4479663849):0.6527971366,((33:3.115892414,32:1.837321499):3.31781246,12:0.6454157165):0.6723825026):0.3210154735):1.319812886,25:1.271807705):1.632341364,26:1.0663075):2.319143326):2.639223906):0;
	TREE * UNTITLED = [&R] ((34:1.556870739,15:3.987865312):1.190498609,(39:0.2536418912,(27:41.22885552,((((((((((((((((8:0,9:0.817960428):1.082234881,((6:2.228503328,7:0.890174116):1.124090363,5:0.8565109125):0.0708074194):0.1524448079,4:0.6615206291):3.478457054,38:0):1.048667464,31:0.4381030787):2.258276049,1:0.7436096155):0.5363972892,(36:0,2:0.3810485374):1.625905854):1.945300602,35:4.308162398):1.562133004,(14:0,3:1.709101814):2.666059665):9.914658232,((29:0.2002781285,10:1.436673736):0.01642616487,30:0.9987829422):1.532000174):0.246089638,(13:0.6319781775,(11:0,37:1.770623749):1.192925614):0.7981907331):0.7771077015,(33:0.09203552774,32:0.5650512781):1.225716211):2.798627454,12:1.356484279):1.396112603,((((((18:1.415436939,24:1.676244785):0.04022747111,17:0.5870097296):0.4584725307,(19:3.728845196,(23:0.5592899922,16:1.033449701):0.1471588818):0.03697971629):1.116022311,21:0.3056202761):0.1694976432,20:1.921078247):0.7960897913,(22:0.1242913618,28:2.049060948):0.2939369435):1.314464838):1.091697605,25:0.7207818141):1.053695781,26:0):1.776508517):1.994453431):1.156263032):0;
	TREE * UNTITLED = [&R] ((34:0,(39:0.5077156121,(27:42.55260021,(((((((((((((((8:0.2432195989,9:0.493221565):1.038750421,(6:2.04476331,7:1.07043218):1.532674561):1.933981387,(5:1.350957976,4:2.090302485):0.2707501445):1.527538614,38:0.7946167428):1.446831135,31:0.3185275532):1.170439273,(36:0.5183961438,2:0.2276215579):0.6457574791):1.456940635,1:1.259137187):0.174448557,35:2.776484076):1.896317805,(14:0.09687997355,3:1.975452412):1.247181361):9.640776492,((29:0.1503554819,10:0.640022771):0.1636342532,30:0.3346554691):0.6731096728):3.182196638,((33:0.8902973646,32:1.949382062):1.053424673,12:1.292857386):0.191006598):1.834626849,(13:0.1926438468,(11:0.9329521354,37:2.552470693):4.640883288):0.5271832086):1.984105375,(((((((18:3.001189076,(17:0.1491835342,24:1.678772166):0.4645700298):0.4527484982,16:1.806261164):0.2999144018,23:0.9138548709):0.2964773378,19:4.624045429):0.5176996916,20:1.699710791):0.6924786193,21:0.9387489983):0.5799835087,(22:0,28:2.373612191):0.8616301503):1.392992995):0.3237587716,25:1.438118873):2.276760749,26:0.3920284613):2.306199575):0.314902347):1.178849698):0.3060769934,15:6.432655225):0;
	TREE * UNTITLED = [&R] (34:1.270593649,(15:2.338827505,(39:0,(27:39.25131142,(((((((((((((((((((8:2.01228442,5:2.62499999):0.03537835819,((6:1.842955892,7:0.4298238646):1.753711847,9:0.4258206777):0.455268017):0.4893162091,4:0.4351978426):2.968787801,38:0):0.7516537009,31:0.5441179551):0.9425964011,(36:0,2:0.2815984317):0.353125904):0.2534448521,1:0):0.7989210141,3:0.880746766):0.08429606468,35:1.778359871):1.383839631,14:0.3534446339):9.880956153,30:0.3178812278):0.2838895891,10:0.3044658345):0.4727816073,29:0.149860858):2.552763448,(13:0,(11:0,37:3.544902543):0.5477331856):0.437435044):1.386780878,(33:1.432035946,32:2.475367989):1.691727851):0.6061313083,12:0.2811129057):0.9522853375,((((((18:1.903551109,(17:0.2807322103,24:0.7741422134):0.1045108007):0.3659378766,16:0.2929151326):0.1117575621,23:0.2124728283):0.1861679949,19:3.809408184):0.2977303568,28:0.3458715956):1.232484943,((22:0.05144358553,21:0.1911462829):0.07309688693,20:2.866284148):0.2320185296):0.2654882489):1.714668058,25:1.46403004):1.619260439,26:0):0.4210900446):2.085087904):2.025390116):0.5289687998):0;
	TREE * UNTITLED = [&R] ((34:0.7076866296,15:4.965717072):2.496559537,(39:0.2890891649,(27:39.15510756,((((((((((((((((((((8:1.059343105,9:1.348255404):0.5949503653,(6:3.111066083,7:0.8208652693):1.586437485):0.496260267,4:0.7139836363):0.7228945283,5:3.161488783):2.70380676,38:1.085849169):0.7191357476,31:0.9360624193):1.644798829,36:0.5783071226):0.1718163196,2:1.919150974):0.4150450559,35:2.147949638):1.128254752,1:2.061651541):3.012387521,(14:0.8148677744,3:3.081003931):2.026743081):7.639447328,10:1.593717377):0.4710456067,30:0):0.2818226593,29:3.539984657):0.7339638503,(13:0,(11:0.130501945,37:1.600592704):0.7788684379):1.021820981):3.025643119,(33:1.4756178,32:0.9650914945):2.816358816):0.5912359514,12:5.494245837):1.205669786,((((((18:1.768399617,(17:0.6758736006,24:1.975042152):0.1654567114):0.5623309901,(23:0.6626835776,16:1.082934585):0.2159008956):0.4972621414,19:4.081304945):0.4275657749,28:2.641445943):0.1455314876,(22:0.8484715479,20:2.263847282):1.253656233):0.366371003,21:0.3751690542):1.277482564):1.840268523,26:1.962017246):0.4112098536,25:0.1796230532):0.1349797366):3.947208296):2.429984635):0;
	TREE * UNTITLED = [&R] (((34:0,15:6.049713044):3.022507139,(27:41.32132958,((((((((((((((((((8:0.7700984098,9:0.4712939354):0.2999279983,((6:3.278860543,7:1.309148015):0.5200223296,5:0.2968084779):0.2783526444):0.1756732092,4:1.31439645):3.522566524,38:1.212418813):0.7419226246,31:0.3893583243):2.617289053,36:1.33297016):0.3465330351,2:2.270636067):0.3157755382,35:2.383360003):0.3284819262,1:1.438161436):0.2811859474,3:2.056030444):1.385476084,14:1.81412844):9.019932825,10:1.03029672):1.21900478,(29:0.3044604116,30:1.719514971):0.5051301597):2.410236401,12:0.5353287838):2.017661445,((13:1.486284542,(11:0,37:3.425675875):0.8456300471):2.129909309,25:1.850281396):0.3279816069):0.006175469742,(33:2.996769036,32:1.616519453):2.239868116):3.78414641,(((((((((18:3.762932613,17:0.9199005741):0.2514513032,24:1.616703728):0.5621636751,16:1.858476717):0.05609207819,23:1.296450203):0.2805577323,19:4.751121937):0.6824477998,20:2.694900877):0.0903899095,21:0.7114854697):0.06941383319,22:0.601057197):0.4326829475,28:3.001632436):3.198071686):1.924885247,26:0.9892422467):0.1183403952):5.192264996):0.2731689074,39:0.7896817762):0;
	TREE * UNTITLED = [&R] ((34:1.269481583,(15:2.693859883,27:36.72467082):6.66117663):0.6085979353,(39:2.550539865,(((((((((((((((8:0.1145838917,9:0.7690295994):0.7000008125,(6:2.098345832,7:0.6508963124):1.245958741):1.101503932,5:1.018760065):1.522247913,4:2.346631558):1.691577752,38:0.6675711125):1.04841233,31:0.3931230077):1.249651797,(36:0,2:0.06108715263):1.250497548):0.1277750228,35:1.154875282):1.678513327,(3:1.283359567,1:1.365192139):0.4030214829):1.745632267,14:1.231427854):9.338334961,((29:0.2428922667,30:1.064123875):0.5851695971,10:1.2921204):0.008954116956):3.370838255,(13:0,(11:0,37:1.484185288):1.398908685):2.540247091):1.719745582,((33:0.1705538055,32:0.4913439804):3.610363177,12:0.1015431734):0.7851373527):2.612925071,(26:2.258559113,25:2.246829624):1.320786943):0.5501117143,((((((((18:3.703676201,16:0.9538945292):0.5744172535,(17:0.3780031886,24:1.397918386):1.015805219):0.01634178126,23:0.9859292978):0.2860913937,19:4.733990978):0.5146144741,28:1.748967377):0.2985952931,20:2.088702189):0.423052724,21:0.3874588288):0.3413665245,22:0.7893406775):2.452536532):4.029107615):1.282389334):0;
[truncated: 717,431 more chars]
