# Supplementary material for: The largest hoplophonine and a complex new hypothesis of nimravid evolution
Source: Sci Rep. 2021 Oct 26;11:21078. doi: 10.1038/s41598-021-00521-1 (PMC8548586; doi:10.1038/s41598-021-00521-1)
Supplement: Supplementary file 2 — Supplementary Information 2. [file 41598_2021_521_MOESM2_ESM.zip › Nimravidae_FBD_5.3_complex_4_MCC_10%burn.tree]

#NEXUS

Begin taxa;
	Dimensions ntax=39;
		Taxlabels
			Afrosmilus_africanus
			Afrosmilus_hispanicus
			Afrosmilus_turkanae
			Albanosmilus_jourdani
			Albanosmilus_whitfordi
			Barbourofelis_fricki
			Barbourofelis_loveorum
			Barbourofelis_morrisi
			Barbourofelis_piveteaui
			Dinaelurus_crassus
			Dinailurictis_bonali
			Dinictis_felina
			Eofelis_edwardsii
			Ginsburgsmilus_napakensis
			Hesperocyon_gregarius
			Hoplophoneus_adelos
			Hoplophoneus_bidentatus
			Hoplophoneus_cerebralis
			Hoplophoneus_dakotensis
			Hoplophoneus_occidentalis
			Hoplophoneus_oharrai
			Hoplophoneus_primaevus
			Hoplophoneus_sicarius
			Hoplophoneus_villebramarensis
			MA_PHQ_348
			Maofelis_cantonensis
			Nandinia_binotata
			Nanosmilus_kurteni
			Nimravus_brachyops
			Nimravus_intermedius
			Oriensmilus_liupanensis
			Pogonodon_davisi
			Pogonodon_platycopis
			Procynodictis_vulpiceps
			Prosansanosmilus_eggeri
			Prosansanosmilus_peregrinus
			Quercylurus_major
			Sansanosmilus_palmidens
			Tapocyon_robustus
			;
End;
Begin trees;
	Translate
		   1 Afrosmilus_africanus,
		   2 Afrosmilus_hispanicus,
		   3 Afrosmilus_turkanae,
		   4 Albanosmilus_jourdani,
		   5 Albanosmilus_whitfordi,
		   6 Barbourofelis_fricki,
		   7 Barbourofelis_loveorum,
		   8 Barbourofelis_morrisi,
		   9 Barbourofelis_piveteaui,
		  10 Dinaelurus_crassus,
		  11 Dinailurictis_bonali,
		  12 Dinictis_felina,
		  13 Eofelis_edwardsii,
		  14 Ginsburgsmilus_napakensis,
		  15 Hesperocyon_gregarius,
		  16 Hoplophoneus_adelos,
		  17 Hoplophoneus_bidentatus,
		  18 Hoplophoneus_cerebralis,
		  19 Hoplophoneus_dakotensis,
		  20 Hoplophoneus_occidentalis,
		  21 Hoplophoneus_oharrai,
		  22 Hoplophoneus_primaevus,
		  23 Hoplophoneus_sicarius,
		  24 Hoplophoneus_villebramarensis,
		  25 MA_PHQ_348,
		  26 Maofelis_cantonensis,
		  27 Nandinia_binotata,
		  28 Nanosmilus_kurteni,
		  29 Nimravus_brachyops,
		  30 Nimravus_intermedius,
		  31 Oriensmilus_liupanensis,
		  32 Pogonodon_davisi,
		  33 Pogonodon_platycopis,
		  34 Procynodictis_vulpiceps,
		  35 Prosansanosmilus_eggeri,
		  36 Prosansanosmilus_peregrinus,
		  37 Quercylurus_major,
		  38 Sansanosmilus_palmidens,
		  39 Tapocyon_robustus
;
tree TREE1 = (((((((((((1[&height=17.369074250155638,height_95%_HPD={16.88055651075071,17.799534797331436},height_median=17.400418370416965,height_range={16.800036068444886,17.799864611574254},length=1.091603618557596,length_95%_HPD={0.0,2.99542467207036},length_median=0.8852742463415133,length_range={0.0,8.975317708277828},rate=0.05155175747600899,rate_95%_HPD={0.0019336477733478622,0.14216044551832988},rate_median=0.035212936117654865,rate_range={0.0013797336915479762,2.2601242699509685}]:1.3107702293078027,(((2[&height=16.38475780743811,height_95%_HPD={16.04894657087629,16.699534862208075},height_median=16.399381957674144,height_range={16.000062871264998,16.699940653766657},length=0.48174294894609093,length_95%_HPD={0.0,1.6443842145936074},length_median=0.2886854080835377,length_range={0.0,3.6383425327391556},rate=0.055092655281307266,rate_95%_HPD={0.0017649169482224693,0.15895502655913873},rate_median=0.03675803965548795,rate_range={0.0013498839457319642,1.40761957017157}]:0.45075115118881826,36[&height=16.547903961008416,height_95%_HPD={16.00131114957071,17.43581371232585},height_median=16.449718812433055,height_range={16.000116253312047,17.9991725492118},length=0.361021466034127,length_95%_HPD={0.0,1.2548612599394495},length_median=0.21645858772138382,length_range={0.0,4.13464581170971},rate=0.07754897093125308,rate_95%_HPD={0.0015684215909754962,0.21411015090240335},rate_median=0.052611774054290426,rate_range={0.0015684215909754962,1.2585358844189194}]:0.4004142964299078)[&height=16.96296469828167,height_95%_HPD={16.15077641264628,17.913866724021794},height_median=16.850133108862963,height_range={16.091039474746744,19.25450942561984},length=0.8092565262752781,length_95%_HPD={7.064478618445946E-5,2.0872954160837764},length_median=0.6361778727282541,length_range={7.064478618445946E-5,5.837751753848565},posterior=0.31548544767829373,rate=0.07526682261040674,rate_95%_HPD={0.0029737906476952148,0.20535967521774784},rate_median=0.05263880046985717,rate_range={0.0029737906476952148,0.9762801859118226}]:0.47745721856725964,(((4[&height=10.850956384675788,height_95%_HPD={9.825190762804127,11.87925596892218},height_median=10.872738116341942,height_range={9.70157675261116,11.899997584080289},length=1.3581294195891918,length_95%_HPD={0.1230876245852528,2.8066628418661566},length_median=1.2358540626839414,length_range={0.0,4.470867136639065},rate=0.06279953000167439,rate_95%_HPD={0.006418817543646982,0.15725895043300922},rate_median=0.04773031852386583,rate_range={0.00468589949318391,1.1320816990500353}]:1.5864977250487016,(5[&height=10.073644391236009,height_95%_HPD={7.930653991743661,11.996449009233388},height_median=10.219844366161034,height_range={7.000833789991582,11.998284838595588},length=1.6550855902900625,length_95%_HPD={0.1699946437810027,3.757270164172482},length_median=1.422651825424495,length_range={0.0,6.970184509959232},rate=0.056166599509338555,rate_95%_HPD={0.004506496319417044,0.14451330742417962},rate_median=0.041631422845723964,rate_range={0.0016042461123733191,0.7921908200824423}]:1.5674829108460742,((6[&height=8.050823904705252,height_95%_HPD={7.118317079870728,8.996065725703751},height_median=8.082050861060473,height_range={7.000323603241817,8.999932430337601},length=1.9798514820119284,length_95%_HPD={0.5574817615894432,3.5129409445709996},length_median=1.9039928016297338,length_range={0.17363632730317846,5.383063842083658},rate=0.07259621109191178,rate_95%_HPD={0.017396460115787594,0.1524043677773023},rate_median=0.06101189037897393,rate_range={0.008718893302607405,0.8675805702169223}]:1.8942648078451043,7[&height=8.802788558830152,height_95%_HPD={8.090678338813284,9.499015266523372},height_median=8.834645265100292,height_range={8.000319303245469,9.499983121330793},length=1.2331668421447108,length_95%_HPD={0.0,2.5289057240222093},length_median=1.1265704802828722,length_range={0.0,4.595586693959589},rate=0.05330059319507277,rate_95%_HPD={0.005002048430738581,0.13923098280356475},rate_median=0.04029241730377256,rate_range={0.0023550803231297693,0.662567211653835}]:1.1416704038052856)[&height=10.01642977827018,height_95%_HPD={8.751052173812894,11.390004126738681},height_median=9.976315668905578,height_range={8.122337536092743,13.397245150755104},length=1.2823597288541821,length_95%_HPD={0.06420180976229517,2.7612749402972128},length_median=1.1658978804885969,length_range={0.013498928468209215,4.549024831354835},posterior=0.9602310597644967,rate=0.04661872981819775,rate_95%_HPD={0.003922356225239378,0.11487348948426808},rate_median=0.03576046649451064,rate_range={0.002601345270630199,0.612066501914953}]:1.4535236156576872,(8[&height=10.560267397323006,height_95%_HPD={9.50957345878544,11.677644630072841},height_median=10.524481114376094,height_range={9.50005156575159,11.999067348111758},length=0.48563700132694276,length_95%_HPD={0.0,1.6603459843931603},length_median=0.2972971099243651,length_range={0.0,3.990772253639733},rate=0.06438132668827563,rate_95%_HPD={0.001341314087656138,0.17394042569657223},rate_median=0.04464858828543146,rate_range={0.001341314087656138,2.0614150935301065}]:0.36976353704661236,9[&height=10.048727790741697,height_95%_HPD={9.288260043569203,10.787095406235736},height_median=10.033940019353096,height_range={9.279128651966374,10.898527300135044},length=0.7918598710140524,length_95%_HPD={0.0,1.864870540700423},length_median=0.6788555314085372,length_range={0.0,3.942929768064346},rate=0.05880785106429635,rate_95%_HPD={0.0031172604016030427,0.15152075566211406},rate_median=0.04384506472342482,rate_range={0.002178742868639476,0.8721889835804291}]:0.8603046320696102)[&height=10.930648038890629,height_95%_HPD={9.824746467264973,12.108245319069695},height_median=10.894244651422706,height_range={9.588233868411592,13.547509392632776},length=0.8296103253412697,length_95%_HPD={2.235465829585337E-4,1.9668422861149182},length_median=0.7009696888628518,length_range={2.235465829585337E-4,3.469085666364485},posterior=0.3936902910464341,rate=0.06388615898267504,rate_95%_HPD={0.0029575389565010017,0.1669066130835424},rate_median=0.047645975888803094,rate_range={0.0029575389565010017,0.43436032917870726}]:0.5355946331405583)[&height=11.456906018825384,height_95%_HPD={10.275056549904825,12.552466115995799},height_median=11.429839284563265,height_range={9.846323752305238,14.583262841235744},length=0.48264287521542326,length_95%_HPD={5.325404490008623E-5,1.3412376250497786},length_median=0.3643360437499865,length_range={5.325404490008623E-5,2.824901130597084},posterior=0.42946011997333927,rate=0.0453646461198786,rate_95%_HPD={0.002570579020886916,0.12583346311402976},rate_median=0.03193581356245603,rate_range={0.002570579020886916,0.7626624164271334}]:0.35748799244384344)[&height=11.81627901536538,height_95%_HPD={10.68557296606626,13.144295694658439},height_median=11.787327277007108,height_range={9.950671520403084,14.709080820731323},length=0.6799590049539328,length_95%_HPD={0.007312510623719959,1.717847138696925},length_median=0.5525496749629362,length_range={8.588387914443274E-5,3.553817000478837},posterior=0.6198622528327038,rate=0.051492542273227145,rate_95%_HPD={0.0033324955533632536,0.13687602078445538},rate_median=0.03743317760726842,rate_range={0.0017726200592955734,1.0916104629669325}]:0.6719085643835356)[&height=12.492113589698995,height_95%_HPD={11.073758035596057,13.800796388193895},height_median=12.459235841390644,height_range={10.392755354714772,15.474873466712644},length=2.2297834443108338,length_95%_HPD={0.5521331576884307,3.820867125552148},length_median=2.188053238502574,length_range={0.25618911425885216,5.365428857472896},posterior=0.9984447900466563,rate=0.07015293769218373,rate_95%_HPD={0.018555425657249734,0.15292548619557506},rate_median=0.05922414289104448,rate_range={0.010404838426597103,0.4928174272584423}]:2.245224441514708,38[&height=14.291328898981929,height_95%_HPD={13.000452079221276,15.6403063156055},height_median=14.24026855975736,height_range={13.000452079221276,15.996585340901298},length=0.434303194613653,length_95%_HPD={0.0,1.4424378629063064},length_median=0.2767517949580096,length_range={0.0,3.5652918406136322},rate=0.06121958692286672,rate_95%_HPD={0.0033106822308662273,0.17250107687846597},rate_median=0.04146772831084693,rate_range={0.0016128390229493595,1.3164974219060086}]:0.46419172314799084)[&height=14.745601225473687,height_95%_HPD={13.403422260874848,16.075291586195007},height_median=14.704460282905352,height_range={13.071243718536302,17.48212438591943},length=1.2056096173154405,length_95%_HPD={0.08572196151136424,2.3743276614165296},length_median=1.1249518140677743,length_range={0.0015267662975873009,4.964843822991018},posterior=0.6796267496111975,rate=0.07567223439840284,rate_95%_HPD={0.007567872307189382,0.18932176027563025},rate_median=0.05888650045127057,rate_range={0.002366315637597235,1.4307287403465232}]:1.3197528006284962,31[&height=15.440718136128229,height_95%_HPD={15.00082676028617,15.92840388452963},height_median=15.415150679444245,height_range={15.000194893635545,15.99880623581543},length=0.5131301169545635,length_95%_HPD={0.0,1.3858599634059168},length_median=0.4243349189631722,length_range={0.0,3.3666751643269386},rate=0.08124626290754797,rate_95%_HPD={0.003447637712007801,0.2275825933310061},rate_median=0.05612348007636466,rate_range={0.0015156988563068026,1.6230867316118134}]:0.6090624040896024)[&height=16.07497463613,height_95%_HPD={15.178273062001015,17.000324883529075},height_median=16.024213083533848,height_range={15.05691971082193,18.805949835675133},length=1.4390471256877493,length_95%_HPD={0.26499543382000823,2.763565860058108},length_median=1.335765866643488,length_range={0.11929665267343736,6.256075799051832},posterior=0.8009331259720062,rate=0.15942896871996315,rate_95%_HPD={0.02078571657574724,0.37351423350224505},rate_median=0.1298437220097921,rate_range={0.017969355588737693,1.1744357735368305}]:1.3033772438963744)[&height=17.455392893616636,height_95%_HPD={16.388681357393214,18.6929474899429},height_median=17.327590327430222,height_range={16.175259848115815,22.72781627261558},length=0.7981903105396082,length_95%_HPD={7.350565962838118E-4,1.8808330156306639},length_median=0.6792151371303916,length_range={7.350565962838118E-4,6.176250476752138},posterior=0.672517218395912,rate=0.10209406164805891,rate_95%_HPD={0.0025765061375531664,0.2719911604625739},rate_median=0.0765673168623917,rate_range={0.0025765061375531664,1.1210224359055125}]:0.6235201337886416,35[&height=16.319882236131058,height_95%_HPD={15.970633961046342,16.656975960529696},height_median=16.312054121063237,height_range={15.970226004503566,16.699866517426432},length=2.2282194350488376,length_95%_HPD={0.3154285425728567,4.868443463701713},length_median=1.8887175388405488,length_range={0.11056371248863783,12.044623686112935},rate=0.13006611510999627,rate_95%_HPD={0.012473932171313578,0.3234225068464437},rate_median=0.10002823122897377,rate_range={0.006284873820306413,1.6127263815260937}]:1.6390563401556264)[&height=18.090132567766435,height_95%_HPD={16.82054407046061,19.825186917504503},height_median=17.951110461218864,height_range={16.665076126488525,23.02851210570426},length=0.8677027253961531,length_95%_HPD={0.031977806257351915,2.155580784587084},length_median=0.6757879349463245,length_range={0.010630396897514771,7.393704422780228},posterior=0.4618973561430793,rate=0.1026882242674291,rate_95%_HPD={0.0035417016216443805,0.2695191834157678},rate_median=0.07420420491993598,rate_range={0.0018425770042429634,1.6127263815260937}]:0.7600781385059037)[&height=18.915791612333983,height_95%_HPD={17.39671237969512,20.967846674879976},height_median=18.711188599724768,height_range={16.899338344903647,24.490364475182897},length=1.196425407497518,length_95%_HPD={9.230763605323489E-4,3.1870875413178403},length_median=0.9217339502131203,length_range={9.230763605323489E-4,7.77174711189469},posterior=0.5274383470339924,rate=0.0779464921564177,rate_95%_HPD={0.004161569924981644,0.21076473173492088},rate_median=0.05673651738897764,rate_range={0.0015712123542587402,0.9264521372413008}]:0.710332545497085,3[&height=17.359510138652745,height_95%_HPD={16.8719611722115,17.799760331106093},height_median=17.392398274292646,height_range={16.800317690550184,17.79990253814513},length=1.9211303518897438,length_95%_HPD={0.0,3.9984510914885085},length_median=1.8267511109205472,length_range={0.0,8.778323349256084},rate=0.043292694107788854,rate_95%_HPD={0.002574347136718554,0.11614567173746194},rate_median=0.0305435168249942,rate_range={0.00160123716451161,1.290451844988927}]:2.029122870929207)[&height=19.563056072898068,height_95%_HPD={17.830488029153727,21.517697837931195},height_median=19.421521145221853,height_range={17.34606603344742,25.687660224040734},length=1.5074455089835905,length_95%_HPD={0.011036099541538391,3.5775092814722314},length_median=1.266089796330947,length_range={0.006163534349020949,10.48616906242578},posterior=0.7416129748944679,rate=0.06220712979562293,rate_95%_HPD={0.0030841340698581007,0.16121093470476064},rate_median=0.04700383454355309,rate_range={0.0030841340698581007,1.148197210289233}]:1.6499819693895788,14[&height=19.511091606716146,height_95%_HPD={19.045452721163002,19.989569235824398},height_median=19.514851992342717,height_range={19.000060857871247,19.999958414013356},length=1.3786386725790523,length_95%_HPD={0.0,3.8657174112644874},length_median=1.0714161998089757,length_range={0.0,11.58704515124452},rate=0.061126226202780305,rate_95%_HPD={0.001510879604310326,0.16930769029465853},rate_median=0.0414510327221605,rate_range={0.001510879604310326,1.3353017470828739}]:1.5566511222687147)[&height=21.395512838233937,height_95%_HPD={19.310539333714928,24.126322041229017},height_median=21.07150311461143,height_range={19.012385361621654,31.504191038014774},length=9.243456152037792,length_95%_HPD={5.245411670940516,13.000541280309836},length_median=9.260479443632727,length_range={2.3184749973513696,15.830081841956765},posterior=0.9331259720062208,rate=0.028143688242377236,rate_95%_HPD={0.00840060474310115,0.05220544408271864},rate_median=0.02564994849338486,rate_range={0.004456239946735262,0.13364998527479027}]:10.34966776670273,((10[&height=28.97302480797316,height_95%_HPD={28.500103508408156,29.4407769934263},height_median=28.966781031007642,height_range={28.500103508408156,29.499903417774753},length=1.5206672769542668,length_95%_HPD={0.0,3.039605246134304},length_median=1.4234289257681745,length_range={0.0,6.2587290964223},rate=0.0958719088058601,rate_95%_HPD={0.012190153561791477,0.23329931330068618},rate_median=0.07617560685398231,rate_range={0.005829378508906197,0.9211853495028249}]:1.3770222697949173,30[&height=29.578508166478112,height_95%_HPD={27.24459414087027,31.72030149206879},height_median=29.542641535315155,height_range={27.240770840809958,34.97509689597959},length=0.8058850308977313,length_95%_HPD={0.0,2.3303766031714552},length_median=0.6144025943914038,length_range={0.0,7.082999112836802},rate=0.0548170571934787,rate_95%_HPD={0.0014169428368206397,0.15146648422321926},rate_median=0.038548776235717785,rate_range={0.0014169428368206397,1.0546187303437309}]:0.8011617654874037)[&height=30.404924994592278,height_95%_HPD={29.130340521117663,31.727689225013513},height_median=30.34380330080256,height_range={28.925330562420573,32.65160968384958},length=0.3768886707898503,length_95%_HPD={3.514179517516425E-4,1.0929205231783286},length_median=0.27624919982863005,length_range={3.514179517516425E-4,2.135478113955241},posterior=0.07931570762052877,rate=0.051871985188050494,rate_95%_HPD={0.002433656182786767,0.14183350848264398},rate_median=0.032875601070531627,rate_range={0.002433656182786767,0.7495912000143887}]:0.47796064225838464,29[&height=29.951473429656385,height_95%_HPD={28.10779146638962,31.399615005487618},height_median=30.086328447158856,height_range={27.160598523766136,31.399615005487618},length=0.4888847231492716,length_95%_HPD={0.0,1.8866940866535558},length_median=0.2344632733750771,length_range={0.0,5.386443646704585},rate=0.050849251250541884,rate_95%_HPD={0.0019121531074938096,0.14791232873812718},rate_median=0.03286823580597172,rate_range={0.0018819178295023907,1.8335602482302558}]:0.7354354959020881)[&height=30.866716456484706,height_95%_HPD={29.200023009949042,32.370826714904254},height_median=30.821763943060944,height_range={28.87043879207755,34.40910557123751},length=1.1539393058694505,length_95%_HPD={0.0011989421519160715,2.934109879596761},length_median=0.916562171623676,length_range={0.0011989421519160715,6.961667094901287},posterior=0.3545878693623639,rate=0.061694275679081666,rate_95%_HPD={0.003986472833721648,0.1592610419292257},rate_median=0.04651661210161799,rate_range={0.0023798320727834964,0.5467343340161424}]:0.5994069382532174)[&height=31.523644852929166,height_95%_HPD={29.585786672612997,33.64115527501663},height_median=31.42117088131416,height_range={28.888074610933884,36.944660487843414},length=2.4353168813318833,length_95%_HPD={0.2447625845899566,5.2144375397749485},length_median=2.1794875915363736,length_range={0.011011686728942038,8.33734172085342},posterior=0.9091313041546323,rate=0.05235946560214436,rate_95%_HPD={0.006246604884270995,0.11812314100546366},rate_median=0.04211868682812467,rate_range={0.003447637712007801,0.5457985524960178}]:2.0219670695859335,((11[&height=30.495397762040653,height_95%_HPD={28.26400039906334,32.615067396894226},height_median=30.596707155039418,height_range={27.252753480059813,32.627583380909655},length=0.4409736934595401,length_95%_HPD={0.0,1.9146853877540906},length_median=0.08954009289233866,length_range={0.0,8.994937393138482},rate=0.060037198406592066,rate_95%_HPD={0.001689716987081101,0.19424811171133455},rate_median=0.036387622869193635,rate_range={0.001689716987081101,1.0586216696413664}]:0.20553512075714053,37[&height=28.15270675863118,height_95%_HPD={27.37139044623226,28.818724912373828},height_median=28.205332848453416,height_range={27.24034171539544,28.819969527058362},length=2.717465975543692,length_95%_HPD={0.273722133416463,4.9883962563870305},length_median=2.76452889086568,length_range={0.0,9.73242804936013},rate=0.038381594420361,rate_95%_HPD={0.0029461394937319455,0.09407187662980655},rate_median=0.02987937777193136,rate_range={0.0021017167005198956,0.6141772711554855}]:2.5969094273431423)[&height=30.778631971199076,height_95%_HPD={28.49912561221503,33.115424753761985},height_median=30.80224227579656,height_range={27.68409588998365,35.3585694291519},length=1.8568852772552824,length_95%_HPD={4.685520457279324E-4,4.427542866669597},length_median=1.6105655235606093,length_range={4.685520457279324E-4,7.866219894452392},posterior=0.4312375027771606,rate=0.03413031164028549,rate_95%_HPD={0.0014153004907213134,0.0939352733452683},rate_median=0.024413187193020026,rate_range={7.643207032442909E-4,0.7904886021934114}]:1.6468269545537595,13[&height=32.00353825038946,height_95%_HPD={30.83140013603261,34.15952473108089},height_median=31.707977470298307,height_range={30.83140013603261,35.35881609679822},length=0.4771219879410187,length_95%_HPD={0.0,1.5531601221209534},length_median=0.3168268024810459,length_range={0.0,4.5248180116410275},rate=0.06700586058395151,rate_95%_HPD={0.001766195659074306,0.1837733595133894},rate_median=0.04678766256303833,rate_range={0.001766195659074306,1.299425433230093}]:0.7410917600520115)[&height=32.6579197627562,height_95%_HPD={31.017544640165994,34.92079511349493},height_median=32.44906923035032,height_range={30.86396341641148,39.13038598188282},length=1.6203313575850873,length_95%_HPD={0.06519067955327529,4.309767292804324},length_median=1.2690630204682947,length_range={0.02295180448700762,9.480360202792024},posterior=0.7391690735392135,rate=0.054560267780234234,rate_95%_HPD={0.003593284459685668,0.14526684585993777},rate_median=0.040602308148611724,rate_range={0.0020581729511754943,0.6359483726054085}]:0.9940687205497767)[&height=33.612696259714326,height_95%_HPD={31.594266731926073,35.899194746812206},height_median=33.443137950900095,height_range={31.042845984264996,38.911091306342335},length=1.3838643984546921,length_95%_HPD={6.22064693928337E-4,3.4468906693183214},length_median=1.1148824962205168,length_range={6.22064693928337E-4,6.164654364734766},posterior=0.6080870917573873,rate=0.04832145590241669,rate_95%_HPD={0.0025831133204929327,0.1295316271245485},rate_median=0.03505347655210183,rate_range={0.0019147898775958342,1.3302587578254224}]:1.8278024014073395,(12[&height=33.459420674279826,height_95%_HPD={30.84928066354866,35.69972273210876},height_median=33.60118290034636,height_range={29.60984301039423,35.69972273210876},length=1.3126343108733904,length_95%_HPD={0.0,3.441885479238664},length_median=1.0274737803448701,length_range={0.0,8.912667888350349},rate=0.04827822450302071,rate_95%_HPD={0.0028042451314581897,0.13347314863080828},rate_median=0.033214756281035394,rate_range={0.0013687813410822713,0.8987977034612669}]:0.5908801184602552,(32[&height=30.44597690715229,height_95%_HPD={28.205794853962395,31.999600752513032},height_median=30.65282818450331,height_range={25.965418013372172,31.999600752513032},length=1.483124048101379,length_95%_HPD={0.0,3.7507835259114515},length_median=1.2016626506045647,length_range={0.0,7.947124846602055},rate=0.04756042443669952,rate_95%_HPD={0.004485723103082718,0.12607202525776784},rate_median=0.03373510892883715,rate_range={0.0032309426088830357,1.1558363734999983}]:1.2965169242389365,33[&height=30.860032456811936,height_95%_HPD={29.75592891638239,31.993300281853823},height_median=30.88828762212374,height_range={29.58702058421673,31.99987490681219},length=1.0684020316761447,length_95%_HPD={0.0,2.4179122256932786},length_median=0.9120586901951135,length_range={0.0,5.886570690995988},rate=0.05369792630189025,rate_95%_HPD={0.0033240542819069434,0.1364751017845752},rate_median=0.03932279679406888,rate_range={0.0025943096873068824,0.7947553820131228}]:1.0610574866185054)[&height=31.944951163595714,height_95%_HPD={30.308796787779503,33.5529871019901},height_median=31.949345108742246,height_range={29.850439587820784,36.229948728649866},length=2.5641073266444803,length_95%_HPD={0.34372920145777996,5.141731454862583},length_median=2.394081978107934,length_range={0.08009508603734616,9.513512514707298},posterior=0.9804487891579649,rate=0.04763581882232345,rate_95%_HPD={0.006046246004935252,0.11925194579398223},rate_median=0.036094727893533705,rate_range={0.002099608563102762,0.6618564469158599}]:2.2427179100643677)[&height=34.253114808291926,height_95%_HPD={31.715571506123254,36.762611104761056},height_median=34.192063018806614,height_range={30.810752315435984,38.770409262683216},length=0.9765398256345922,length_95%_HPD={9.513585681730774E-5,2.983750352595827},length_median=0.6742549546193537,length_range={9.513585681730774E-5,5.920974464326871},posterior=0.3994667851588536,rate=0.03948337537908951,rate_95%_HPD={0.0025045502788644362,0.1113251813731873},rate_median=0.028301993949538598,rate_range={0.0017098860509997314,0.597422972734597}]:1.0788773335008202)[&height=35.235941881021354,height_95%_HPD={32.862333821948155,37.515090835505454},height_median=35.270940352307434,height_range={32.074777616185585,39.52649598809426},length=2.3288373497591865,length_95%_HPD={0.008405605634656865,4.670956792698483},length_median=2.2016790508934676,length_range={0.003927884440464879,7.297681330565872},posterior=0.7385025549877805,rate=0.028674629382383993,rate_95%_HPD={0.0020956328804542196,0.07215908839613652},rate_median=0.021845969811484713,rate_range={0.0016755326848765855,0.5207911719415854}]:2.2270740146094425,(((((((16[&height=32.772530868002555,height_95%_HPD={32.00069775056529,33.5526132664995},height_median=32.75124497473171,height_range={32.00069775056529,33.69623472457521},length=1.2208819438250522,length_95%_HPD={0.20852207078691265,2.2433614867959477},length_median=1.1823974432814808,length_range={0.0805702597584883,3.6521690586516655},rate=0.08804481637642715,rate_95%_HPD={0.015503395434498255,0.20150355454122595},rate_median=0.0697066309957243,rate_range={0.008843551402712571,1.2776592904211892}]:1.2683215679995996,((17[&height=32.89809783986633,height_95%_HPD={32.63011780291014,33.36855530906446},height_median=32.832811479435,height_range={32.63011780291014,33.76856305806666},length=0.5640465461294931,length_95%_HPD={0.05939923386775803,1.211313417427327},length_median=0.5119554727022617,length_range={0.0,2.2665922613072524},rate=0.1610503498797629,rate_95%_HPD={0.01823272644447811,0.39878551600066786},rate_median=0.12677753878980907,rate_range={0.008010949528245685,1.6655556983613626}]:0.5495225646096387,24[&height=31.84788306217111,height_95%_HPD={30.98299819365831,32.629836578553316},height_median=31.901706448747667,height_range={30.832038163119925,32.629836578553316},length=1.7040687365396434,length_95%_HPD={0.5356568101520622,2.9339294684371673},length_median=1.6602609059020494,length_range={0.11138367753628842,4.59473448558936},rate=0.05678469292753999,rate_95%_HPD={0.009972832857584156,0.12235332672456649},rate_median=0.048060832918623855,rate_range={0.004759497228810741,0.3662989865726562}]:1.4806275952969727)[&height=33.43774468633282,height_95%_HPD={32.835501784184146,34.1642300196195},height_median=33.38233404404464,height_range={32.71215594535218,34.98245446911698},length=0.4784092046287524,length_95%_HPD={0.004708951346614754,1.1028165864602855},length_median=0.42203004056162996,length_range={3.874742328520142E-4,2.4238454248678067},posterior=0.5336591868473672,rate=0.11410373106753896,rate_95%_HPD={0.002277490592944477,0.29215891780721565},rate_median=0.08659690288143823,rate_range={0.002277490592944477,1.137284028532901}]:0.3518243037296145,18[&height=31.792985053725154,height_95%_HPD={29.694853052588105,33.420112832841966},height_median=31.866030948850018,height_range={29.58989336364311,34.54259468810642},length=1.850201621717959,length_95%_HPD={0.3614182669416195,3.744898252678194},length_median=1.7096277488213154,length_range={0.13022982580167053,5.06944650087004},rate=0.08323901667699897,rate_95%_HPD={0.012185927617458913,0.20728640838849985},rate_median=0.06285361976408836,rate_range={0.006989140823520667,1.0150413505752671}]:1.868127398924237)[&height=33.77873509005559,height_95%_HPD={33.0543868927888,34.59805010827277},height_median=33.734158347774255,height_range={32.70010076641265,35.68280049577616},length=0.4567684043981398,length_95%_HPD={0.029331429428495426,1.0224942049946577},length_median=0.40677720401912154,length_range={0.0012996134348313149,2.1370986912225263},posterior=0.7718284825594313,rate=0.12074464350356935,rate_95%_HPD={0.005406652784245358,0.32496975097089},rate_median=0.09140299721287992,rate_range={0.002383740917195443,1.156913352671491}]:0.28540819495705705)[&height=34.062131093843995,height_95%_HPD={33.324186175413175,34.87732636235682},height_median=34.01956654273131,height_range={33.080046138315026,35.95835838936693},length=0.2239789290047414,length_95%_HPD={3.719310927863262E-4,0.6274850815470501},length_median=0.1663129021450871,length_range={3.719310927863262E-4,1.5506917761851682},posterior=0.2781604087980449,rate=0.07292900323624109,rate_95%_HPD={0.0022599351717309092,0.20116351971314855},rate_median=0.051614313019581026,rate_range={0.0016043934804654489,0.9194259804163457}]:0.2404528728161992,23[&height=33.24848281981743,height_95%_HPD={33.100166123889,33.38435114403995},height_median=33.24886934688226,height_range={33.100018400431395,33.399931791411916},length=0.8531190959141045,length_95%_HPD={0.10598429118228125,1.7061588975610462},length_median=0.7966627956884267,length_range={0.0,3.018685567438361},rate=0.06586580907318346,rate_95%_HPD={0.005583518356867252,0.15703858060383444},rate_median=0.0524832404550822,rate_range={0.004956474739301649,1.4391686542368018}]:1.011150068665252)[&height=34.295979795707176,height_95%_HPD={33.56073292955202,35.14631152232119},height_median=34.26001941554751,height_range={33.27854669733182,36.64139444796329},length=0.4576673285357769,length_95%_HPD={7.250647298207014E-4,1.0233235399233962},length_median=0.39506731200371803,length_range={7.250647298207014E-4,1.9694884047159675},posterior=0.683403688069318,rate=0.12960971771915214,rate_95%_HPD={0.008681989594745513,0.33669671204183416},rate_median=0.0973149040536632,rate_range={0.004083307689810325,1.6655556983613626}]:0.39177696889799307,19[&height=30.167440850294,height_95%_HPD={29.803277007719196,30.49980756937648},height_median=30.188183045043317,height_range={29.750762123081028,30.49980756937648},length=4.314817893714659,length_95%_HPD={2.9649608732347055,5.660375024943516},length_median=4.322524015020971,length_range={1.2533378968987137,7.484222279119738},rate=0.01535041812228318,rate_95%_HPD={0.0018621932905743422,0.03488505957782006},rate_median=0.013019154501980233,rate_range={0.0011677478212140109,0.08972469095357313}]:4.463613339402187)[&height=34.6871223966367,height_95%_HPD={33.79464517574385,35.73416238413324},height_median=34.651796384445504,height_range={33.301804873057684,37.362251069029035},length=0.7829912792108408,length_95%_HPD={0.13691384703303555,1.6202338393666977},length_median=0.7172710897597767,length_range={0.03389461060822185,3.1505379818341765},posterior=0.9973339257942679,rate=0.16448505634602537,rate_95%_HPD={0.02460920893613366,0.37775433984495216},rate_median=0.13490580374538666,rate_range={0.01970412316878163,1.2087243517099924}]:0.6695831062127695,28[&height=33.192626022740484,height_95%_HPD={32.2248244426421,33.88978500703039},height_median=33.301360957997694,height_range={32.00137381545422,33.88998575118319},length=2.2891307513349903,length_95%_HPD={0.43861506239836245,3.9733517764970756},length_median=2.2257219484126765,length_range={0.0,7.567051183239293},rate=0.028670846360084865,rate_95%_HPD={0.0023550803231297693,0.06925163410954441},rate_median=0.022695847040918538,rate_range={0.0010900057248593154,0.7257880457125879}]:2.020018532660579)[&height=35.3804967919785,height_95%_HPD={34.29715056776666,36.535516197841226},height_median=35.32137949065827,height_range={33.66791943583941,38.106839813916984},length=0.5224964328368594,length_95%_HPD={0.0021601626949347974,1.2295847086428822},length_median=0.4423058308036545,length_range={0.0021601626949347974,3.2711662952360854},posterior=0.4572317262830482,rate=0.07421750085692125,rate_95%_HPD={0.004577630261322217,0.19231019231239085},rate_median=0.05494156602385805,rate_range={0.003065179228343194,1.0701266096103739}]:0.49356796520628166,21[&height=35.06446662783294,height_95%_HPD={34.70016990670952,35.58660347391036},height_median=35.00629289949724,height_range={34.70016990670952,35.69956550580737},length=0.893093396251416,length_95%_HPD={0.15692908831216812,1.8360850137833893},length_median=0.8027451137612118,length_range={0.0,4.629161072989952},rate=0.149840805782667,rate_95%_HPD={0.017905449448427535,0.375923032771818},rate_median=0.11835720120251432,rate_range={0.00726073554404028,1.6655556983613626}]:0.8086545563673155)[&height=35.86753574720763,height_95%_HPD={35.085947146646284,36.78017605841372},height_median=35.814947455864555,height_range={34.967493539155505,37.74739118402229},length=0.24663691535014023,length_95%_HPD={0.0012167260797397716,0.668514301350406},length_median=0.18842277903779348,length_range={0.0012167260797397716,1.2413618562655273},posterior=0.0939791157520551,rate=0.06194769888869073,rate_95%_HPD={0.004135641147978048,0.17186024602936997},rate_median=0.04667967501985779,rate_range={0.002718338876807876,0.4181824479815549}]:-0.01225063914019131,20[&height=32.637665713219626,height_95%_HPD={31.62163262679046,33.39987374409702},height_median=32.74229177014548,height_range={31.40119825490337,33.39987374409702},length=2.603923112036462,length_95%_HPD={0.864712042910007,4.285228828159227},length_median=2.5798262325712855,length_range={0.0,5.634501997746543},rate=0.03226846003144039,rate_95%_HPD={0.00584540992003074,0.07078587349897182},rate_median=0.027061678913971463,rate_range={0.0028636578949789906,0.36076704995219305}]:3.060405046578886)[&height=35.90788155235186,height_95%_HPD={35.16055729330265,36.907270184853594},height_median=35.802696816724364,height_range={35.001019381397754,38.43663058081046},length=0.2654851532593224,length_95%_HPD={7.147204828328313E-5,0.7407479738897393},length_median=0.1996853419078768,length_range={7.147204828328313E-5,1.4498822454277516},posterior=0.13908020439902244,rate=0.07740777274087453,rate_95%_HPD={0.004910590962287466,0.22210700871788255},rate_median=0.054016366890064324,rate_range={0.004184585208375624,0.9155472619302397}]:0.41185899652489866,22[&height=34.46366162124735,height_95%_HPD={32.3839164367253,35.699938167408796},height_median=34.71827906745528,height_range={30.58365766769979,35.699938167408796},length=0.891073926440245,length_95%_HPD={0.0,2.590834863828043},length_median=0.6613453787573746,length_range={0.0,6.7580624672488305},rate=0.0441576646173511,rate_95%_HPD={0.0018598016856681675,0.12903993826041443},rate_median=0.02891435019895757,rate_range={0.001382279826154567,0.7124779992645159}]:1.4962767457939847)[&height=36.28403277845611,height_95%_HPD={35.303913731973516,37.44125134591276},height_median=36.21455581324926,height_range={34.866798597283044,40.92506178998666},length=1.2429749841268056,length_95%_HPD={0.23567726554696833,2.5971603214474825},length_median=1.114762314182208,length_range={0.08343339327291233,4.773302701696856},posterior=0.9748944678960231,rate=0.24122995862165722,rate_95%_HPD={0.03610896157414317,0.5606255536791492},rate_median=0.19618689576496565,rate_range={0.023663893571346857,2.19875287573797}]:1.2834585536676144)[&height=37.59338272279777,height_95%_HPD={36.039639761052946,39.29517032527306},height_median=37.49801436691688,height_range={35.49629287698299,42.85596340012249},length=1.4456078987926892,length_95%_HPD={0.06260080453856176,3.177741323843307},length_median=1.284871922203532,length_range={0.0018363128834764098,7.447361178435656},posterior=0.8389246834036881,rate=0.12079376239940472,rate_95%_HPD={0.0057078618749418445,0.30111538445006336},rate_median=0.09356864233854348,rate_range={0.0031469839150438782,1.7940871933948523}]:1.1628292069016055,25[&height=36.2636039692233,height_95%_HPD={28.993941639260456,40.811115618959555},height_median=36.940880896851716,height_range={23.148096926415185,44.99331766777355},length=1.9408067145822228,length_95%_HPD={0.0,5.17801675271043},length_median=1.5250302365824382,length_range={0.0,13.714605333351763},rate=0.07053330307001268,rate_95%_HPD={0.0037406337300565384,0.19306391821507757},rate_median=0.05126848509157202,rate_range={0.0012630624817831124,1.497140747606912}]:1.719962676966766)[&height=38.694560013281844,height_95%_HPD={36.65050539421886,40.79932779717599},height_median=38.66084357381848,height_range={35.945895451695606,42.77002998363303},length=1.3355708000102489,length_95%_HPD={0.04098919384701816,2.9399460903887302},length_median=1.2023653782775767,length_range={0.006782223296092127,4.80101351008777},posterior=0.7504998889135748,rate=0.12161451815386655,rate_95%_HPD={0.007203811782269183,0.32231768520509213},rate_median=0.0939337438642037,rate_range={0.0033861886841896004,0.9718445931359788}]:1.3674984456614254,26[&height=38.70836819580791,height_95%_HPD={35.104281856155765,41.02916610132621},height_median=39.071100950114506,height_range={33.91665700007319,41.02916610132621},length=0.986151137171025,length_95%_HPD={0.0,3.430683621826624},length_median=0.5834588740208346,length_range={0.0,7.968918903950062},rate=0.06207287989865851,rate_95%_HPD={0.0016981954705693506,0.1803767339466206},rate_median=0.041190260740066466,rate_range={0.0016981954705693506,1.6786389511233308}]:0.9572410693654021)[&height=40.01864269904175,height_95%_HPD={37.3314173641598,42.26929064808909},height_median=40.02834201947991,height_range={35.82337644018841,48.20652456985673},length=3.113682748648621,length_95%_HPD={0.0027631180306215697,5.980297678643701},length_median=3.0414048499114266,length_range={0.0027631180306215697,12.745324530715585},posterior=0.7571650744279049,rate=0.2643138920621457,rate_95%_HPD={0.0029184306994973794,0.6020407265660421},rate_median=0.2290995607292155,rate_range={0.0029184306994973794,1.6079367268272724}]:3.405878991245146,39[&height=42.86556786054046,height_95%_HPD={39.703187643071,45.484621219481056},height_median=42.86513514409415,height_range={39.703187643071,46.49453156813016},length=0.765098652225983,length_95%_HPD={0.0,2.737599857679939},length_median=0.41958612333223755,length_range={0.0,7.849536231863212},rate=0.06450719216091456,rate_95%_HPD={0.002080168309517539,0.1886002361715246},rate_median=0.04328137349271132,rate_range={8.620250897828389E-4,1.1203132804207925}]:0.5690858666309069)[&height=43.467339575506834,height_95%_HPD={40.70647734123516,45.94530324031495},height_median=43.434221010725054,height_range={39.853144236851634,48.91901031209973},length=1.5092504028669749,length_95%_HPD={4.5510358863509737E-4,3.3089148204726655},length_median=1.3645406261199575,length_range={4.5510358863509737E-4,5.75336876235842},posterior=0.3008220395467674,rate=0.12524431583030873,rate_95%_HPD={0.0018114305028055764,0.3524954271870714},rate_median=0.08942294350419223,rate_range={0.0018114305028055764,0.964104788577852}]:1.748204535763847,((15[&height=36.46484293081275,height_95%_HPD={30.719026195354026,41.399658231594486},height_median=36.966529493832624,height_range={29.75072619705857,41.399658231594486},length=3.306055475263918,length_95%_HPD={0.0,8.166441559566543},length_median=2.9256190732558522,length_range={0.0,15.667691424096951},rate=0.10579904173815419,rate_95%_HPD={0.002711663964285938,0.2613095523040444},rate_median=0.08616754331148248,rate_range={0.0015424399661601554,2.2347250706390125}]:-0.40358788336158824,27[&height=0.0,length=38.91620229079808,length_95%_HPD={31.454258123310844,44.85987981436451},length_median=39.82429988433494,length_range={29.76416865151676,50.03993994074034},rate=0.08779995252855607,rate_95%_HPD={0.02412213464173507,0.172704217338855},rate_median=0.07740360383620848,rate_range={0.016926679199671973,0.49991334693433515}]:36.562941610471036)[&height=36.63038643346324,height_95%_HPD={30.774358730397644,42.208204232578744},height_median=36.562941610471036,height_range={29.840848868859098,45.00123430400858},length=6.540940489776377,length_95%_HPD={1.0157207616801713,12.5061826659447},length_median=6.529029052560581,length_range={0.022556888017994936,15.747295506041873},posterior=0.43745834259053545,rate=0.06999724279497205,rate_95%_HPD={0.006714249473307797,0.171826225660988},rate_median=0.0559499415844405,rate_range={0.0028940526551783975,1.1232646519764053}]:6.584457334858165,34[&height=42.666951878264086,height_95%_HPD={41.40010387042301,44.555550313450375},height_median=42.452611798942776,height_range={41.40010387042301,45.14351066231315},length=0.6309490976343436,length_95%_HPD={0.0,2.131701899727055},length_median=0.4010484328107822,length_range={0.0,6.270378094877316},rate=0.07261599499307834,rate_95%_HPD={0.0017616768091315046,0.20611686701318171},rate_median=0.049871198793339296,rate_range={8.620250897828389E-4,1.034243896152069}]:0.6947871463864246)[&height=43.263236209231096,height_95%_HPD={41.586397778166535,45.082047774455376},height_median=43.1473989453292,height_range={41.4630376934537,47.74137090028867},length=1.906403750726321,length_95%_HPD={8.821393371363229E-4,3.7088562623484833},length_median=1.8475562546937532,length_range={8.821393371363229E-4,6.70149961386408},posterior=0.343034881137525,rate=0.1439971327241021,rate_95%_HPD={0.002946854761531041,0.3520974521646167},rate_median=0.12100972420493755,rate_range={0.002591921393247013,0.9698078370930767}]:2.0350266011597)[&height=45.30780574813329,height_95%_HPD={43.49608608599391,47.63233293290805},height_median=45.1824255464889,height_range={41.92663443628646,54.4019533776573},length=0.0,posterior=0.9602310597644967,rate=1.0]:0.0;
End;
